# Supplementary material for: Transcriptomic characterization of Caecomyces churrovis: a novel, non-rhizoid-forming lignocellulolytic anaerobic fungus
Source: Biotechnol Biofuels. 2017 Dec 20;10:305. doi: 10.1186/s13068-017-0997-4 (PMC5737911; doi:10.1186/s13068-017-0997-4)
Supplement: Supplementary file 1 — Additional file 1: Table S1. Alignment results for transcriptomes of A. robustus, N. californiae, and P. finnis [5]. Shown are # of transcripts (% of transcriptome) in the transcriptome of the fungus listed on the left side successfully aligned to the transcriptome of the fungus listed across the top row using blastn analysis. Table S2. Alignment of scaffoldin amino acid sequences from P. finnis [13] to the transcriptome of C. churrovis by tblastn identifies scaffoldin transcripts. Only results with an alignment E value of 0 are shown. Figure S1. ITS1 Phylogeny of Caecomyces strains shows C. churrovis is significantly different compared to other strains. ITS1 phylogeny of only Caecomyces fungal strains identified a clear separation of C. churrovis from other isolated strains. Figure S2. Full ITS Phylogeny confirms observations about C. churrovis. Phylogeny of ITS1-5.8S-ITS2 regions confirmed the observations that C. churrovis represents a new species in the Caecomyces genus. Figure S3. Catabolic pathways for biomass derived sugars were reconstructed using transcriptome annotations. Enzyme commission numbers and BLAST alignments were used to identify complete sugar pathways present in the transcriptome of C. churrovis. This analysis revealed catabolic routes for glucose, xylose, and fructose, but not mannose, sucrose, and arabinose. Catabolism of α-d-galactose was identified using BLAST annotations, but not EC numbers. Figure S4. The secretomes of anaerobic gut fungi display free enzymes and multi enzymes complexes (cellulosomes). The same amount of secreted proteins (determined by BCA assay) of P. finnis (F), N. californiae (G1), A. robustus (S4) and C. churrovis (C) were loaded on Native (A) and SDS (B) PAGE. While the Native PAGE (stained by silver staining) shows strong bands indicative of cellulosomes around 1200 kDa, the SDS PAGE (stained by SYPRO Ruby) shows many bands in dissociated cellulosome complexes. [file 13068_2017_997_MOESM1_ESM.zip › supplementary data/DataS1-CaecomycesTranscriptome.fasta]

>TR1|c0_g1_i1
ataatattaatattttgattttatttttaaatatttttgcacgaggatatatcactttct
cgtctagagaattaaggtatattccttttcgtgtcaatggtggagaatccgggcgggatt
atctaccaaatgtatctaggaagcctagccaactaccttttatgtactgctggtggtaat
ctcccaataacctatgtctactgtgtgctaagcctaaggtcggaagtctatactctgttc
cccacaaactatggcaactcacacaatatacaaacatttacaaatattattatattatat
tatataatccaaagtagattaaatgtgcaatattctaaatattcccaacagattaatcga
atatatagttagattagatgtgcagtagcctatactcccaacagactaatgacatgacta
tataattatataaaat
>TR1|c0_g1_i2
attaattttgaaatttaaatattaattttacttattttatactaactagtatatctagtt
atctatggacatgaaagtaaagacttttagtaagaaattactaaattaactttattttca
atatgtttcaatggtggagaatccgggcgggattatctaccaaatgtatctaggaagcct
agccaactaccttttatgtactgctggtggtaatctcccaataacctatgtctactgtgt
gctaagcctaaggtcggaagtctatactctgttccccacaaactatggcaactcacacaa
tatacaaacatttacaaatattattatattatattatataatccaaagtagattaaatgt
gcaatattctaaatattcccaacagattaatcgaatatatagttagattagatgtgcagt
agcctatactcccaacagactaatgacatgactatataattatataaaat
>TR1|c0_g2_i1
attaattttgaaatttaaatattaattttacttattttatactaactagtatatctagtt
atctatggacatgaaagtaaagacttttagtaagaaattactaaattaactttattttca
atatgtttcaatggtggagaatccgggcgtgattatctaccaaatgtatttaggaagcct
agccaactaccttttcatgtactgctggtggtaatctcccaataacctatgtctactgtg
tgctaagcctaaggtcggaagtctatactctgttccccacaaactatggcaactcacaca
atatacaaacatttacaaatattattatattatattatataatccaaagtagattaaatg
tgcaatattctaaatattcccaacagattaatcgaatatatagttagattagatgtgcag
tagcctatactcccaacagactaatgacatgactatataattatataaaat
>TR1|c0_g3_i1
ttcaatggtggagaatccgggcgtgattatctaccaaatgtatttaggaagcctagccaa
ataccttttatgtactgctggtggtaatctcccaataacctatgtctactgtgtgctaag
cctaaggtcggaagtctatactctgttccccacaaactatggcaactcacacaatataca
aacatttacaaatattattatattatattatataatccaaagtagattaaatgtgcaata
ttctaaatattcccaacagattaatcgaatatatagttagattagatgtgcagtagccta
tactcccaacagactaatgacatgactatataattatataaaat
>TR1|c0_g4_i1
ttcaatggtggagaatccgggcgtgattatctaccaaatgtatttaggaagcctagccta
ctaccttttcatgtactgctggtggtaatctcccaataacctatgtctactgtgtgctaa
gcctaaggtcggaagtctatactctgttccccacaaactatggcaactcacacaatatac
aaacatttacaaatattattatattatattatataatccaaagtagattaaatgtgcaat
attctaaatattcccaacagattaatcgaatatatagttagattagatgtgcagtagcct
atactcccaacagactaatgacatgactatataattatataaaat
>TR1|c0_g5_i1
ttcaatggtggagaatccgggcgtgattatctaccaaatgtatttaggaagcctagccaa
ctaccttttatgtactgctggtggtaatctcccaataacctatgtctactgtgtgctaag
cctaaggtcggaagtctatactctgttccccacaaactatggcaactcacacaatataca
aacatttacaaatattattatattatattatataatccaaagtagattaaatgtgcaata
ttctaaatattcccaacagattaatcgaatatatagttagattagatgtgcagtagccta
tactcccaacagactaatgacatgactatataattatataaaat
>TR2|c0_g1_i1
ttttttcggtaaatataccaaatgagaaaaagaataaagatgatgaaaccaaggaagaag
gtacttttatggcgacattcttaaaggaagatgaatttgatgatgatggttggttaacga
gaacagaatcagtttattttgttcctccaaagggatatgttgaaattatggaagataaaa
caggatatcaacatatcaattattattctaatatatacgaagacaaatcagtattcttaa
cttcaggagaatgggaagttgatagcattgctggtattgataaaaataatagtattattt
attatattggtactgaagaaggatcaatgcaaagacacctttacagagtaaatttgaatg
gtcaaagaaatgtcaaaattaccccacctgtatccgaaattgaagaaccaaaaccattag
ttgatgcatttggtaaagatttaacagaagttggttatttcagtgcttccttttctccag
gatttacctattatgtattaaattatgaaggtcctggtataccttatcaaaaaattttat
ccactgttgattcctatgatgatttccatatcgatgttactaataacgataaattatcaa
aaattctttcttattacaaaatgccaaaattccaaagatttgaaattccaattgatgatt
acacggtaaatgcgatggccatatatccacctgaatttgatgaaaatgaattaataaaat
atccagttttattccatccatatggtggtccaaattctcaaatggcaacctactcttttc
aattggatttcgattcagtattagcctctgatccagattatccaatgattgttgtggtag
tggatggtagaggaaccggttttaaaggaagaaaatttagagttggtattacaaaacagt
taggattattggaagcagaagatcaaattagggcagctcaatatcttcaaaagttaccct
atgtagatgaaaaaagaatagccatttggggatggtcatttggaggctttttaacttcaa
aggttgtagaagctaattctggagtatttaaaaccgccatggctgtagccccagtcatcg
attggagattatatgatacactttacacagaaagatatatgaaacaattaaaagataatg
aatcaggttatatgaagagtgctgtaagtaatgtagatggttttaataatgtagatttct
tattagttcacggaacagaagatgataatgttcatttccaaaattcggctgtattagttt
caaaattaacatactatggagtaaaaaattatacagtacaattctatactgataatgagc
attccatgcaatttggtaatgctttttcacagttgctaaatctattaacagaatttttac
atgaacatttgttttcataagacaagaaaaaagaaaaaaaaaaaaaaaaaaaaaaaaaaa
aaaaaaaaaaaaaagataataaaaaaaaaaaaaaaaaaaaa
>TR2|c0_g2_i1
ttttttcggtaaatataccaaatgagaaaaagaataaagatgatgaaaccaaggaagaag
gtacttttatggcgacattcttaaaggaagatgaatttgatgatgatggttggttaacga
gaacagaatcagtttattttgttcctccaaagggatatgttgaaattatggaagataaaa
caggatatcaacatatcaattattattctaatatatacgaagacaaatcagtattcttaa
cttcaggagaatgggaagttgatagcattgctggtattgataaaaataatagtattattt
attatattggtactgaagaaggatcaatgcaaagacacctttacagagtaaatttgaatg
gtcaaagaaatgtcaaaattaccccacctgtatccgaaattgaagaaccaaaaccattag
ttgatgcatttggtaaagatttaacagaagttggttatttcagtgcttccttttctccag
gatttacctattatgtattaaattatgaaggtcctggtataccttatcaaaaaattttat
ccactgttgattcctatgatgatttccatatcgatgttactaataacgataaattatcaa
aaattctttcttattacaaaatgccaaaattccaaagatttgaaattccaattgatgatt
acacggtaaatgcgatggccatatatccacctgaatttgatgaaaatgaattaataaaat
atccagttttattccatccatatggtggtccaaattctcaaatggcaacctactcttttc
aattggatttcgattcagtattagcctctgatccagattatccaatgattgttgtggtag
tggatggtagaggaaccggttttaaaggaagaaaatttagagttggtattacaaaacagt
taggattattggaagcagaagatcaaattagggcagctcaatatcttcaaaagttaccct
atgtagatgaaaaaagaatagccatttggggatggtcatttggaggctttttaacttcaa
aggttgtagaagctaattctggagtatttaaaaccgccatggctgtagccccagtcatcg
attggagattatatgatacactttacacagaaagatatatgaaacaattaaaagataatg
aatcaggttatatgaagagtgctgtaagtaatgtagatggttttaataatgtagatttct
tattagttcacggaacagaagatgataatgttcatttccaaaattcggctgtattagttt
caaaattaacatactatggagtaaaaaattatacagtacaattctatactgataatgagc
attccatgcaatttggtaatgctttttcacagttgctaaatctattaacagaatttttac
atgaacatttgttttcataagacaagaaaaaagaaaaaaaaaaaaaaaaaaaaaaaagat
aataaaaaaaaaaaaaaaaaaaaaaaaaaaa
>TR2|c0_g3_i1
ttttttcggtaaatataccaaatgagaaaaagaataaagatgatgaaaccaaggaagaag
gtacttttatggcgacattcttaaaggaagatgaatttgatgatgatggttggttaacga
gaacagaatcagtttattttgttcctccaaagggatatgttgaaattatggaagataaaa
caggatatcaacatatcaattattattctaatatatacgaagacaaatcagtattcttaa
cttcaggagaatgggaagttgatagcattgctggtattgataaaaataatagtattattt
attatattggtactgaagaaggatcaatgcaaagacacctttacagagtaaatttgaatg
gtcaaagaaatgtcaaaattaccccacctgtatccgaaattgaagaaccaaaaccattag
ttgatgcatttggtaaagatttaacagaagttggttatttcagtgcttccttttctccag
gatttacctattatgtattaaattatgaaggtcctggtataccttatcaaaaaattttat
ccactgttgattcctatgatgatttccatatcgatgttactaataacgataaattatcaa
aaattctttcttattacaaaatgccaaaattccaaagatttgaaattccaattgatgatt
acacggtaaatgcgatggccatatatccacctgaatttgatgaaaatgaattaataaaat
atccagttttattccatccatatggtggtccaaattctcaaatggcaacctactcttttc
aattggatttcgattcagtattagcctctgatccagattatccaatgattgttgtggtag
tggatggtagaggaaccggttttaaaggaagaaaatttagagttggtattacaaaacagt
taggattattggaagcagaagatcaaattagggcagctcaatatcttcaaaagttaccct
atgtagatgaaaaaagaatagccatttggggatggtcatttggaggctttttaacttcaa
aggttgtagaagctaattctggagtatttaaaaccgccatggctgtagccccagtcatcg
attggagattatatgatacactttacacagaaagatatatgaaacaattaaaagataatg
aatcaggttatatgaagagtgctgtaagtaatgtagatggttttaataatgtagatttct
tattagttcacggaacagaagatgataatgttcatttccaaaattcggctgtattagttt
caaaattaacatactatggagtaaaaaattatacagtacaattctatactgataatgagc
attccatgcaatttggtaatgctttttcacagttgctaaatctattaacagaatttttac
atgaacatttgttttcataagacaagaaaaaagaaaaaaaaaaaaaaaaaaaaaaaaaaa
aaaaaaaaaaaagataataaaaaaaaaaaaaaaaaaaaa
>TR2|c0_g4_i1
ttttttcggtaaatataccaaatgagaaaaagaataaagatgatgaaaccaaggaagaag
gtacttttatggcgacattcttaaaggaagatgaatttgatgatgatggttggttaacga
gaacagaatcagtttattttgttcctccaaagggatatgttgaaattatggaagataaaa
caggatatcaacatatcaattattattctaatatatacgaagacaaatcagtattcttaa
cttcaggagaatgggaagttgatagcattgctggtattgataaaaataatagtattattt
attatattggtactgaagaaggatcaatgcaaagacacctttacagagtaaatttgaatg
gtcaaagaaatgtcaaaattaccccacctgtatccgaaattgaagaaccaaaaccattag
ttgatgcatttggtaaagatttaacagaagttggttatttcagtgcttccttttctccag
gatttacctattatgtattaaattatgaaggtcctggtataccttatcaaaaaattttat
ccactgttgattcctatgatgatttccatatcgatgttactaataacgataaattatcaa
aaattctttcttattacaaaatgccaaaattccaaagatttgaaattccaattgatgatt
acacggtaaatgcgatggccatatatccacctgaatttgatgaaaatgaattaataaaat
atccagttttattccatccatatggtggtccaaattctcaaatggcaacctactcttttc
aattggatttcgattcagtattagcctctgatccagattatccaatgattgttgtggtag
tggatggtagaggaaccggttttaaaggaagaaaatttagagttggtattacaaaacagt
taggattattggaagcagaagatcaaattagggcagctcaatatcttcaaaagttaccct
atgtagatgaaaaaagaatagccatttggggatggtcatttggaggctttttaacttcaa
aggttgtagaagctaattctggagtatttaaaaccgccatggctgtagccccagtcatcg
attggagattatatgatacactttacacagaaagatatatgaaacaattaaaagataatg
aatcaggttatatgaagagtgctgtaagtaatgtagatggttttaataatgtagatttct
tattagttcacggaacagaagatgataatgttcatttccaaaattcggctgtattagttt
caaaattaacatactatggagtaaaaaattatacagtacaattctatactgataatgagc
attccatgcaatttggtaatgctttttcacagttgctaaatctattaacagaatttttac
atgaacatttgttttcataagacaagaaaaaagaaaaaaaaaaaaaaaaaaaaaaaaaga
>TR2|c0_g5_i1
ttttttcggtaaatataccaaatgagaaaaagaataaagatgatgaaaccaaggaagaag
gtacttttatggcgacattcttaaaggaagatgaatttgatgatgatggttggttaacga
gaacagaatcagtttattttgttcctccaaagggatatgttgaaattatggaagataaaa
caggatatcaacatatcaattattattctaatatatacgaagacaaatcagtattcttaa
cttcaggagaatgggaagttgatagcattgctggtattgataaaaataatagtattattt
attatattggtactgaagaaggatcaatgcaaagacacctttacagagtaaatttgaatg
gtcaaagaaatgtcaaaattaccccacctgtatccgaaattgaagaaccaaaaccattag
ttgatgcatttggtaaagatttaacagaagttggttatttcagtgcttccttttctccag
gatttacctattatgtattaaattatgaaggtcctggtataccttatcaaaaaattttat
ccactgttgattcctatgatgatttccatatcgatgttactaataacgataaattatcaa
aaattctttcttattacaaaatgccaaaattccaaagatttgaaattccaattgatgatt
acacggtaaatgcgatggccatatatccacctgaatttgatgaaaatgaattaataaaat
atccagttttattccatccatatggtggtccaaattctcaaatggcaacctactcttttc
aattggatttcgattcagtattagcctctgatccagattatccaatgattgttgtggtag
tggatggtagaggaaccggttttaaaggaagaaaatttagagttggtattacaaaacagt
taggattattggaagcagaagatcaaattagggcagctcaatatcttcaaaagttaccct
atgtagatgaaaaaagaatagccatttggggatggtcatttggaggctttttaacttcaa
aggttgtagaagctaattctggagtatttaaaaccgccatggctgtagccccagtcatcg
attggagattatatgatacactttacacagaaagatatatgaaacaattaaaagataatg
aatcaggttatatgaagagtgctgtaagtaatgtagatggttttaataatgtagatttct
tattagttcacggaacagaagatgataatgttcatttccaaaattcggctgtattagttt
caaaattaacatactatggagtaaaaaattatacagtacaattctatactgataatgagc
attccatgcaatttggtaatgctttttcacagttgctaaatctattaacagaatttttac
atgaacatttgttttcataagacaagaaaaaagaaaaaaaaaaaaaaaaaaaaaaaataa
aaaaaaaaaaaaaaaaaa
>TR2|c0_g6_i1
ttttttcggtaaatataccaaatgagaaaaagaataaagatgatgaaaccaaggaagaag
gtacttttatggcgacattcttaaaggaagatgaatttgatgatgatggttggttaacga
gaacagaatcagtttattttgttcctccaaagggatatgttgaaattatggaagataaaa
caggatatcaacatatcaattattattctaatatatacgaagacaaatcagtattcttaa
cttcaggagaatgggaagttgatagcattgctggtattgataaaaataatagtattattt
attatattggtactgaagaaggatcaatgcaaagacacctttacagagtaaatttgaatg
gtcaaagaaatgtcaaaattaccccacctgtatccgaaattgaagaaccaaaaccattag
ttgatgcatttggtaaagatttaacagaagttggttatttcagtgcttccttttctccag
gatttacctattatgtattaaattatgaaggtcctggtataccttatcaaaaaattttat
ccactgttgattcctatgatgatttccatatcgatgttactaataacgataaattatcaa
aaattctttcttattacaaaatgccaaaattccaaagatttgaaattccaattgatgatt
acacggtaaatgcgatggccatatatccacctgaatttgatgaaaatgaattaataaaat
atccagttttattccatccatatggtggtccaaattctcaaatggcaacctactcttttc
aattggatttcgattcagtattagcctctgatccagattatccaatgattgttgtggtag
tggatggtagaggaaccggttttaaaggaagaaaatttagagttggtattacaaaacagt
taggattattggaagcagaagatcaaattagggcagctcaatatcttcaaaagttaccct
atgtagatgaaaaaagaatagccatttggggatggtcatttggaggctttttaacttcaa
aggttgtagaagctaattctggagtatttaaaaccgccatggctgtagccccagtcatcg
attggagattatatgatacactttacacagaaagatatatgaaacaattaaaagataatg
aatcaggttatatgaagagtgctgtaagtaatgtagatggttttaataatgtagatttct
tattagttcacggaacagaagatgataatgttcatttccaaaattcggctgtattagttt
caaaattaacatactatggagtaaaaaattatacagtacaattctatactgataatgagc
attccatgcaatttggtaatgctttttcacagttgctaaatctattaacagaatttttac
atgaacatttgttttcataagacaagaaaaaagaaaaaaaaaaaaaaaaaaaaaaaaaaa
gataataaaaaaaaaaaaaaaaaaaaaaaataaaaaaaaaaaaaaaaaaaa
>TR2|c0_g7_i1
ttttttcggtaaatataccaaatgagaaaaagaataaagatgatgaaaccaaggaagaag
gtacttttatggcgacattcttaaaggaagatgaatttgatgatgatggttggttaacga
gaacagaatcagtttattttgttcctccaaagggatatgttgaaattatggaagataaaa
caggatatcaacatatcaattattattctaatatatacgaagacaaatcagtattcttaa
cttcaggagaatgggaagttgatagcattgctggtattgataaaaataatagtattattt
attatattggtactgaagaaggatcaatgcaaagacacctttacagagtaaatttgaatg
gtcaaagaaatgtcaaaattaccccacctgtatccgaaattgaagaaccaaaaccattag
ttgatgcatttggtaaagatttaacagaagttggttatttcagtgcttccttttctccag
gatttacctattatgtattaaattatgaaggtcctggtataccttatcaaaaaattttat
ccactgttgattcctatgatgatttccatatcgatgttactaataacgataaattatcaa
aaattctttcttattacaaaatgccaaaattccaaagatttgaaattccaattgatgatt
acacggtaaatgcgatggccatatatccacctgaatttgatgaaaatgaattaataaaat
atccagttttattccatccatatggtggtccaaattctcaaatggcaacctactcttttc
aattggatttcgattcagtattagcctctgatccagattatccaatgattgttgtggtag
tggatggtagaggaaccggttttaaaggaagaaaatttagagttggtattacaaaacagt
taggattattggaagcagaagatcaaattagggcagctcaatatcttcaaaagttaccct
atgtagatgaaaaaagaatagccatttggggatggtcatttggaggctttttaacttcaa
aggttgtagaagctaattctggagtatttaaaaccgccatggctgtagccccagtcatcg
attggagattatatgatacactttacacagaaagatatatgaaacaattaaaagataatg
aatcaggttatatgaagagtgctgtaagtaatgtagatggttttaataatgtagatttct
tattagttcacggaacagaagatgataatgttcatttccaaaattcggctgtattagttt
caaaattaacatactatggagtaaaaaattatacagtacaattctatactgataatgagc
attccatgcaatttggtaatgctttttcacagttgctaaatctattaacagaatttttac
atgaacatttgttttcataagacaagaaaaaagaaaaaaaaaaaaaaaaaaaaaaaaaaa
aaaaaaaaaaaaaaaaaaagataataaaaaaaaaaaaaaaaa
>TR2|c0_g8_i1
ttttttcggtaaatataccaaatgagaaaaagaataaagatgatgaaaccaaggaagaag
gtacttttatggcgacattcttaaaggaagatgaatttgatgatgatggttggttaacga
gaacagaatcagtttattttgttcctccaaagggatatgttgaaattatggaagataaaa
caggatatcaacatatcaattattattctaatatatacgaagacaaatcagtattcttaa
cttcaggagaatgggaagttgatagcattgctggtattgataaaaataatagtattattt
attatattggtactgaagaaggatcaatgcaaagacacctttacagagtaaatttgaatg
gtcaaagaaatgtcaaaattaccccacctgtatccgaaattgaagaaccaaaaccattag
ttgatgcatttggtaaagatttaacagaagttggttatttcagtgcttccttttctccag
gatttacctattatgtattaaattatgaaggtcctggtataccttatcaaaaaattttat
ccactgttgattcctatgatgatttccatatcgatgttactaataacgataaattatcaa
aaattctttcttattacaaaatgccaaaattccaaagatttgaaattccaattgatgatt
acacggtaaatgcgatggccatatatccacctgaatttgatgaaaatgaattaataaaat
atccagttttattccatccatatggtggtccaaattctcaaatggcaacctactcttttc
aattggatttcgattcagtattagcctctgatccagattatccaatgattgttgtggtag
tggatggtagaggaaccggttttaaaggaagaaaatttagagttggtattacaaaacagt
taggattattggaagcagaagatcaaattagggcagctcaatatcttcaaaagttaccct
atgtagatgaaaaaagaatagccatttggggatggtcatttggaggctttttaacttcaa
aggttgtagaagctaattctggagtatttaaaaccgccatggctgtagccccagtcatcg
attggagattatatgatacactttacacagaaagatatatgaaacaattaaaagataatg
aatcaggttatatgaagagtgctgtaagtaatgtagatggttttaataatgtagatttct
tattagttcacggaacagaagatgataatgttcatttccaaaattcggctgtattagttt
caaaattaacatactatggagtaaaaaattatacagtacaattctatactgataatgagc
attccatgcaatttggtaatgctttttcacagttgctaaatctattaacagaatttttac
atgaacatttgttttcataagacaagaaaaaagaaaaaaaaaaaaaaaaaaaaaaaaaaa
ataaaaaaaaaaaaaaaaaaaa
>TR2|c0_g9_i1
aaaaaaaaaaaaaaaaaaaaagataataaaaaaaaaaaaaaaaattaaaaaaagaaagaa
aaaactaaaacagaataatcaattagttaattgtttttaaatatacatatttcttaatat
ataaattcaaattcttaaatttgtagaaatctattattcaataattacaatttacattca
taaaaaagtttctatacaataataataaaaacaattttaacaatatgaataacatttcaa
cagataatggttatcaacaattagaggacgtagcagaacagggaaatgaaacagtaataa
caatgaatgatgaaactgattcattcattaatgagggaaacggagaagacgaagaagacg
aagaagacgatgatgaaaatggaactggatatgtaatgcaagcaccatttaaagaaacaa
gaactgcacataaaatttatgtatttagtggttttttagccgtaattctaatagtgtctt
tagctatattatacttctgtaaaggtgatgatggcgatattggtagtccttttaagaaaa
tatttgataagagtaacagaattacattgaataatgttttttcagaacaatttcgaccac
aaaaaaatgatttattttggtttgactatggtgatgatggaacaatagttcaagttagtc
aaagaggaaatattgaattatataatgtagttagtaaaagtagtacgccaatagcatcga
ttatggatttgagaaaaatgggtaatattaaaattaatcttggttttgaattgtcaaaaa
atttaaattatttattaataccaacatctgtcaaaacggttttccgtcattcaagattaa
aaaattatgttgtttttaattgtaaatcaaaggtatatttaaatttaaaagatgaattaa
atgatattagtaatattgaattcagtccaaagggtgataaattggcatatgtaaaagaaa
acaatttattttatttagatttatctacattgaaatcaatacaaattacaaaggatggtg
gtgaaaatatctttaatggtatttctgattgggtttatgaagaggaggtattgatgtcta
gtaaggcattttggtggtctccggatggaaaatatttaagttttataaaatttaacgata
cagctgttcctgaatatgatattcctgtttatcttgatgacaattttgatggtattccgt
ataatgaaaagaaagtaataaaatatccaaagcctggtttcccaaatccagatgtcaatg
tttatatatatgattctactgaaaaattagagaaagatagtttaaaaaaagtagtttatg
aaaaggactatgaattcactcaagataatttagttattcaacaagtattatgggcaaccg
aaactagtgacaatcttatgattcgtacctctaatcgtgttcaagataccgctagacttt
tttcggtaaatataccaaatgagaaaaagaataaagatgatgaaaccaaggaagaaggta
cttttatggcgacattcttaaaggaagatgaatttgatgatgatggttggttaacgagaa
cagaatcagtttattttgttcctccaaagggatatgttgaaattatggaagataaaacag
gatatcaacatatcaattattattctaatatatacgaagacaaatcagtattcttaactt
caggagaatgggaagttgatagcattgctggtattgataaaaataatagtattatttatt
atattggtactgaagaaggatcaatgcaaagacacctttacagagtaaatttgaatggtc
aaagaaatgtcaaaattaccccacctgtatccgaaattgaagaaccaaaaccattagttg
atgcatttggtaaagatttaacagaagttggttatttcagtgcttccttttctccaggat
ttacctattatgtattaaattatgaaggtcctggtataccttatcaaaaaattttatcca
ctgttgattcctatgatgatttccatatcgatgttactaataacgataaattatcaaaaa
ttctttcttattacaaaatgccaaaattccaaagatttgaaattccaattgatgattaca
cggtaaatgcgatggccatatatccacctgaatttgatgaaaatgaattaataaaatatc
cagttttattccatccatatggtggtccaaattctcaaatggcaacctactcttttcaat
tggatttcgattcagtattagcctctgatccagattatccaatgattgttgtggtagtgg
atggtagaggaaccggttttaaaggaagaaaatttagagttggtattacaaaacagttag
gattattggaagcagaagatcaaattagggcagctcaatatcttcaaaagttaccctatg
tagatgaaaaaagaatagccatttggggatggtcatttggaggctttttaacttcaaagg
ttgtagaagctaattctggagtatttaaaaccgccatggctgtagccccagtcatcgatt
ggagattatatgatacactttacacagaaagatatatgaaacaattaaaagataatgaat
caggttatatgaagagtgctgtaagtaatgtagatggttttaataatgtagatttcttat
tagttcacggaacagaagatgataatgttcatttccaaaattcggctgtattagtttcaa
aattaacatactatggagtaaaaaattatacagtacaattctatactgataatgagcatt
ccatgcaatttggtaatgctttttcacagttgctaaatctattaacagaatttttacatg
aacatttgttttcataagacaagaaaaaagaaaaaaaaaaaaaaaaaaaaaaa
>TR2|c0_g9_i2
aaaaaaaaaaaaaaaaaaaaagataataaaaaaaaaaaaaaaaattaaaaaaagaaagaa
aaaactaaaacagaataatcaattagttaattgtttttaaatatacatatttcttaatat
ataaattcaaattcttaaatttgtagaaatctattattcaataattacaatttacattca
taaaaaagtttctatacaataataataaaaacaattttaacaatatgaataacatttcaa
cagataatggttatcaacaattagaggacgtagcagaacagggaaatgaaacagtaataa
caatgaatgatgaaactgattcattcattaatgagggaaacggagaagacgaagaagacg
aagaagacgatgatgaaaatggaactggatatgtaatgcaagcaccatttaaagaaacaa
gaactgcacataaaatttatgtatttagtggttttttagccgtaattctaatagtgtctt
tagctatattatacttctgtaaaggtgatgatggcgatattggtagtccttttaagaaaa
tatttgataagagtaacagaattacattgaataatgttttttcagaacaatttcgaccac
aaaaaaatgatttattttggtttgactatggtgatgatggaacaatagttcaagttagtc
aaagaggaaatattgaattatataatgtagttagtaaaagtagtacgccaatagcatcga
ttatggatttgagaaaaatgggtaatattaaaattaatcttggttttgaattgtcaaaaa
atttaaattatttattaataccaacatctgtcaaaacggttttccgtcattcaagattaa
aaaattatgttgtttttaattgtaaatcaaaggtatatttaaatttaaaagatgaattaa
atgatattagtaatattgaattcagtccaaagggtgataaattggcatatgtaaaagaaa
acaatttattttatttagatttatctacattgaaatcaatacaaattacaaaggatggtg
gtgaaaatatctttaatggtatttctgattgggtttatgaagaggaggtattgatgtcta
gtaaggcattttggtggtctccggatggaaaatatttaagttttataaaatttaacgata
cagctgttcctgaatatgatattcctgtttatcttgatgacaattttgatggtattccgt
ataatgaaaagaaagtaataaaatatccaaagcctggtttcccaaatccagatgtcaatg
tttatatatatgattctactgaaaaattagagaaagatagtttaaaaaaagtagtttatg
aaaaggactatgaattcactcaagataatttagttattcaacaagtattatgggcaaccg
aaactagtgacaatcttatgattcgtacctctaatcgtgttcaagataccgctagacttt
ttttcggtaaatataccaaatgagaaaaagaataaagatgatgaaaccaaggaagaaggt
acttttatggcgacattcttaaaggaagatgaatttgatgatgatggttggttaacgaga
acagaatcagtttattttgttcctccaaagggatatgttgaaattatggaagataaaaca
ggatatcaacatatcaattattattctaatatatacgaagacaaatcagtattcttaact
tcaggagaatgggaagttgatagcattgctggtattgataaaaataatagtattatttat
tatattggtactgaagaaggatcaatgcaaagacacctttacagagtaaatttgaatggt
caaagaaatgtcaaaattaccccacctgtatccgaaattgaagaaccaaaaccattagtt
gatgcatttggtaaagatttaacagaagttggttatttcagtgcttccttttctccagga
tttacctattatgtattaaattatgaaggtcctggtataccttatcaaaaaattttatcc
actgttgattcctatgatgatttccatatcgatgttactaataacgataaattatcaaaa
attctttcttattacaaaatgccaaaattccaaagatttgaaattccaattgatgattac
acggtaaatgcgatggccatatatccacctgaatttgatgaaaatgaattaataaaatat
ccagttttattccatccatatggtggtccaaattctcaaatggcaacctactcttttcaa
ttggatttcgattcagtattagcctctgatccagattatccaatgattgttgtggtagtg
gatggtagaggaaccggttttaaaggaagaaaatttagagttggtattacaaaacagtta
ggattattggaagcagaagatcaaattagggcagctcaatatcttcaaaagttaccctat
gtagatgaaaaaagaatagccatttggggatggtcatttggaggctttttaacttcaaag
gttgtagaagctaattctggagtatttaaaaccgccatggctgtagccccagtcatcgat
tggagattatatgatacactttacacagaaagatatatgaaacaattaaaagataatgaa
tcaggttatatgaagagtgctgtaagtaatgtagatggttttaataatgtagatttctta
ttagttcacggaacagaagatgataatgttcatttccaaaattcggctgtattagtttca
aaattaacatactatggagtaaaaaattatacagtacaattctatactgataatgagcat
tccatgcaatttggtaatgctttttcacagttgctaaatctattaacagaatttttacat
gaacatttgttttcataagacaagaaaaaagaaaaaaaaaaaaaaaaaaaaaaa
>TR2|c0_g10_i1
ttttttcggtaaatataccaaatgagaaaaagaataaagatgatgaaaccaaggaagaag
gtacttttatggcgacattcttaaaggaagatgaatttgatgatgatggttggttaacga
gaacagaatcagtttattttgttcctccaaagggatatgttgaaattatggaagataaaa
caggatatcaacatatcaattattattctaatatatacgaagacaaatcagtattcttaa
cttcaggagaatgggaagttgatagcattgctggtattgataaaaataatagtattattt
attatattggtactgaagaaggatcaatgcaaagacacctttacagagtaaatttgaatg
gtcaaagaaatgtcaaaattaccccacctgtatccgaaattgaagaaccaaaaccattag
ttgatgcatttggtaaagatttaacagaagttggttatttcagtgcttccttttctccag
gatttacctattatgtattaaattatgaaggtcctggtataccttatcaaaaaattttat
ccactgttgattcctatgatgatttccatatcgatgttactaataacgataaattatcaa
aaattctttcttattacaaaatgccaaaattccaaagatttgaaattccaattgatgatt
acacggtaaatgcgatggccatatatccacctgaatttgatgaaaatgaattaataaaat
atccagttttattccatccatatggtggtccaaattctcaaatggcaacctactcttttc
aattggatttcgattcagtattagcctctgatccagattatccaatgattgttgtggtag
tggatggtagaggaaccggttttaaaggaagaaaatttagagttggtattacaaaacagt
taggattattggaagcagaagatcaaattagggcagctcaatatcttcaaaagttaccct
atgtagatgaaaaaagaatagccatttggggatggtcatttggaggctttttaacttcaa
aggttgtagaagctaattctggagtatttaaaaccgccatggctgtagccccagtcatcg
attggagattatatgatacactttacacagaaagatatatgaaacaattaaaagataatg
aatcaggttatatgaagagtgctgtaagtaatgtagatggttttaataatgtagatttct
tattagttcacggaacagaagatgataatgttcatttccaaaattcggctgtattagttt
caaaattaacatactatggagtaaaaaattatacagtacaattctatactgataatgagc
attccatgcaatttggtaatgctttttcacagttgctaaatctattaacagaatttttac
atgaacatttgttttcataagacaagaaaaaagaaaaaaaaaaaaaaaaaaaaaaaaaaa
aaagataataaaaaaaaaaaaaaaaaaaaa
>TR2|c0_g11_i1
ttttttcggtaaatataccaaatgagaaaaagaataaagatgatgaaaccaaggaagaag
gtacttttatggcgacattcttaaaggaagatgaatttgatgatgatggttggttaacga
gaacagaatcagtttattttgttcctccaaagggatatgttgaaattatggaagataaaa
caggatatcaacatatcaattattattctaatatatacgaagacaaatcagtattcttaa
cttcaggagaatgggaagttgatagcattgctggtattgataaaaataatagtattattt
attatattggtactgaagaaggatcaatgcaaagacacctttacagagtaaatttgaatg
gtcaaagaaatgtcaaaattaccccacctgtatccgaaattgaagaaccaaaaccattag
ttgatgcatttggtaaagatttaacagaagttggttatttcagtgcttccttttctccag
gatttacctattatgtattaaattatgaaggtcctggtataccttatcaaaaaattttat
ccactgttgattcctatgatgatttccatatcgatgttactaataacgataaattatcaa
aaattctttcttattacaaaatgccaaaattccaaagatttgaaattccaattgatgatt
acacggtaaatgcgatggccatatatccacctgaatttgatgaaaatgaattaataaaat
atccagttttattccatccatatggtggtccaaattctcaaatggcaacctactcttttc
aattggatttcgattcagtattagcctctgatccagattatccaatgattgttgtggtag
tggatggtagaggaaccggttttaaaggaagaaaatttagagttggtattacaaaacagt
taggattattggaagcagaagatcaaattagggcagctcaatatcttcaaaagttaccct
atgtagatgaaaaaagaatagccatttggggatggtcatttggaggctttttaacttcaa
aggttgtagaagctaattctggagtatttaaaaccgccatggctgtagccccagtcatcg
attggagattatatgatacactttacacagaaagatatatgaaacaattaaaagataatg
aatcaggttatatgaagagtgctgtaagtaatgtagatggttttaataatgtagatttct
tattagttcacggaacagaagatgataatgttcatttccaaaattcggctgtattagttt
caaaattaacatactatggagtaaaaaattatacagtacaattctatactgataatgagc
attccatgcaatttggtaatgctttttcacagttgctaaatctattaacagaatttttac
atgaacatttgttttcataagacaagaaaaaagaaaaaaaaaaaaaaaaaaaaaaaaaaa
aagataataaaaaaaaaaaaaaaaaaaaa
>TR2|c0_g12_i1
ttttttcggtaaatataccaaatgagaaaaagaataaagatgatgaaaccaaggaagaag
gtacttttatggcgacattcttaaaggaagatgaatttgatgatgatggttggttaacga
gaacagaatcagtttattttgttcctccaaagggatatgttgaaattatggaagataaaa
caggatatcaacatatcaattattattctaatatatacgaagacaaatcagtattcttaa
cttcaggagaatgggaagttgatagcattgctggtattgataaaaataatagtattattt
attatattggtactgaagaaggatcaatgcaaagacacctttacagagtaaatttgaatg
gtcaaagaaatgtcaaaattaccccacctgtatccgaaattgaagaaccaaaaccattag
ttgatgcatttggtaaagatttaacagaagttggttatttcagtgcttccttttctccag
gatttacctattatgtattaaattatgaaggtcctggtataccttatcaaaaaattttat
ccactgttgattcctatgatgatttccatatcgatgttactaataacgataaattatcaa
aaattctttcttattacaaaatgccaaaattccaaagatttgaaattccaattgatgatt
acacggtaaatgcgatggccatatatccacctgaatttgatgaaaatgaattaataaaat
atccagttttattccatccatatggtggtccaaattctcaaatggcaacctactcttttc
aattggatttcgattcagtattagcctctgatccagattatccaatgattgttgtggtag
tggatggtagaggaaccggttttaaaggaagaaaatttagagttggtattacaaaacagt
taggattattggaagcagaagatcaaattagggcagctcaatatcttcaaaagttaccct
atgtagatgaaaaaagaatagccatttggggatggtcatttggaggctttttaacttcaa
aggttgtagaagctaattctggagtatttaaaaccgccatggctgtagccccagtcatcg
attggagattatatgatacactttacacagaaagatatatgaaacaattaaaagataatg
aatcaggttatatgaagagtgctgtaagtaatgtagatggttttaataatgtagatttct
tattagttcacggaacagaagatgataatgttcatttccaaaattcggctgtattagttt
caaaattaacatactatggagtaaaaaattatacagtacaattctatactgataatgagc
attccatgcaatttggtaatgctttttcacagttgctaaatctattaacagaatttttac
atgaacatttgttttcataagacaagaaaaaagaaaaaaaaaaaaaaaaaaaaaaaaaaa
taaaaaaaaaaaaaaaaaaaa
>TR2|c0_g13_i1
ttttttcggtaaatataccaaatgagaaaaagaataaagatgatgaaaccaaggaagaag
gtacttttatggcgacattcttaaaggaagatgaatttgatgatgatggttggttaacga
gaacagaatcagtttattttgttcctccaaagggatatgttgaaattatggaagataaaa
caggatatcaacatatcaattattattctaatatatacgaagacaaatcagtattcttaa
cttcaggagaatgggaagttgatagcattgctggtattgataaaaataatagtattattt
attatattggtactgaagaaggatcaatgcaaagacacctttacagagtaaatttgaatg
gtcaaagaaatgtcaaaattaccccacctgtatccgaaattgaagaaccaaaaccattag
ttgatgcatttggtaaagatttaacagaagttggttatttcagtgcttccttttctccag
gatttacctattatgtattaaattatgaaggtcctggtataccttatcaaaaaattttat
ccactgttgattcctatgatgatttccatatcgatgttactaataacgataaattatcaa
aaattctttcttattacaaaatgccaaaattccaaagatttgaaattccaattgatgatt
acacggtaaatgcgatggccatatatccacctgaatttgatgaaaatgaattaataaaat
atccagttttattccatccatatggtggtccaaattctcaaatggcaacctactcttttc
aattggatttcgattcagtattagcctctgatccagattatccaatgattgttgtggtag
tggatggtagaggaaccggttttaaaggaagaaaatttagagttggtattacaaaacagt
taggattattggaagcagaagatcaaattagggcagctcaatatcttcaaaagttaccct
atgtagatgaaaaaagaatagccatttggggatggtcatttggaggctttttaacttcaa
aggttgtagaagctaattctggagtatttaaaaccgccatggctgtagccccagtcatcg
attggagattatatgatacactttacacagaaagatatatgaaacaattaaaagataatg
aatcaggttatatgaagagtgctgtaagtaatgtagatggttttaataatgtagatttct
tattagttcacggaacagaagatgataatgttcatttccaaaattcggctgtattagttt
caaaattaacatactatggagtaaaaaattatacagtacaattctatactgataatgagc
attccatgcaatttggtaatgctttttcacagttgctaaatctattaacagaatttttac
atgaacatttgttttcataagacaagaaaaaagaaaaaaaaaaaaaaaaaaaaaaaagat
aataaaaaaaaaaaaaaaaaaaaagataataaaaaaaaaaaaaaaaaaaaaaaaaaaaaa
a
>TR2|c0_g14_i1
ttttttcggtaaatataccaaatgagaaaaagaataaagatgatgaaaccaaggaagaag
gtacttttatggcgacattcttaaaggaagatgaatttgatgatgatggttggttaacga
gaacagaatcagtttattttgttcctccaaagggatatgttgaaattatggaagataaaa
caggatatcaacatatcaattattattctaatatatacgaagacaaatcagtattcttaa
cttcaggagaatgggaagttgatagcattgctggtattgataaaaataatagtattattt
attatattggtactgaagaaggatcaatgcaaagacacctttacagagtaaatttgaatg
gtcaaagaaatgtcaaaattaccccacctgtatccgaaattgaagaaccaaaaccattag
ttgatgcatttggtaaagatttaacagaagttggttatttcagtgcttccttttctccag
gatttacctattatgtattaaattatgaaggtcctggtataccttatcaaaaaattttat
ccactgttgattcctatgatgatttccatatcgatgttactaataacgataaattatcaa
aaattctttcttattacaaaatgccaaaattccaaagatttgaaattccaattgatgatt
acacggtaaatgcgatggccatatatccacctgaatttgatgaaaatgaattaataaaat
atccagttttattccatccatatggtggtccaaattctcaaatggcaacctactcttttc
aattggatttcgattcagtattagcctctgatccagattatccaatgattgttgtggtag
tggatggtagaggaaccggttttaaaggaagaaaatttagagttggtattacaaaacagt
taggattattggaagcagaagatcaaattagggcagctcaatatcttcaaaagttaccct
atgtagatgaaaaaagaatagccatttggggatggtcatttggaggctttttaacttcaa
aggttgtagaagctaattctggagtatttaaaaccgccatggctgtagccccagtcatcg
attggagattatatgatacactttacacagaaagatatatgaaacaattaaaagataatg
aatcaggttatatgaagagtgctgtaagtaatgtagatggttttaataatgtagatttct
tattagttcacggaacagaagatgataatgttcatttccaaaattcggctgtattagttt
caaaattaacatactatggagtaaaaaattatacagtacaattctatactgataatgagc
attccatgcaatttggtaatgctttttcacagttgctaaatctattaacagaatttttac
atgaacatttgttttcataagacaagaaaaaagaaaaaaaaaaaaaaaaaaaaaaaaaag
ataataaaaaaaaaaaaaaaaaaaaaaaa
>TR2|c0_g15_i1
ttttttcggtaaatataccaaatgagaaaaagaataaagatgatgaaaccaaggaagaag
gtacttttatggcgacattcttaaaggaagatgaatttgatgatgatggttggttaacga
gaacagaatcagtttattttgttcctccaaagggatatgttgaaattatggaagataaaa
caggatatcaacatatcaattattattctaatatatacgaagacaaatcagtattcttaa
cttcaggagaatgggaagttgatagcattgctggtattgataaaaataatagtattattt
attatattggtactgaagaaggatcaatgcaaagacacctttacagagtaaatttgaatg
gtcaaagaaatgtcaaaattaccccacctgtatccgaaattgaagaaccaaaaccattag
ttgatgcatttggtaaagatttaacagaagttggttatttcagtgcttccttttctccag
gatttacctattatgtattaaattatgaaggtcctggtataccttatcaaaaaattttat
ccactgttgattcctatgatgatttccatatcgatgttactaataacgataaattatcaa
aaattctttcttattacaaaatgccaaaattccaaagatttgaaattccaattgatgatt
acacggtaaatgcgatggccatatatccacctgaatttgatgaaaatgaattaataaaat
atccagttttattccatccatatggtggtccaaattctcaaatggcaacctactcttttc
aattggatttcgattcagtattagcctctgatccagattatccaatgattgttgtggtag
tggatggtagaggaaccggttttaaaggaagaaaatttagagttggtattacaaaacagt
taggattattggaagcagaagatcaaattagggcagctcaatatcttcaaaagttaccct
atgtagatgaaaaaagaatagccatttggggatggtcatttggaggctttttaacttcaa
aggttgtagaagctaattctggagtatttaaaaccgccatggctgtagccccagtcatcg
attggagattatatgatacactttacacagaaagatatatgaaacaattaaaagataatg
aatcaggttatatgaagagtgctgtaagtaatgtagatggttttaataatgtagatttct
tattagttcacggaacagaagatgataatgttcatttccaaaattcggctgtattagttt
caaaattaacatactatggagtaaaaaattatacagtacaattctatactgataatgagc
attccatgcaatttggtaatgctttttcacagttgctaaatctattaacagaatttttac
atgaacatttgttttcataagacaagaaaaaagaaaaaaaaaaaaaaaaaaaaaaaaaaa
aaaaaaaaaaaaaaaaaagataataaaaaaaaaaaaaaaaa
>TR3|c0_g1_i1
ttcccaaaatatatcattcaaattttggaagcttcctacaatgcttctcattatccatca
aataatgaaaaggatagacttgttcgtgatacaaagttaacccatcgtcaaattaatgat
tggtttattaataagagagctagatcaagttgtagtcatcaaaataaaagaagaaacatg
aaaaaattaaaacaacaacaaaaagctgaaaaagcacaaaaagtacaataaatttttctt
ctgaatattactattaaggagtaaatagaagaaaaatatagtttttttaatttatgtgaa
ataaaaaaaaaatcat
>TR3|c0_g2_i1
aaaaaatattataaaaaaattttttttttgttccagtttataatttttaaatattaaaac
gatgaaaatgaaaattgaaggaataataaatatgtctccacatactttcacaaaattttc
agtgaaaaaaggtcaacaaaaaagtacaagatcggatattgatgtcgctaatgttttatt
gcaattaaaggaaaaggatgaacaagagaaagatgaagaatcaaataattaccataaaaa
aatattagtagaacaattaatccaaaaaaacagtttaaatgataaatttaagaatagtcc
gatttctatttcttcattaaataacgataataatgaaaataatactatctatcataaaaa
taataatccatatcgttcacctacttcatctgtatattcatcaccagtattaggacaaat
agataatgaaataagaaatgtaaaagaagaaatgcctaataataccccctatttaccccc
tattaaatatcttttagaaaccaaaatagtaaactctaccatgaaagataatattttacc
catcccagatataccagcatataaaaatagaatgattaatttatcaaataattctattaa
taatgtaaccttagaaatgagtaaagatgatttactctattttaaaagctttagtaatca
aatggatgattacaaggtaaatagaagatcatcttactcctctttaagagataacgaaaa
ttatatacccaacaaacaaaataccaatatgccatacaataacattaatattaatagtac
taatccatcaccaaattctgaccatatgtatacaacgcaaagccaaccacaacattcaat
ggtttcccttccacctccatcaatgatgatagctgaacaaaataactataataataatac
aaatcatcattcatattctccatatcaaaagccatcctattatcaaaataataataattt
taattcctccacagtatcttctcctctaaattataataataatactatactatctgaaca
agaaaataccgatagaagtggtagtgaattaatgaatgtagataataatatgatgataca
agacaatggttttaattctatagatattaacaaaacaataaaattatgtgctaatggacc
aaatgctagtaatatttcatctaaaagatttggaccaataccagggaaaaagaaagaaaa
agaatcaagaagattcccaaaatatatcattcaaatattggaagcttcctacaatgcttc
tcattatccatcaaataatgaaaaggatagacttgttcgtgatacaaagttaacccatcg
tcaaattaatgattggtttattaataagagagctagatcaagttgtagtcatcaaaataa
aagaagaaacatgaaaaaattaaaacaacaacaaaaagctgaaaaagcacaaaaagtaca
ataaatttttcttctgaatattactattaaggagtaaatagaagaaaaatatagtttttt
taatttatgtgaaataaaaaaaaaatcat
>TR4|c0_g1_i1
gaaaatattgtaaatattgtaaaatatttaattgaacatggagctcatataaatgaagaa
aataaaaatggagatactcccttaattgctgcctgtgataaatataaatattatgctaat
caaagattaataaaatatttaattgaacatggagctcatataaatgaagaaaataaaaat
ggagatacacccttaattgtttcatgtaaattttccaacgaagattatgtaaaatatcta
attgaatatggtgctaatataaataaaaacaacaataatggtgatacccctttaataatt
gcaaagaaagggaataacgaaaagatcatagaatatttacataaaaaaattaaagttgac
caaatgctatttagaaataaaattaaatcaatgataaaaaatgacattccatatgaaata
cacaatgaatcttttcatgaatggaaaatatatgattggaatcaacttgaagcctcttta
actcgtagtcctcattttgcctgtagctcaaattttaaaattggtgactctatatggcga
attgaattgagattagaaaaaaagagtagtaatggggatgaaacttattccgtttatttg
aaaaatatggatagttctaaatatgtatatttaaattttgttttttatattctaaattat
gaagactataatttttatgaagctaaagaatcagaagaaataaaattttataatgaaaac
agtaatatatttggaattgattcattcata
>TR4|c0_g1_i2
gaaaatattgtaaatattgtaaaatatttaattgaacatggagctcatataaatgaagaa
aataaaaatggagatacacccttaattgtttcatgtaaattttccaacgaagattatgta
aaatatctaattgaatatggtgctaatataaataaaaacaacaataatggtgatacccct
ttaataattgcaaagaaagggaataacgaaaagatcatagaatatttacataaaaaaatt
aaagttgaccaaatgctatttagaaataaaattaaatcaatgataaaaaatgacattcca
tatgaaatacacaatgaatcttttcatgaatggaaaatatatgattggaatcaacttgaa
gcctctttaactcgtagtcctcattttgcctgtagctcaaattttaaaattggtgactct
atatggcgaattgaattgagattagaaaaaaagagtagtaatggggatgaaacttattcc
gtttatttgaaaaatatggatagttctaaatatgtatatttaaattttgttttttatatt
ctaaattatgaagactataatttttatgaagctaaagaatcagaagaaataaaattttat
aatgaaaacagtaatatatttggaattgattcattcata
>TR5|c0_g1_i1
aaaaaaaaaaaaaaaaaaaaaaataaaggaaaaaaaaaaaaaaaaaaataaattataaat
ttaaatatatatatataaggattaagaaatgtcactgaatttttcacttttatttggtaa
tattgattcagaaggaaaattagataatgaggatttagatgattcattacgtgatacatt
tcaaaacgtagaccaaaatgctttaagtcacttattaggttcgtcattaaattttgatga
cgatgagaataaggcagaatcgtcttcagaagatgttaatagtactgaagaaataaaaca
tgattccaatgctatagactattcagattttaatgaattggtcgatgatgatacccaaag
ttctaaaattaaaatagaacctaatattaataacaataacaataatatcagtaatagtaa
tagtaagtatttaaatgcatttattggaggaaaagtaaccagtagtgtcacaccaaaatt
tcattctagcttgtataaatcttctgtaatggatgaggatgaggatgactatgatgaaat
tgaaaaaaaggaagaaataaaagaagaaaaaaaggttgaagttaaaaaggaagaaaagga
agaatcaataacaaatgatgagaaagcaacagaatcaaaagaaacacccctcaccataga
aacaccacaaccgcaaaccgaagtaaaaatagaaccaccttcaataaaaacgttctatcc
ggaatttgaaaagaataaaattttaaaattttcagaattatttgccataagaaaaccaac
tattgtaaagcctgtgaaaaaagatttacgtgcaacggtagttgatgaatattatgaggt
tgaacctgacgatagaataattttaagacaaccattagttcctttgcaattattaaaaaa
ggagttagaacaacaaaatataaatggtgaactttcagaaagtaaatcagattcatcaag
tacggatagtgatgatgaagtggatgaaggtcacaatagtgattatgaaagtgatgaatc
atcaaatgataattttgttaatgaagatgaacaacctattcaaatttatactgggaattt
tagacctattgttttggatgattgggaaaaaaatattatttggtcagattcaaattcaga
atcagaacatgatatcgctactgaaaataaaatagagaaaacttctttaatggaggatta
ttcaattagaaattcaagtcttcaaaaaggtaattgggtggattcggttatatggacgga
aagagataaattgaaattacctttaatagaaaatgaaaaagttattgatcaatatatacc
cgaaatcagaccaccagaaaaaccaaaactacagggttatatggaaaagaaatttagaaa
aataagttatgtaccaaagaaaaataccgataaatttaatatttccaatgattactacta
tgattcccaattatttaaaaataaatcaggtcgtgtcagacaacaattaggtcaagctgt
tattcaacattctcttccagctcttcgattacaacatccttatttcaaaactcaattacc
attaaaggaattaagatcattccatcgtccatccttaaaatttgatgtgaataaacctat
aacgttttcacgtgtaagaaatggtaagaagaaaaagataaaggctaaagatggtacacc
aatgaaaacaacaaaggatattacattaaaggataattcaaaatatctcttattggaata
ttcagaagaataccctcctattattcaaaatgttggtatggccagtttaatatcaaatta
ttatagaaaagtggatgatcatgatacattttcaccagagtgtgataatggtgcacctta
tatattagaacctgtagattcatcgccatttttaggttttggtgatgcaaaatctggtca
aaccattcaatgtattcataataatttatttaaggctcctatctttaaacaaaatgttcg
ttctacagactatcttatcataaggcatacttataaaaatgaagtaaagtattatataag
aactataccatatttatatgtagtaggtcaaacataccctgtagctgaagtcccaggtcc
aaattcaagaaaagttacttctgttattagaggaagacttcagatggctgcttatagatt
aatgagaaaagatccattgaaaagaattcgatatgataaacttcgtcaacaattccctga
attattagaaagagatttccgtttacgtttaaaagaatttgctcaattacagaaaaaaag
gtacaaatgatggttggtggaaattaaaacctagttctattacagatgaaagttctttac
ttcaacttgttacaccagaacaggtttgtttacatgaaagtatgttagtaggtcaacaaa
gacttgaagatgcaggttatgcccaaaatgaaattattaatgaattagatgatggtgaat
ctacattggatatagaaattcaattagctccttggattacaaccaagaattttgttttag
ctacacaaggtaaaggtatgttaaaacttcatggtcctggtgatccaacaggccgtgaag
aaggttttagttttattcgtgcttctatgaaagaaatgtttttcagagcaaatgaaaatg
tagaggaattattagctttaatggaacaaagaccaaagagttatcataaattttcaattg
cagaacaacaaattgtttataaatcagaaattgatcgcatttggacgaatcaattaaatg
cattaacaagtacggaagagcccaccttaagtgaggatgaaaatgatgaatatgaagaaa
gaaataaaaatgctgatgaaactcgaaagaaaaacgaaataaaagaagaggatgaaagaa
gaaaaggttttggtgcagatagaagtcatccttcttctccatctatgtattattctgctg
gcagtccaccaataaataatgaacataatacatattctgatatggaagatgatagtatat
caaatgcaggaagtgctattagtaatgttaataaaaatagaattttatatattagaagaa
ctgttaaatgtgctaatggtggtacagaagtaagggttgaaactgttaaagatccaaggg
ttattaatgcctatcttcgtcaaagaaaattgattgataaacaaaacgaagaaacatcac
aaatggaaaatgaagaggataaaaagcaagaaaagaaaaaacggactcaggatcatgtat
caaaattaaaacaaaaaaataaagaaaagaaagaatctaaaccaagaagaaaagaaaatg
ttcagtgtagccgttgtggacaatcaggtcatatgaaaactaatcgtgtatgtcctttgt
ggaatgaagatgcatccaatgctgctaatgaaaaatcatctgaaaataccctttctatga
aaatatctataccgttaaaattagatggtaaaagaaagaagagtgaagaacaaggcacaa
aatctaccaagaaaaagattaaagttcaattgtaaaataaggaaaaaaaaaatattcaaa
catttaatatatataatccatttacatata
>TR5|c0_g1_i2
aaaaaaaaaaaaaaaaaaaaaaataaaggaaaaaaaaaaaaaaaaaaataaattataaat
ttaaatatatatatataaggattaagaaatgtcactgaatttttcacttttatttggtaa
tattgattcagaaggaaaattagataatgaggatttagatgattcattacgtgatacatt
tcaaaacgtagaccaaaatgctttaagtcacttattaggttcgtcattaaattttgatga
cgatgagaataaggcagaatcgtcttcagaagatgttaatagtactgaagaaataaaaca
tgattccaatgctatagactattcagattttaatgaattggtcgatgatgatacccaaag
ttctaaaattaaaatagaacctaatattaataacaataacaataatatcagtaatagtaa
tagtaagtatttaaatgcatttattggaggaaaagtaaccagtagtgtcacaccaaaatt
tcattctagcttgtataaatcttctgtaatggatgaggatgaggatgactatgatgaaat
tgaaaaaaaggaagaaataaaagaagaaaaaaaggttgaagttaaaaaggaagaaaagga
agaatcaataacaaatgatgagaaagcaacagaatcaaaagaaacacccctcaccataga
aacaccacaaccgcaaaccgaagtaaaaatagaaccaccttcaataaaaacgttctatcc
ggaatttgaaaagaataaaattttaaaattttcagaattatttgccataagaaaaccaac
tattgtaaagcctgtgaaaaaagatttacgtgcaacggtagttgatgaatattatgaggt
tgaacctgacgatagaataattttaagacaaccattagttcctttgcaattattaaaaaa
ggagttagaacaacaaaatataaatggtgaactttcagaaagtaaatcagattcatcaag
tacggatagtgatgatgaagtggatgaaggtcacaatagtgattatgaaagtgatgaatc
atcaaatgataattttgttaatgaagatgaacaacctattcaaatttatactgggaattt
tagacctattgttttggatgattgggaaaaaaatattatttggtcagattcaaattcaga
atcagaacatgatatcgctactgaaaataaaatagagaaaacttctttaatggaggatta
ttcaattagaaattcaagtcttcaaaaaggtaattgggtggattcggttatatggacgga
aagagataaattgaaattacctttaatagaaaatgaaaaagttattgatcaatatatacc
cgaaatcagaccaccagaaaaaccaaaactacagggttatatggaaaagaaatttagaaa
aataagttatgtaccaaagaaaaataccgataaatttaatatttccaatgattactacta
tgattcccaattatttaaaaataaatcaggtcgtgtcagacaacaattaggtcaagctgt
tattcaacattctcttccagctcttcgattacaacatccttatttcaaaactcaattacc
attaaaggaattaagatcattccatcgtccatccttaaaatttgatgtgaataaacctat
aacgttttcacgtgtaagaaatggtaagaagaaaaagataaaggctaaagatggtacacc
aatgaaaacaacaaaggatattacattaaaggataattcaaaatatctcttattggaata
ttcagaagaataccctcctattattcaaaatgttggtatggccagtttaatatcaaatta
ttatagaaaagtggatgatcatgatacattttcaccagagtgtgataatggtgcacctta
tatattagaacctgtagattcatcgccatttttaggttttggtgatgcaaaatctggtca
aaccattcaatgtattcataataatttatttaaggctcctatctttaaacaaaatgttcg
ttctacagactatcttatcataaggcatacttataaaaatgaagtaaagtattatataag
aactataccatatttatatgtagtaggtcaaacataccctgtagctgaagtcccaggtcc
aaattcaagaaaagttacttctgttattagaggaagacttcagatggctgcttatagatt
aatgagaaaagatccattgaaaagaattcgatatgataaacttcgtcaacaattccctga
attattagaaagagatttccgtttacgtttaaaagaatttgctcaattacagaaaaaagg
tacaaatgatggttggtggaaattaaaacctagttctattacagatgaaagttctttact
tcaacttgttacaccagaacaggtttgtttacatgaaagtatgttagtaggtcaacaaag
acttgaagatgcaggttatgcccaaaatgaaattattaatgaattagatgatggtgaatc
tacattggatatagaaattcaattagctccttggattacaaccaagaattttgttttagc
tacacaaggtaaaggtatgttaaaacttcatggtcctggtgatccaacaggccgtgaaga
aggttttagttttattcgtgcttctatgaaagaaatgtttttcagagcaaatgaaaatgt
agaggaattattagctttaatggaacaaagaccaaagagttatcataaattttcaattgc
agaacaacaaattgtttataaatcagaaattgatcgcatttggacgaatcaattaaatgc
attaacaagtacggaagagcccaccttaagtgaggatgaaaatgatgaatatgaagaaag
aaataaaaatgctgatgaaactcgaaagaaaaacgaaataaaagaagaggatgaaagaag
aaaaggttttggtgcagatagaagtcatccttcttctccatctatgtattattctgctgg
cagtccaccaataaataatgaacataatacatattctgatatggaagatgatagtatatc
aaatgcaggaagtgctattagtaatgttaataaaaatagaattttatatattagaagaac
tgttaaatgtgctaatggtggtacagaagtaagggttgaaactgttaaagatccaagggt
tattaatgcctatcttcgtcaaagaaaattgattgataaacaaaacgaagaaacatcaca
aatggaaaatgaagaggataaaaagcaagaaaagaaaaaacggactcaggatcatgtatc
aaaattaaaacaaaaaaataaagaaaagaaagaatctaaaccaagaagaaaagaaaatgt
tcagtgtagccgttgtggacaatcaggtcatatgaaaactaatcgtgtatgtcctttgtg
gaatgaagatgcatccaatgctgctaatgaaaaatcatctgaaaataccctttctatgaa
aatatctataccgttaaaattagatggtaaaagaaagaagagtgaagaacaaggcacaaa
atctaccaagaaaaagattaaagttcaattgtaaaataaggaaaaaaaaaatattcaaac
atttaatatatataatccatttacatata
>TR6|c0_g1_i1
gttcatgttttatactacaatattaacaaataaatctaaaaaaagaataataaaaaagaa
aagaaacataataatttcaggaatagagatttaaatttgttattatattatagtataaaa
catgaactgttttgctttatttagtctttttgtgttagctttaaaagcttacgcttccaa
tgttgaaactttaacagaaaaattctttgaacttttagaaggtgacaagaaaactgtacc
aaatccaaatggtcaaattgttcatttaacaagtgatgattttgaaaaaaaaactgctga
agacatgtggtttatcatgttccatgctccatggtgtggtcattgtaaacaattagcccc
aacctggaacagtgttgcataccatttaaagggacaagttaatatcggaaaagttgattg
tactgctaatggaaaaatttgtcaacaaatgaatgtccaaggttatcctacattaaaaat
tgttcatggaaaggaatcaactgaatacagaggttcacgtcaaattgatgaaattttaaa
ctttgccatttcatatacttcaactgctttaactgctgttgaaagagaagatattgataa
gtttgtttcaaataatgaaaacaatttcgtttattattatgatggttctaatccaaatgt
taaagaattgaaatactatcttaatgctgcaagagctcatggtaataatgatgccaaatt
ccttgttacatcagatccaaaaatgttagaatttttagaacttaatactgaagatactaa
aaaatctgaacttgttttacttcaagatcataattccaaaaagattcgttacacggatag
tttaagtagtgaatcagacattaataaatggatcattcaaaacaaattccttttatttac
tgaaattagtagtcaaaatagtgaagaaattatggataataatgaattagttgttattgg
ttttatggatggtagtactgttcattcctggtcttcaaagttcacagaagctgccagaaa
gtggagatcttctgaattgtctaataagcatagagtcgtttttacatggattgatggttc
caaatggac
>TR6|c0_g2_i1
gttcatgttttatactacaatattaacaaataaatctaaaaaaagaataataaaaaagaa
aagaaacataataatttcaggaatagagatttaaatttgttattatattatagtataaaa
catgaactgttttgctttatttagtctttttgtgttagctttaaaagcttacgcttccaa
tgttgaaactttaacagaaaaattctttgaacttttagaaggtgacaagaaaactgtacc
aaatccaaatggtcaaattgttcatttaacaagtgatgattttgaaaaaaaaactgctga
agacatgtggtttatcatgttccatgctccatggtgtggtcattgtaaacaattagcccc
aacctggaacagtgttgcataccatttaaagggacaagttaatatcggaaaagttgattg
tactgctaatggaaaaatttgtcaacaaatgaatgtccaaggttatcctacattaaaaat
tgttcatggaaaggaatcaactgaatacagaggttcacgtcaaattgatgaaattttaaa
ctttgccatttcatatacttcaactgctttaactgctgttgaaagagaagatattgataa
gtttgtttcaaataatgaaaacaatttcgtttattattatgatggttctaatccaaatgt
taaagaattgaaatactatcttaatgctgcaagagctcatggtaataatgatgccaaatt
ccttgttacatcagatccaaaaatgttagaatttttagaacttaatactgaagatactaa
aaaatctgaacttgttttacttcaagatcataattccaaaaagattcgttacacggatag
tttaagtagtgaatcagacattaataaatggatcattcaaaacaaattccttttatttac
tgaaattagtagtcaaaatagtgaagaaattatggataataatgaattagttgttattgg
ttttatggatggtagtactgttcattcctggtcttcaaagttcacagaagctgccagaaa
gtggagatcttctgaattgtctaataagcatagagtcgtttttacttggattgatggtta
caaatggacaaagtatatatcaa
>TR6|c0_g3_i1
gttcatgttttatactacaatattaacaaataaatctaaaaaaagaataataaaaaagaa
aagaaacataataatttcaggaatagagatttaaatttgttattatattatagtataaaa
catgaactgttttgctttatttagtctttttgtgttagctttaaaagcttacgcttccaa
tgttgaaactttaacagaaaaattctttgaacttttagaaggtgacaagaaaactgtacc
aaatccaaatggtcaaattgttcatttaacaagtgatgattttgaaaaaaaaactgctga
agacatgtggtttatcatgttccatgctccatggtgtggtcattgtaaacaattagcccc
aacctggaacagtgttgcataccatttaaagggacaagttaatatcggaaaagttgattg
tactgctaatggaaaaatttgtcaacaaatgaatgtccaaggttatcctacattaaaaat
tgttcatggaaaggaatcaactgaatacagaggttcacgtcaaattgatgaaattttaaa
ctttgccatttcatatacttcaactgctttaactgctgttgaaagagaagatattgataa
gtttgtttcaaataatgaaaacaatttcgtttattattatgatggttctaatccaaatgt
taaagaattgaaatactatcttaatgctgcaagagctcatggtaataatgatgccaaatt
ccttgttacatcagatccaaaaatgttagaatttttagaacttaatactgaagatactaa
aaaatctgaacttgttttacttcaagatcataattccaaaaagattcgttacacggatag
tttaagtagtgaatcagacattaataaatggatcattcaaaacaaattccttttatttac
tgaaattagtagtcaaaatagtgaagaaattatggataataatgaattagttgttattgg
ttttatggatggtagtactgttcattcctggtcttcaaagttcacagaagctgccagaaa
gtggagatcttctgaattgtctaataagcatagagtcgtttttacttggattgatggttc
caaatggacaaagtatatatcaaaggtttaccacttagaaccagctgatttaccaagaat
tatcattactaaaccagatactgaacaatactatgattacagtaagaatggaaaattaat
tcatgaagatgatatgaatgaagttcttgattcaattttcgatggcagcattcaaccaaa
atacattgacaaaatcattactagatcacttaagaaattaaacaagaagcttaatgcttt
tggagaattaattagtgaacatccaattatttctgctttagtgattgttgtttcctttgt
tggttttattctcttcagcatttatattattccatccgattacgaatctattaacaagat
tgattctaagatgcaataaacaggaaaaaaaaaataataacaaaatttcgattccataaa
aatttaatatttatttataaattaataattaaaagtaacaataacg
>TR6|c1_g1_i1
ttaaaagaataataatagcaatagcaaaggaataaatataattattcaataaacaacaaa
aatgtttaacaagagtacaatattagctttattagcatttttcatatgcttcgtttcagc
tgaaatgattgaacttgatgacaaaaagttcaatgaattagttggtggtgatgttccaat
attagttgaattttatgctccatggtgtggtcattgtagaaaatttgctccaacttggga
agaatttgctgctaagatgaagaataagatgaacattggtaaggttgattgtactgctta
tcaagaaatttgtaatcaatatggagtcactggttatccaactttaaagattattgatca
acacgaagttaatgatttcaagggaattagaagaatggaagatttagaaaaatttgttga
tggatacattagttcaagtattactgttgctaaagctgaaactattagagaaaatatgaa
aaccaatgaagttgtgttctttctttattataattatgctgagccaaattatgatgagat
aaatcttttcgttagcattgttaatgaacttaatattatgtctgctaaaatttacttaac
tccagatgaagagttgatgacctcttttaatattgatgctggtacaactggtatagttgt
ttctcgtgactttggtagaggtttttacaagttcgaaggtgcttacaatgctgatgaaat
taaaccatgggttgaaaaatacatgtatccatttgttattgaaattactccattaaatag
tgaaaagtacttaaatagtgaaaattatattgttttagctatcttcccatctagtgatac
aaagtctgttatctatgataacgttagaactgcttcacgtgcttggagtgcacaacatga
agttgatccatctttacgttattctgaagaatatatacataccgattttgtttggcttga
tggttctaaattcccaaaatacattaaaagctcatttggtatcagtgttgctgaattacc
acgtgtattcatcattaatccaaaagctcataaatatttcgataaaggtgtaagtggtaa
atatttacacgatgaaaatattagtgtttctctctccgctgcaatgaaccaacaattaaa
ggctaaaagcatgaagagtggttactttgatgttcttaaagaaaatacctatattcaatt
gactttagttatcgttttaattttattagctgctttagtatatcttatcttcttcaataa
caaaaagaaggaagttgaatattatcttccaattaagatggatactaagcaagcttaagg
aaataaaagtacataataataaaaacatataatattataaacataacataaataataata
atataaataaataaagtcattaaataaataaataaataaataaattataattaga
>TR6|c2_g1_i1
taatataataaaaagaaaagataaagaaaaaaaaaataaataaaaaataataataaaatt
aatactgtaataataattaattataaaataatagaagaaaatgaaattaattaatttata
catagctattattgcttttgtagtagcttttgctaacgctaaagttgaagttcttgacaa
aaaaaattttgataaagtaattggaaaagataagcatgttttagtaaaatttttcgctcc
ttggtgtggtcactgtaagagattagctcccatctacgaagaattagctgctgcttatga
aaaagaaagtgataagattattattgctgagcttaatgccgatgaagaaaaggatattgc
taaaaaatatgatattaagggatacccaacgatcaaacttttcactgccaagactaaaac
accaattgattacaataatgatcgtacacttgaagcttttattgatttcattgaacatga
aactggtattaaagctaagattccaaaggttcatagtgatattgtagttcttaacgctgg
taactttgatgatgttgtttttgccccagaaactaatgttttagttttattctatgctcc
atggtgtggtcactgtaagagtttacatccaacttacgaaaaaattgctactgattatct
taatgatgaaaatgttgtaattgccaaaattgatgctactgaaaacactgttttagctga
aaaatacaaggttcacggatatccacatcttgttttctttgacgccaaaactaagaatga
ggatgactttgaaccagaaatttacgatggtgatagagaagaacaagatttcattgattt
ccttaacaaaaaatgtaatactaaccgtgttgttggtggtggtttagatgaaaaggccgg
tagaattgaaattttagatatgtttgctagacgttttattaaagcttttgatagcggtga
taagagtgctgttgccaaggttatcgaagacgctactcaagttgtttcaatcaataaaaa
taaatacaccaactattatattaaagttatgaataagattaatgaaaagaagaattatgt
tgaaaaagaaattgaaagattaactaaaattgccaatggcaaaaatatctccactgaaaa
ggctgatgatttcattaaaagaattaacattttaaatgctttcaaaaatcaagaagaaga
aaaagaagaagaagaaaatgttaaaaaggatgaattataa
>TR6|c3_g1_i1
ggggggggggggggggggggagggggaaaaaaaaaaaaaaaaaaaaaaaaaaaaaaaaaa
aaaaaaaaaataataatataaacatggcaaagtataataaaacaataggaatattaatag
cctttgtttcattaattagtggcatagctgctcaattggattatgaacaagctaatgaaa
agttaaactttttgaattctgaaaatttccattcttcaattagcaatggtatatggatgg
tcttctttggtgctacctggtgtccacattgtagacatttaactccaaattggtatatat
tccaaaaccaagctcaagaattacaattagaagaaaagtttgatttccatattgctaagg
ttgaatgtacagaaagtgaagatatttgcagagaacaaaatttaagaggttatccaacta
tttatttattcaacaatggtgaaagaaaggatgaaactaatgatagagaaccagaacttt
taatgaagtttgctcaaaagatgattgatacttattatgaagataataaaaagtatggtt
acaagagactttcagaagaaaagcttactgctgatcttgcaaaggaagtcacattagaaa
ttggtaaaaaagcttataatactaatccagaaggaaagattgttcatttaactgatgaaa
ctttccaagatgcaattaatagtaatacttggttcattatgttccatgctccatggtgtg
gt
>TR6|c4_g1_i1
ccatggtgtggtcattgtaaaaacttaaaaccaacttatgatatggttgctgaagcctat
gaacatgttaaggaaaaggttcacattgctaaaattgatgctgataaatacaagccactt
gctaaatctcaaggcattaaaatttacccaactatcaaattatacatgccacaatctaaa
gaaggtattaatttcccaaataaagaaagaagtatagaagaatttgttaaattcattgat
gaaaatactggtcttattggtcaaccaaagccaattagaagttacgttgtcgaacttgat
gaaagtaactttgatgaagtcgttggtgatccaaagaatcatgttatggttcttttctac
gctccatggtgtggtcattgtaaaaacttaaaaccaacttatgatatggttgctgaagcc
tatgaacatgttaaggaaaaggttcacattgctaaaattgatgctgataaatacaagcca
cttgctaaatctcaaggcattaaaatttacccaactatcaaattatacatgccacaatct
aaagaaggtattaatttcccaaataaagaaagaagtatagaagaatttgttaaattcatt
gatgaaaatactggtcttattggtcaaccaaagccaattagaagttacgttgtcgaactt
gatgaaagtaactttgatgaagtcgttggtgatccaaagaatcatgttatggttcttttc
tacgctccatggtgtggtcattgtaaaaa
>TR6|c4_g2_i1
ccatggtgtggtcattgtaaaaacttaaaaccaacttatgatatggttgctgaagcctat
gaacatgttaaggaaaaggttcacattgctaaaattgatgctgataaatacaagccactt
gctaaatctcaaggcattaaaatttacccaactatcaaattatacatgccacaatctaaa
gaaggtattaatttcccaaataaagaaagaagtatagaagaatttgttaaattcattgat
gaaaatactggtcttattggtcaaccaaagccaattagaagttacgttgtcgaacttgat
gaaagtaactttgatgaagtcgttggtgatccaaagaatcatgttatggttcttttctac
gctccatggtgtggtcattgtaaaaaattacagccaacttatgaaaaagttgctaaggac
ttacacaaagaaaagaacgttattcttgccagagttgatgctactgctaatgatgattta
aataccagatatcgtattggtgaattcccaactatttacttctttgaagctaataagcgt
aatgaaaacccagttttctatgatgaaggtcgtgaagaatacgctctcctcagatacctt
aacgaaaagtgtggtaccttccgtactgtaggtggtggtttaaataacagagctggtaga
gatgttgaaatggataaattagttagaagatttgttctcagtgatcacccagtacaaaga
gctgatatcaccaactttattcgtgtatttgctttagataaaaaggatcgttacactaaa
ttctactacaagatgattcaaaaggttgctgatgacagagactttattttcagagaacat
gatcgtgtcgaaaaaattcttggtacccttaatgttgatgatcaattctatgatgatttc
aagaccagattaaacattttagaagttttcagaagtgctgctaatgaagctcttgaatta
gaaaaggaagctggagcatctgctggtactggtgctaaagctaatgccaatgctaatgct
aatactaatgctaaagccgaaactgaagctaaggttgaaactgaagccaaggctgaaact
gaagctaaagccgatgatgaagctaaagctgatgctaaaccacgtccagataatgaatta
tagatttccccatttcatatcaaattccctttttttttttttttttttttttatcaaac
>TR7|c0_g1_i1
tatacatttattataaaaaggctttttaataattcatatttataataataaagaatttat
aataaaataatattttaaatggatgtaataacgccatccacatgggaatcgaaacatgtt
gctgcatggttgtcttcaattggattcagtaatcttgaaaaaaagattattgaaaatgga
ataactggtcaaattttagttcatgcagatcatgaactcttaaaagaattgaacattcaa
tcagtcggaacaagattaaaaatattgaattcaatttacggtatgaagatgaaatataat
gtgccaattgaggattatgattatataccaaaatctgttaaaatggagatggaaaaagat
atgatttacaatgaaacaaaatataaaattattgataacaaatataaagagaatgaacaa
tctgttaataaattaactaatgatgttaaaaagataaatgaagatatgaaacaatttaaa
gaggatataaaaattatcaaaacattaatgaataataatatgcctaaagagcttggaaaa
gttaaatccaattctaataccaatttattcgctttagctgaacaggataattcccaaaaa
acgagtgaaacgatcaaggtttatagtgcattggaaaaaaaagaatgtgaaacattatat
aagagtttaaaaataacaatggaagatacaacaagcgtatttcttgctgaagtattgaaa
aaatatcaaattaaaaacgatattgctttatatagattatctattaattctgaacgttat
ttggaaaacaatgaacatccattagaagtacttcaaaactttaaatcgagaggtattaca
gctaatttattcttaagaaagataaatttaaaggatgaacaaaaagccaaaattaattcc
atggaagtgtcatcaatgcccttaaatataattaagaatgatactgataaggcttatgtt
ttattaccatataagaagaagaaggataatgaagtatctgctgaattaggagaaatgatt
gaaattttagatagagaatctgtagagaaatatagagtgcaaaaaaaaggaggtattatt
ggttacttaccaacagaatgctttgttgaactggaacctggagatgttatggaactctat
gatttcccaatagaaagtgaaattaaaaaggattataaaaaggtgaatgcttatgaaatt
agtttaaagaagggggataaagtgaaagtatgtgccaaatttagaacatggatgtatgtt
gatagtaataagaaacaaggttggatgcctatcaattatatagaattaaatcctgaaaat
catagtatagatgatataaataaatcagatgagtcacgaccacgtttacacaatgaattc
ggatctacttccagtttatttagcaataatgttaaaggaaataataatcccagtcatctt
aatgaatttaatgataatctacgaaatcatagcttggaaagtataaatgaaaaggagatg
ttgataaatcatacaatggaaataaaaagattaactcgtggtcccatttctaattccgtt
gacaatatatatacaaccccaacccctacaagtccaaaacgttcgggtttaaataataat
ataactggaattaaaacaaatatgcacacacgttgttcatcatcaacagattcctcatcc
aacagccaaatgatatataataaagtccatcttccatcgcattctcgtaataactcttgc
gatcattttacatcacttgaaaaagaaaaagaaccagcttctgcccacaccccaaattat
atttatggtacattacctagagatagcgattcagaacgtaatggcaataacaaaaatgct
tttacaaggttgaatgatcttttatacaacttttctccttatgaaaatgaaggaaaacaa
tcacccgttttatataagaataatcctaaactacattagggcagaataacaagtaatttc
gttactactttgg
>TR8|c0_g1_i1
attataattaaattattatattaaattttaatatggttgttacaagatcacgtaaacgtt
cacataatgaagttgttgaagaagatataaataataatgaatcattaagttcaacatctt
cagattcatcacctgtaccatcaattctacagaaattgaaaaaaaagacttcactaaaac
ttaaaaagaaatcaaagaaaccgaaaacaatatttgaagaaatggatttaagagacagat
ttaaagtacttgagagttcaaaaaataaagaaaatgaaataaatgaaaagaatattatta
ataattccaaaaaaaaaaataattcaaacatagaattaaataacaataatacagtagata
atgaaacacaaaaaaatgatgaaaatgaaattgttaaagaaaaagaaattcaacaaaaag
taataaatgaaaaacaattaaataaaagaaggaaaagagaaaaaaaaaaaaagaaggaaa
aaagaaaaaaaaaaaaaaaagagaaaaaaaaaagattgataatgagaaaagaaaataaag
gaaaa
>TR8|c0_g2_i1
attataattaaattattatattaaattttaatatggttgttacaagatcacgtaaacgtt
cacataatgaagttgttgaagaagatataaataataatgaatcattaagttcaacatctt
cagattcatcacctgtaccatcaattctacagaaattgaaaaaaaagacttcactaaaac
ttaaaaagaaatcaaagaaaccgaaaacaatatttgaagaaatggatttaagagacagat
ttaaagtacttgagagttcaaaaaaataaagaaaatgaa
>TR8|c1_g1_i1
agaaaaagaaaaaaaaaaaaaaaaaaaaaaaaaaaaaaaaaaaaagagaaaaagaaaaaa
aaaaaaaaagaaggaaaagagaaaaagaaaaaaatgttaataaacaggacaattatcgaa
gagcattattaaaaaagcagatttttaaaagtagagtagtagatacttttaaaccattta
atatagcggatagtccagtattaaaacgaaccgttgatttaagaaatactatggttagac
gttcaagtatgaatttgaggggaaagcgaaagtcttcagcttatggtggattgtgtcctc
ctccattacctaatacaagatcaagtagtttttatcgatttatagcatttgaacaacctg
aacctataaaaatgaaacaattattattgtggtgtgctgaacgaactatgcaagatcaaa
gtgatgaaaatattaacgataccaataaacaatcagataatacaaatgaaaaaaatatac
caaaaagtattttaaataaagcaaaagaaattcaagaagaaattttacaaaaattaatgt
gcaataaaatagaaacctcatggtataatagggaaaagagcccagatgaagaagagtgct
taaaaggaaaaaataaaattaatattgataatgaaaaaaaattaattgaattccaagaaa
aattagaaaaattaagaaaagaaaagaatgaatgggctttaaattatgaatattataagc
aaaaacacgaagaatttataaagagagattcagataaaccaataataattgattcaaata
ttgtaaatattgatacattaatggcatcagtaagtgaggaagagttcaataaagttaata
tgcttttaagtcgtaataataaattggaaaatgaaaagactcttccaattgaagaagtcg
aacatattttgataccacaaattgaagattcattgcatcatttaatagagttaaaaaatt
catcacaggatatatgtgaaaatgttaataataaaataaccaaagcttatcaggaatcat
cacaatcgacatcatctactaataaatcaaaccttcgtaaaatcaattattctggaaaag
aaattattgatcctcaatacttattaagagccatatcgtctatcttataaaataatttaa
gca
>TR9|c0_g1_i1
atttaaatgaacccagtctaaatttaaatgaacccagtttaaatttaaatgaaactagtt
taaatataaacgaaagtaatttaaatgaaaccaatttaaatgaacctaatttaaatgaaa
ccaatttaaatgaacctaatttaaatgaaaccaatatgaatttaaatgaaattaatataa
atggcactgaatcagaaacaagtaaaggacgaacaaagaagactacttcaggactatgga
gtgctacaactatcaaatcatcaacttctatcttatcgtattcttcttctaactactctt
cagatttgaaagacaatcatgcctctaatgaaacggaaaaattaccacaacgtgttaaag
atagtgttccaaaaacctctcagtattcttctcaaaaacaacatagacgttcatcctcaa
gtcataaaaagagaagacattattcctatcatccatcatcttcatattcttccaaaaaca
aagaaaagaaaactgatgaattagagcaacattctttttcattttcatatttaaatctct
cacaagatgcaagccgaatgaacgaaagtaaaagtcaaccaatattgattgatcataata
ttttcactcaaaatactgacatatcagaaacaaatacagcatcaccttcaatacttaaaa
aactaaaggataataatgataataataatactaataatgccaat
>TR9|c1_g1_i1
aatgataataataatactaataaagccaataatactaatattattactaataataatact
actactaataataatagtatcgataatcaaaatatgaataattatgagagtcactcatct
attgaaatgagcaaagatttactccatgataatcctgaaaatttaaatggtaaaacttta
aatcattcccaacaaatttctagtgttgaggatgaaaacaatttgaataaagaacaagaa
agtggtaacttaaagataacctcatctttttcaaatgtaaataatcaacctattatagag
gaaaaagatgaaacaaaggctccctctttaaaatctcgctttccttattatcaaaaattt
aatgctaataaaagtactgttcccctcttacgtgatattatttctgattctattcttaaa
ttacaatctcaaaaattacatcctattcgtggtaaagttcatatactagctgatagatca
tccccaaatccttccccagtatcaccagtagtaacctctaaatttacccaaaccaatcca
aatgaacccactcccacatttgaaacagaaaaggaaccaatagagagagtaacagaagaa
gaaaatcaagataataatatgaacagtatgtctggtaaaggaaaagaaaaggaagaaatt
gtagaaattgaaaatgataataaagatcaagaaataaaagagaaatctaagataattgat
gataataaagaaaatgataataataaacctgtaccatcctttatttttaattacgaaatg
gacaacaaaaaagaaaatgaaatagaatcttctacttcaaagcaaaaccccttcagtcaa
gaatcagataattcaaatattagttcaactattagtactaattcaattcaaaaattgcct
attaaaatgtcggaaaaaagaaagcaccatcatgttcttcataataatacctcaccaata
ttaaaaacccgagatttaaagaaaaagatttatgtttccggagttacttcaccagtttat
aaaaatgctattcatttatcaccaaatgttcaaagaaaagcttcacctcacttattttat
aacagtactatgtttagaaataattattctttacttagtagaattgaagaaaatggaaat
atggaacaaaatgttatttcacccacttcatcacattctcgtatggaacaaagtatcatt
tcacccacttcatcgcattctcatattaatttagaaaataatgaaggtaacaataattta
tctatgggatccgattccagtcacacaacagaatctactaataatactgaatacaaaaat
gttccaaatgctactgatcaaagtgcatctattatatataataaatcatctatttcatct
tcgagtgaagatgattttgatgatgaagaagaaattatttccgttgatataaatttagtt
tctcaagatgatgcttctacctacaatagtccattccttttcccagtaattacaccacct
aattatgaactacttcttaaagatccatcctataggttataatcaaaagaaaacgcataa
ttgtagttcttttaaaatcataatactatgggttataatcaaaaagaaattgttgaattg
tagttctaaataaattattactattataaatttaaattttaaaagaaaaaaaaaaaaaaa
aaaaaaaagacgaaaatttaaaaaaaaaattttaaaagaaaaaaaaaaa
>TR10|c0_g1_i1
aaaaaaaaaaaaaaaaaaataaaaaaataattttaaaaaaaaaaaaaaaaaaaataaata
ataataataaaataaagaagaatataatttctaataaaattcaaaggaaaaaagtaataa
atatggttcaattaaattcaaaaaataatgtcatccttccatcatggatgccatttatta
gtaaaactcatcaaataattataacaacagatgaatgtacaaatgaatctactccatgcg
aaaatgaaaacaaggataatatcttcagaattaaagactttttaaacacacttgcttttt
cagataatttaatgttaaatcatttaaaagatcaaataggcaacaaaacaaatgttcaaa
ctcttaacttaaaaaataatcacatggagaacttttggaattggacttttggaatctgtt
ggtttattcgtaataaatatttaagtgaatttgatttagatgccatgatgaattgtgaaa
atgaaattattaaagacaaccataataataacaatagtgttattcatttatccacatctg
aattagccaccttgattaacggcaacaactgtcctgtggatggctctttaaaggaagaca
atgaatacgttattctactggatatccttaatttacatcataatctatgtcttgaacttt
caaacatcgaaaaaagtgataagactgacaatgaaaaaaatattttctttttatggtggt
ttatgtcttacaatctattaaaactgttaaataaaaagatatctgtctatggagagcaag
agttcgaaaaaatgatggaagagaataccttaaataattctgctcatactattaatgtga
cctatgcgactcattctggatatgactatttctctaaagacatgttatctttttcaaagt
attatttacaatctcttgaaaataatgttcttttattattccaagaagaagaagaaaaaa
gtgaaagtgattgtaaacatcaacaagatttattaaataaggtattctctaataatgtaa
aatgtatcccaatgacttttaattctttttcatcaatgatgcaagaaagtgatttcttta
aagaaaaaattattttggatagtataaaagcggcaaaaaacattgatgaatttaccatca
ctaaacaactaggacaaggttctagtggatttgtaagagaagcaattcatatcaaaactg
gaagaaaggtaatcattaaatatgttgttaaatcattaattttaagaggctgttggacca
gttgtagtgacaatatttataaaaaattcccaaatgaaattgccgttttacaatatattt
atgataaatataatggaaatgttcctaacaatttaacgactctaattacatcttgggaag
attcattgtattattacttagtatttgcagacacagctgaatttgatttggatctttttg
attatcttgataaaacaccaaaaagaatgatgactgaaaatgaagcaaaaataattttta
aaaatattgctgaagccattcaaattttacatcataataatattattcatcgtgatatta
aagatgaaaatgttcttataaatactaaaacaaagaaaattcaattaattgattttggtt
caagtgcattttataagaaagatcaaaaattgagaaattttgttggaagtttcttatttg
ctgcacctgaaattattaaaggaatgacttatgatggtcctccacaagatatttggtctt
taggtattttactttatactatgatttttaaggttacgccatttggtgattattatgaaa
ttctcagaaaaaaaatgatattcccacaatctatatcaaaagaatgtatggaattgattt
catggatgaccaacagaaatattagtcaaagaccaactattgaccaagttttggaacata
aatggttaaactaaattaacgctaataattcatttcaatgatactaacatatataatata
ctaaaaagaaaagataaaaaaaaaaaaaaaaaaaaaaaaaaaaaaataaaaaaataatta
aaaaaaaaaaaaaaaaaaaaa
>TR10|c0_g1_i2
aaaaaaaaaaaaaaaaaaaaaattaaaaatataaaaaaaaaaaaaaaaaaaattttttta
ttttaaaaaaaaaaataaaaaaataattttaaaaaaaaaaaaaaaaaaaataaataataa
taataaaataaagaagaatataatttctaataaaattcaaaggaaaaaagtaataaatat
ggttcaattaaattcaaaaaataatgtcatccttccatcatggatgccatttattagtaa
aactcatcaaataattataacaacagatgaatgtacaaatgaatctactccatgcgaaaa
tgaaaacaaggataatatcttcagaattaaagactttttaaacacacttgctttttcaga
taatttaatgttaaatcatttaaaagatcaaataggcaacaaaacaaatgttcaaactct
taacttaaaaaataatcacatggagaacttttggaattggacttttggaatctgttggtt
tattcgtaataaatatttaagtgaatttgatttagatgccatgatgaattgtgaaaatga
aattattaaagacaaccataataataacaatagtgttattcatttatccacatctgaatt
agccaccttgattaacggcaacaactgtcctgtggatggctctttaaaggaagacaatga
atacgttattctactggatatccttaatttacatcataatctatgtcttgaactttcaaa
catcgaaaaaagtgataagactgacaatgaaaaaaatattttctttttatggtggtttat
gtcttacaatctattaaaactgttaaataaaaagatatctgtctatggagagcaagagtt
cgaaaaaatgatggaagagaataccttaaataattctgctcatactattaatgtgaccta
tgcgactcattctggatatgactatttctctaaagacatgttatctttttcaaagtatta
tttacaatctcttgaaaataatgttcttttattattccaagaagaagaagaaaaaagtga
aagtgattgtaaacatcaacaagatttattaaataaggtattctctaataatgtaaaatg
tatcccaatgacttttaattctttttcatcaatgatgcaagaaagtgatttctttaaaga
aaaaattattttggatagtataaaagcggcaaaaaacattgatgaatttaccatcactaa
acaactaggacaaggttctagtggatttgtaagagaagcaattcatatcaaaactggaag
aaaggtaatcattaaatatgttgttaaatcattaattttaagaggctgttggaccagttg
tagtgacaatatttataaaaaattcccaaatgaaattgccgttttacaatatatttatga
taaatataatggaaatgttcctaacaatttaacgactctaattacatcttgggaagattc
attgtattattacttagtatttgcagacacagctgaatttgatttggatctttttgatta
tcttgataaaacaccaaaaagaatgatgactgaaaatgaagcaaaaataatttttaaaaa
tattgctgaagccattcaaattttacatcataataatattattcatcgtgatattaaaga
tgaaaatgttcttataaatactaaaacaaagaaaattcaattaattgattttggttcaag
tgcattttataagaaagatcaaaaattgagaaattttgttggaagtttcttatttgctgc
acctgaaattattaaaggaatgacttatgatggtcctccacaagatatttggtctttagg
tattttactttatactatgatttttaaggttacgccatttggtgattattatgaaattct
cagaaaaaaaatgatattcccacaatctatatcaaaagaatgtatggaattgatttcatg
gatgaccaacagaaatattagtcaaagaccaactattgaccaagttttggaacataaatg
gttaaactaaattaacgctaataattcatttcaatgatactaacatatataatatactaa
aaagaaaagataaaaaaaaaaaaaaaaaaaaaaaaaaaaaaataaaaaaataattaaaaa
aaaaaaaaaaaaaaaaa
>TR11|c0_g1_i1
gggaaatcactggggttgttcagccatcaatttcaagaaaaaacgatttgaatattatga
ttcacttcatggaggtcaaagaaatgctttacatattttaagaaattatatacaagaaga
atcaaaagataaaaagaaatgcgaatatgatttatcagattgggaagattattgtcctaa
agatattccatcacaattaaatggatatgattgtggtgtattcacgcttttatttgcaga
atatataagtcgtgaagaagaatttgattttgagcaaagtcatatacaatatgttaggaa
tcgtatcatttatgaaattcttaatagtcaattattaataaaataatttcatttttttta
cccg
>TR11|c0_g2_i1
aagcaattaacgaaatacttttcagatgttaatttaaaatatgatcaaaaatcttcatat
gatgcatataaatctgtcgcatcaaaatatttaaatagaaaaccttctacaacaacaact
gataataataaatataaagacttattatcaaatacgaaagaagtttatcgaccatcctca
tttgtaataccaaaaaaagaagacaaaacgaaaaagaaactaaaaaatacagatcttgac
gataaatggattgaaaatattagagaaaagattgaacattcattaaacttaaataacgaa
aaatttaaagaaccaccaaaagattattatgaagaacttaaaagaattagcaaattaatt
gaagaagaggcaaaaaagaaagcaaataaaaatttcccagaattatcagaagaagcatat
tatcgtattaacgatgctataggtccaggaaatgagcaagaagtacttaatgaagaattt
aatataccaataaagagacatgatatacgaacattgattgatggaaaatggttaaatgat
gagataataaacttttatggaaaccttattatggaaagatcaaaaggttttaaaaataaa
tacccacccgtatatttctttaatacattcttctttagtactttatgtgagcttggttat
agaggtgtaagacgttggaccagaaggtttgaccttttcaattatgaatatataattata
ccaatacatttgggaaatcactgggtttgttcagccatcaatttcaagaaaaaacgattt
gaatattatgattcacttcatggaggtcaaagaaatgctttacatattttaagaaattat
atacaagaagaatcaaaagataaaaagaaatgcgaatatgatttatcagattgggaagat
tattgtcctaaagatattccatcacaattaaatggatatgattgtggtgtattcacgctt
ttatttgcagaatatataagtcgtgaagaagaatttgattttgagcaaagtcatatacaa
tatgttaggaatcgtatcatttatgaaattcttaatagtcaattattaataaaataattt
cattttttttacccg
>TR12|c0_g1_i1
gggggtggtttgttagaaaaaaaaagaaaaaaaaaaaaaaaaaataaatataaaatttat
attaataaaaaatggatagtcaaaatcaagataaatggtatacagatgctgccgattatt
gggataaagttgaagctactgatgacggtgttcttggtggttatggaaatttaagtttct
tcgatgctaaagattccaaaagttttattaaagaatttgttgaaggaaaatatggtgcta
atcatcgtttaatatcacctccccaatttgaaacacatttagcttgtgactgtggtgctg
gtatcggaagggtttctaaagtatttttattagatatatttgaaaaagtcgatctcgttg
aacaaaatccaaaatttttagatactgcaaaaaattcatatatgggtcctttagaaagtc
gagttgatagatatatatgtgaaggtttacaaacttttaaccctgaaccaaaaagatatg
atattatatggtgtcaatgggttttaggtcaccttaaaaattatgatttaattcaatttt
tccaacgttgtaaaaagggattgaaagacaatggtatgatttttgttaaagaaaataact
gtttatatgaatttgatgttgatgatgttgacagtagtatgacaagatctgatagtttat
ttaaagatcttttccaaagatctggattggaattagttaaagaagctacccaaaaaaatt
tcccaccaaacttataccctgtaaaaatgtatgctcttaaaccaattaaaaattaattaa
tttttaaagcagagaaataaaaaaaaaaaaaataaaaaaaaaaagaagaaaaaaaaaaa
>TR12|c0_g2_i1
gggggtggtttgttagaaaaaaaaagaaaaaaaaaaaaaaaaaataaatataaaatttat
attaataaaaaatggatagtcaaaatcaagataaatggtatacagatgctgccgattatt
gggataaagttgaagctactgatgacggtgttcttggtggttatggaaatttaagtttct
tcgatgctaaagattccaaaagttttattaaagaatttgttgaaggaaaatatggtgcta
atcatcgtttaatatcacctccccaatttgaaacacatttagcttgtgactgtggtgctg
gtatcggaagggtttctaaagtatttttattagatatatttgaaaaagtcgatctcgttg
aacaaaatccaaaatttttagatactgcaaaaaattcatatatgggtcctttagaaagtc
gagttgatagatatatatgtgaaggtttacaaacttttaaccctgaaccaaaaagatatg
atattatatggtgtcaatgggttttaggtcaccttaaaaattatgatttaattcaatttt
tccaacgttgtaaaaagggattgaaagacaatggtatgatttttgttaaagaaaataact
gtttatatgaatttgatgttgatgatgttgacagtagtatgactagatctgatagtttat
ttaaaga
>TR13|c0_g1_i1
ttttggattattatttattcgatttagtggaagaattattgaacagaacacgtataccac
ctgaagaaaacaatgaagataaagaaaagtatatagatgatgagttttcatttgcaaaag
tatggactatggataagaatttaggtcaaaatgaaggacatttagagaccttagataata
aaaatgtagaggattcctctgattctctaaatcaagatgaattttgggataatttattga
aagaaagagaaaagtttcatatacgtcaactttctgaggagtatggtgttggtaaacgta
aaagaacaaaaactaattattcctttgactattcaattaacgatgaagatgaaattaatg
ttgatggagatggagattattcatctgagactacggtctactctagtgatgaatttgatg
ttgatatccacgatgccaaggatagtattaaagacttagaattactttctaatggaaata
atcttgtcacaaatcttgtcactaataatgaacatatcaaaagtaaagctgaagaaaatc
ttatcaatcggccaccatgttggctttgtctacaagaatatcatccagtacatctttgcc
cctctattgttgatcgttcattaatttattcacggtatttagaaattagtcagcaaccgg
cacgaagctatttccaagctattcaattacagattttagaattttatttgaacattggag
cgaacaactcaaaagtatatattgaaaccaatcttgagaaaccctctctctgtttctatt
gtaataatctttatcatccaccagaattttgtagcaatttacgagattcactagcaaaag
caaatataataaataagcgtcttaaagagcttccttatttcaaaaataatataaatatta
ataataaagtttttcaattgcccgaaaatcaactaccaaatccaaatgctatcgctaata
aaggaccaaattcaactacggataccgcaactgcaatggaagaagataatcaagtatata
caacaccttgggaaagatatcttaatgctatcaaaattaaaaaat
>TR13|c0_g2_i1
atcgaatgtataccaggatataaaaaaaataaaaaaaaatatgaaagcaatactaatata
tgcaaactttgtcaagaagtcgaacctacttgtcaagtaaattgtatacatgaaggtaaa
agcgaagaatatttaaaaatgtctaataaattaaaattttttagatgttcaagatgtgat
atatcggcacattttgattgcataataaatgaaattaaaaaaaaaactgatttttcagaa
atggcaattattaaatatattaaagctgagtatttgtgtgatagatgtctctgttggaac
gctggaattcaaaagatattgacttatagagaaaaagaagatggtaaaagagaattttta
ataaaatttaaaaatacttcatacttacatattgattgggtaccagaagattggattaag
actataaatgaaatgaaatataataattttataaatgaggttaaaaaagctaacaattat
gcagcaatgtatggaaaaccttcagtttggccaaaatcagaatatgatgttattaatcca
gaattttataaagttgaaatgattttagatcttgaattttttaaaagaaatgaacgtcat
aattttttcaacagctacgaaaaaatagtagacattattgaatttgaaaaaaagttaaaa
agagttttaattaaatgggaaggtttgccattttcagaagtcacttgggaagattatcca
gatccggaacaagatgacattatggaatatagacaagctttagaatattatttaaaatta
cgagcagttagtatgacagaacctgtatcatataatgatttatttagaaatgatccatac
tttacatcaaaatttaaagccttaactgaacaacatccatctgtagtgggtggaacctta
aaagattatcaaattgatggtgttaattggctcctttataaatggaccaaaagacaaagt
tgtatattagctgatgaaatgggtcttggaaaaactattcaaattattgcatttctttct
accttaaaagaacaatataattgtttcccatttcttattattgctccactttcaactatc
gataattggtttagagaatttaaaaaatgggtacctgatatgattgtagtaaaatatgaa
ggagaaaaagaaagtagaaatattattagtaaatatcttttacgtggtaataataataaa
ttatcttcataccatggtggaagagttgtaaattgtcatgttttactaacaacaccatac
ctctttagattggatttacctctcttcaaatcagttcaaccaaaatgggaggttgtagtt
gtagatgaaggacattgtttgaagactgaaaatggacggttagtttcatcaattagtgat
cttaatattgattttaaggtcattttaacaggtacacctcttcaaaatacaatacaagaa
ttatataatattcttaatttcttggatcctctaaaattccatgatgccaaacatatgcaa
aatgaatttgaaacccttgatgaagaaaaattaaaagaaattcgcgaatctttaaaaccc
tatatgttaagaagatcaaaatcattagttttgaaattaccaccaaaaactgaaactatt
gttccagtatcaatgactagtcttcaaaaaagagtatataaaggtattttggaaaagaat
ttccaagtattaacatcagaaatgaaaaagaaaagtacattttcatctagtagtaatgta
ttaatgcaattaaaaaaatgtttaaatcatccataccttaacaatggaattgaaccagaa
tttaaaaatattgaagaagagcatactcatttaattgatgcttgtgcaaaatttcaactt
ttacaaattatgttaaaaaaattaaaagaacaaaatcatcgtgtcttaattttttccaca
atgaaaatattattagatttgttagaacggtttttggaattcgagcattataaatataca
agattggatggagaaacttccaatagagaaagacaacaaagaatcgatgctttcaatgca
cctgactctgatatatttattttcttattaagtacacgtgctggaggacaaggtatcaat
ttggcctcagcagatactattattatgtatgatcatgattggaatcctcaagcagatatt
caagccttaagtagagcacatagaattggtcaaaaaaaaattgtagcagcttacaaatta
gtaacaaaagatagtgctgaagaacgtattattcaagttggtaatagaaaattagcattg
gatcaattaattgttaattctttaagtaaaaataaacatcctataaaaaaagaagatatg
ttaagtattttacgttatggtgctaaatctttgtttgaagaaaatgaacaagaatcagaa
caagatttaagatgggacgaaaaatcagtggaagaattattgaacagaacacgtatacca
cctgaagaaaacaatgaagataaagaaaagtatatagatgatgagttttcatttgcaaaa
gtatggactatggataagaatttaggtcaaaatgaaggacatttagagaccttagataat
aaaaatgtagaggattcctctgattctctaaatcaagatgaattttgggataatttattg
aaagaaagagaaaagtttcatatacgtcaactttctgaggagtatggtgttggtaaacgt
aaaagaacaaaaactaattattcctttgactattcaattaacgatgaagatgaaattaat
gttgatggagatggagattattcatctgagactacggtctactctagtgatgaatttgat
gttgatatccacgatgccaaggatagtattaaagacttagaattactttctaatggaaat
aatcttgtcacaaatcttgtcactaataatgaacatatcaaaagtaaagctgaagaaaat
cttatcaatcggccaccatgttggctttgtctacaagaatatcatccagtacatctttgc
ccctctattgttgatcgttcattaatttattcacggtatttagaaattagtcagcaaccg
gcacgaagctatttccaagctattcaattacagattttagaattttatttgaacattgga
gcgaacaactcaaaagtatatattgaaaccaatcttgagaaaccctctctctgtttctat
tgtaataatctttatcatccaccagaattttgtagcaatttacgagattcactagcaaaa
gcaaatataataaataagcgtcttaaagagcttccttatttcaaaaataatataaatatt
aataataaagtttttcaattgcccgaaaatcaactaccaaatccaaatgctatcgctaat
aaaggaccaaattcaactacggataccgcaactgcaatggaagaagataatcaagtatat
acaacaccttgggaaagatatcttaatgctatcaaaattaaaaaat
>TR13|c1_g1_i1
aactcgacgattaataaaaacactgaaccaataaataataataagatcaataatgagtat
atgaatattgaaccttctgataaagtaaattcaaaaaagaggaaaagagaatatgatgca
tcagataatgatgaatcacaaagtagtagtcatattagaaataaaatgaataatgacaag
aaaacaaaagatcaagcagaaagaaaagataaaaataatataaatattaataatgacaaa
aaaactttaaatgatagtaaaaatgacaacactaaaccaataataaaatccgaagtctca
gtaacaacaaataatattaatagtgataatgataatgatagtgatagtgatagcgacctt
agtgcattcaatttaataccgaatgttgaagtaagaacatatacagggagtaataagttg
ccaacattaaatagttctatagatttacttaatataaatacacctaaagatacaagaata
cagaaagatacaaagaaacagaatgatataaaagacaaaacagaagaaaatgatgacgat
agtactacagatgatgatattgataaattattaggtttaatttaataataataaat
>TR14|c0_g1_i1
agtatatttattatagtacagttcatatagaaatttttaatagaaaatattattaactgc
aaaaaaaaatggcaacaaagtccgcgttattttcatttaaggattctttattgacaaatg
aaactgttgaagaaaaagtcgaagtcaatcaacgtcatttaattgataaaattttagcaa
gatattcagcagaatttactgtcttcagagaattattacaaaattctaatgatgcatgtg
cggaagatgttgaaatagtgttcaccgttgaaaaagatcccgaaaataataaacctggaa
taacttctattgaatataaaaataatggtaaaccatttcgtgaagaagattggaatcgtt
taaagaaaattgctgagggtaatcccgatgaacaaaaaattgggttttttggtgtaggat
tttattcacttttttcgattacagaagagccatttgtagtttctggtaatgcttattgtg
gtttcttttggaagggtgaccaactttttgtaaaaaaaggtacagttcctgaagataaac
aaactgaatggacttcttttcttttaaatttacgtaatcctttagaaatacccgatacca
atgaatttagtcgtttcttagtaacatcattaggttttacttcatttttgaaaagagtta
aagttattgtaaatgacgaggaaaaaatctttgtaaataaaaaatcatcagatccaaaac
cattagaataccaaaaggatagatataaatgtaaaacaccaaataaaatgtttgaattaa
agagtattgttactagaaatgttcaaatggatattcaagtaaagggcgatttaaacgttt
tttatgaagaaaatgttgtcatacctaaaaaattgtttttcggattttcatttagtttac
cgggaaagattaagaaacctgaaaagtttgagcctattgaacttacccactttatgaaag
ttactactggttcatttgacgcaagtttaccatcagttgttaaaagagaaatggaaagaa
caacaaaaaagaacccgccctcaagaacagatatttctattttaagtacaaatttcgatg
aatatgagagttcaacatctataagagacaagagtaatatttttaataatttaattccat
atccagatcaaggtaaaatctttattggttttccaacacaacagactaccggttgctgta
ttcatttattaggtcatttaattccaacggttgaaagagaatctattgattttgttgata
gtactttggccagatggaatcaagaattattgtgtggtggatatttaatatctagaattt
tatttgaagaagaaatgactcaaatttcaaaaatttatgaatccattcctgaacatgaca
gtgaaagtataacatggttattaaatagaacaatccataattataaatcattttcatata
gagtcagtacaccaagttcaattgttggaaaaatcttttataacgttttcttctcaaggt
gtaaattccctgttagcattttaacttcaaagggtgttgtacctgtaaatactgctcgtt
taccagattcatccatgtctaaatttataaaagatacacctgtagttcatgaaagaatta
ttaatgaatgtggcgatatgattaaaagtttaatagagcaagatttattaataaaaattt
caattgaagatgtattcaaagaattaaaagcaagaactttaagtcaagaagaactcattc
atttaatgaaatggtggatcaattacagtaaacgtagtgatatttatcactcacaaaatg
aattatacaattttttaaatttgacaaaagttacttggaaagacgaagccccaaaagaaa
atggcggtgattatcgtttaattaaaaccactcttgctcatattaattactttgttaatc
ctaagctcgttccacccaatatgtccttccctgattatgttttacctcatgatattagta
aggaattttggaaatctgatctagaaacatattttggaggatggagagagttgcctttag
atgtttggactggttatattatagaaaaagatttattcttagatgatgtagatttcatag
aaaaagttttatccattttatccagaggaagtaattctattagtcatgaagaaagagtac
aaataattagttacttaacaaatagagaatgtattccaactcaacaaggtttaaaacttc
cagaagaagcctatttcccaaatgttaatttattcgaagatttaccaattattagtttaa
aaaatccaaaatcggtttctaatacattcttgaaacaattaggtgttagagaacatgtag
atttacaaatgatttttgatcgtttgaatactttgaattgggatcatattcaattaatta
aatatttaactagcgtttctgaaaagttatctaatgatgaatggaataagctaagaaaag
cttcaattttcccatcagaaaattcaaataataatcaaaattcaagaaactgtgcttctg
aactttatttccctaatgatgccttgagagaattaggcgttccaattattagttggaata
aaaacaaaaaattgagtaaaaattcagatgaaggtaaattcctttctagattgggtcttc
aagagtatattccattagatattttaattgttttagtttcaacatgtgatattaaaaaac
gtaaccttcatttagattatttcatcgataattataaattttatggacctcaatatgatc
catcatctattagtgtaccatttttaccttgttctaacagtaatgaattggctttacctt
atgattgttactccgatccttcatgcgaaattatggattataaaattttaacatctcatt
taagagagaatgcagaaaaatttggtgtaaaggctttcccatcttcaagagatattatta
ataaattaattaataaccctcctaccattgaaaaagctccacaaatattttcatttattg
ctcaacgtcaatcagaattcactattactcaatggaatcgtttaaaacaaaatcgttttg
ttccagtattaattgataaagaaaaaaaagatagtacaaataacactaaatgggttgaac
cttacaatgtctacttcaaaggaacaaatcaatatgaagaaatatttgaatatgtagatt
ttggtcctacagctaatatatttttacaagcttgtggtgtaaaagatgaaccaagtataa
gtgaattaacatctcaaataattaagaaacctaacgtctttttagaaaatcatggctatg
aaggttatctaggtcttttacgtcaaattgccgctaatatggaaaactttaatagacctc
tattaatggaaatgaaaaattcaccattccttctctgtaatgttattagtaatgaagaga
ataaaactgaagaagataaatcaaaaacggaaaatgaaaacgatctattattagaatcaa
gatcttatgactataaattagaaaaagcttctaatatttatttaattgatgataccattc
ttcaacaaattttcaatccattaagtgcaccaatggaaacattattagaaaatatgtata
gctattttggaagtcaatggttaagtaaagctgttcaagaattatgggtacctaagggaa
gtgcaatagaaacagcaaagtccaatgaacttcaagaattgattaaagaaagagctccat
tattagtatatgatgttcaatctatgaaagaaaaaggtcttgtttctaattcacaaagca
tattaagaaaactaaaggttagagaagtttcagatattgaaattaaaagaaagcttaaga
atattgaagttactcaaaaaacaagtgcttgtattgtaaacaatcataaaattggtttaa
tgttgttgattatacgaaactttgattattttgatgtagcaagagttttgggtcaaatat
tatttaaaaaatgtggtttgaatgattcattattactatccacattattatccacatctc
ttattaacttaaaacaaaaaggtttcccagtagatagaattatttcatccaagattaaaa
agcgaaatgccaatcaacaaaaacaacaatcaacaagtggccataatagtgttcaaacgt
ctaacgaaagtatgacggaacctacggctaataacgataaatctcaaaaagctcttccat
cttctgattcaaaccttaatctcagtccagaagatcaaagaaactttaatgaattatctc
aaatgttttcatacttaccaaagaatgttgtagcaaatttcattaaatcccaaaaaacta
aagatttacaacaactttgtaataaattaattgacatggaagatcaattgaaacaattta
atgaaaatgaaactacc
>TR15|c0_g1_i1
tattcttataaccttttttaaacattttaatgtattttttgtttattggacttataaaaa
aaaaaattgcttaatattacaataatttattaattgaataaaataattatttttcaatat
gaaagctaaaacattacaaattcattggcatgatagacaaccaattttttcaatagattt
tgaaccttgtggtaaaggtagactagcaactgctggtggggatgagaacgttcgaatatg
gaaaattataaaagaaaataatgaaccaccacatatagaatatctttcgagtttgaatag
gcatacagcttctgttaatgcagttagattttcacctaaaggtgcaacattggcttctgc
tggagatgatggtaatataattttatggcaacaaagtgaacaaaaagaagtagtatttgg
agaagaagaagataattttaataaagaaacttggagaattgtcagtatgttaagaggaag
ttctgatatatatgacatagcttggtcaccagatgcaaaatatattatatctggtgctat
tgataaccatgcaaaaatatgggatgttaaaaaaaatgctttaatttatagtatttgtga
tcatagtcactttgttcaaggtgttgcctgggatccattaggggaatatatagcaacaca
aagtagtgatagatatgttaatgtttattcatatcaatttaagaaaaatggagctatgac
tgttacaaatattggaaaattttctaaaatggacgtaaaaactaaagtagaaaatactga
ccaagataaaaaagatggacaagtagtaaatgaaaaatcaatatcagattcagaaaaaac
tattccaaccccaatatcttccaataacacatgtacaagcaattcattaacaccttctgt
aaataataataacaataatactatgttaccccctccaccttctccaaaaagagtgaaaac
aaatacgtcacctataccatcacctcttaatttatcaacaactagttcacctgtaaaatc
atcttcttcagaaagtacccctaattccgtatcaaattcatccccttcattgaattcatc
gccatcagcagccacagcctcaaaagttcaaattaaatcaagtcgtatttaccacgatga
aacattaacttcatttttccgtcgtctttcctttacatcagatggttcattattacttac
acccgcaggtcaatatagaggttgtgttatacctgctggaaaaaagaaggatgattcatc
tactactactccccaaccagacttaaaaaacacagtatatatttatacacgtggaggttt
aaatagactaccaatggcacatttaccaggacataaaaaaccagcaattgctgttcgttg
taatccaataaaatataaacttcgtaattataaaaaagaagaaccagaaaataattcaaa
ttcagagtcttcacaatctccaaaaaaagtaaattcatttataaatctaccatatcgttt
aatttacgctgtagcaacacaagattccgttttaatttatgatacacaacaaactacacc
attagttttgttaacaaatttacattatgcaacatttacagatattgcatggtcttatga
tggatgtacattaatgctagcatcaacagatggttattgttccatagtttcctttgaaaa
tggtgaacttggtgaacactatgaagatggaaaaccaatggatataacgaatgaagagcc
agtaactattaagactattgttgcaactataccagccaaaattgcaccatcgtcaagcgt
taataatattaacattattagtcaatcatgtattaaaagaaaatcaacttcaaaagatag
taattcaacatctacatctaccctttcacctataaaatctgatgaaatagaggctcttca
aaaatttattactccaccagaaacaccaagttcaagctttgacgttgaaataaataataa
taataaacgtgatttttctgaaatgagtgaatcagtatctaccacaactactacccaatt
caatgttaatacttcaatgataacagccaattcattatcctccctaaatactataataga
aaataaaccctcaaaatccaatgataataatacaagtacaagcacacaagatcctaaaaa
tgcacctctttcacctaaccaaaataaaaagaaacgtagaattacaccccaattaatatc
aggac
>TR15|c0_g2_i1
gttttgttaacaaatttacattaagcaacatttacagatattgcatggtcttatgatgga
tgtacattaatgctagcatcaacagatggttattgttccatagtttcctttgaaaatggt
gaacttggtgaacactatgaagatggaaaaccaatggatataacgaatgaagagccagta
actattaagactattgttgcaactataccagccaaaattgcaccatcgtcaagcgttaat
aatattaacattattagtcaatcatgtattaaaagaaaatcaacttcaaaagatagtaat
tcaacatctacatctaccctttcacctataaaatctgatgaaatagaggctcttcaaaaa
tttattactccaccagaaacaccaagttcaagctttgacgttgaaataaataataataat
aaacgtgatttttctgaaatgagtgaatcagtatctaccacaactactacccaattcaat
gttaatacttcaatgataacagccaattcattatcctccctaaatactataatagaaaat
aaaccctcaaaatccaatgataataatacaagtacaagcacacaagatcctaaaaatgca
cctctttcacctaaccaaaataaaaagaaacgtagaattacaccccaattaatatcagga
c
>TR16|c0_g1_i1
ccccggacttacaaataaaatattaattttaaattatagtcaaaatcaaaatggccaaca
gtgttagttctcttgttaacaagaaaatcattgcttacgtcaatgaatgccaacaactta
tgactccaaaggacgtctacctttgtgacggtaccactgaagaatacaacagactctgtg
aactcttagttaagaaaggtgccttcactaagcttaacgaagctaagcacccaaattgtt
acctttgccgttccaacccagctgatgttgctcgtgttgaaaagtgcacttacatctgtt
ccaagaagcaagaagacgctggaccaaccaacaactggatggacccagaagaaatgaagg
ccaagcttaactctttaatgaagggttgtatgaagggtcgtactatgtacgttatcccat
tctctatgggtccaatcggtggtccaatctcccgtgttggtgttgaaattactgattccc
catacgtcgttgtcaacatgcacatcatggctaaggttggtaagaaggttcttgatgtta
ttggtactgacggtgacttcgtcccatgtactcactcttgccttgccccattagaagatg
gtcaagaagattgtgcctggccatgtaacattgacaacagatacattgtccaattcccag
aagaacacagaatcgtttctgttggttctggttacggtggtaacgctcttcttggtaaga
agtgtttcgctctccgtattgctaccgttatgtgccgtgaagaaggtaactcccttgctg
aacacatgcttattctcggtatcactaacccacaaggtaagaagtactacattaccgctg
ccttcccatctgcttgtggtaagaccaaccttgctatgttaaacgctaccatcccaggat
ggaagattgaatgtgttggtgatgatatcgcctggttaaagattggtccagatggtcgtt
tctgggctattaacccagaatccggtttcttcggtgttgctccaggtacttcctacaagt
ccaatccaaacgccatgaagtcttgtgaaaaggacactatcttcactaacgtcgctctta
ctgaagacggtgatgtctggtgggaaggtatgaccaaggaagttccaaagggtaagatca
ttacctggttaggtaaggaatggagcgctgattccggtgaaccaaagccaaaccttgctc
atccaaactctcgtttcactgcccgtgttgaaaactgtccagttggtgacccaggttact
acgcccttgaaggtgtcccagtttctgctatcatcttcggtggacgtcgtgaaaacactg
tcccacttgtcttccaatctcgcaactggaagcacggtgttcttctcggttctgctgttg
cctctgaaactactgctgctgctgaagctgctgctggtcaacttcgtttcgacccattcg
ctatgcttccattctgtggttacaacatgggtgactacttcggatactggttaactttcg
ctgacaagtgcgatgctgccaagcttccaaagatcttccacgttaactggttccgtaagg
aaaacggtcgcttcttatggccaggttacggtgaaaactctcgtgtccttaagtggatta
ttgaacgtgttgaaggtaaggaaggtattgcccgtgaaactccaatcggttggttaccaa
ctaaggacggtcttgacctcagtggtcttgacattccagatgccgatttagaaaagatct
tatctgttgactgcaaggcttacctctctgaagtcgaaaagatccgtgtctaccactcca
agttcggagaccaccttccaaaggacctcgttgctgaactcgacgcccttgaagccagac
ttaaggctgctctctaaattagttaataaatttgcccacaatttattaatgtccccaaaa
ttttactagtgtaatagaaatgagaactaaaataaattagtcatttttttttttttttga
aagaaaacaaaattaaaaaaattatataaaaagacatgaaaaaaaaatatttagatttaa
tggaaaacatatattataatatactagtaaaaaaaaaaaaaaaaaaaaaaaataa
>TR17|c0_g1_i1
atattttttagcaaaatttttagaatataatgccaatgttaatataaaagataaaaataa
tactgctttgttaacctatttaacaaaagccaatgaggaacgtctggtagactttttatt
aaatcaaattatttttaacaatacattaattatttcccttattacctttggtaaaaatag
aataagaatagacaatgaaaaattaacaaatattttagaaaaggggtattcaataattga
tgtagatataacagattctagattaactaccccattaatgtatgcttgtcaggaaggatg
ttataacattgcctcttcccttttaaaatataaagcagatattaataaaaaaaatattgg
agataatattccattattcttttcagtatttagtgacgattatagaattacaaaactttt
acttgaaactggtaaagtcgaaataaatcaaaaaaataaaaatggagaaacggccctctc
atattcttgtctttatgatcatccagaaatggttgatcttttagtagaatataatgctaa
tgttaataatgttaataatagaggacaatatcctgttcatcttgcttctatcaatggtaa
attaaatacattaaaagctttattatcccatggggcttctcacgacgtaggaaatttaat
cggaaatcaatgcttcactttagcatgtatcaatgaaaatatggatattgcaaaatattt
attaaataattacaaggtgaattacaactatgtcaattatagtggagattccgtactcca
tcaatgttttattcttaagaaaaaggaaatgattaaatttctcttagaattagaagatat
ccaaatcgatacaccaaatagctctggagatacaccatttttacttgcttgtaaaaaaaa
tgatattgaattaattaaacttattttagacaaaaataaacccataaattataatgcaaa
aaatagtggtggtgattatgcattattctttgcaacctattttaaaaatttggaattaat
gagattcattttagatctcaaagttgatatgtatatggaacgaagtttcaaaagctataa
ttgccaaacccctttcactatcagttgttcatactttggaacggaagatatgataaaact
tttcattgaatatggaattgatgttaaccgacccaattcacttggtgtatatcctattgg
caatgcatgtaaatcggataacgtagaacacgttagactattattagaagcaggggctaa
ccctaatgttcgatcgctaaatactaccccactcattcaagcctgtaccaataataatct
ggaaatgataaaattattaattgaaaatggtgccgatgttaattttaccaatatagataa
tcttacccctcttattttcttagtgaaagatttagatacacaaaataatgaaattattaa
atatctcattgaacaaggtgccgatttatattgtgatgataattatggtaattgtttact
ttacctcgttaaaaatactaataaagtagataaagtggaaatttataaaattttggtaga
tgcctataaagctcaaggggattatgaaacaaaatgtagagataccacggtctttattaa
aaattatgatgcttaccaaaaaaattaaagcagaaatctcagataattcacttattaatg
aaatggatcttcaacaaaaatttactctcgaagacttcaatcgtagttatttacaagcat
gtgtattaggtgattttgatcatgttaaatttctactggaacatattcctaccattgata
ttaatttccgagaaacgaatggggatacacccctcattattgcttgtcaaactggtaaag
gtgatatagccaagtatttattagatcatggtgctgatcccaatccagtatgtgaatgta
gtaatacggccctctacgtaacctcattctcttactccctttatgaaaataccgatttaa
tgaaacacttattagaccatggagctcatcttaatatcattggtcaatactctcttagtc
ctttaatggtcgcttcaaaagatcgattagaagatgttgttcaactctttttacaataca
atgcggatgtaaatatcaaagattatgatgataatactgccttaatcatgtcatgtaacc
gaggtaatttccgtgtagtagaaattttattggaaaacaaaaatatcgatatcaatgtcc
gttccaaagatggttacacagctttaatgatttcctgtaatacaaagaactttattatta
ccaaagcattaattgaaaatggtgcggatttatacattaaaaacaataatgatcaaactg
ccctacagttagcctgtaatcaatgtttctcagaagtactagatctctttttcaaccacc
aaaataaaatggatttattacaagaagataagtttggttttacaccctatcatatgataa
aattaaatggatctgtattgtactttactaaggtcatcaactatgaaatcgattatttaa
caatggccataaaatgctatgaatgttccagtcaagccgaattacccgaaaaggctatta
attatttaggaaaggaagtatatgatcaatttgataccgcccgtgattctcatccagaaa
tattagaagctcttaaagccaaactggcatacatagaaaaagaaaagagtgatatcaata
cctatcttgaattaaagggaaaattccaagaatgtactctagacttaaaacgactttcac
ctgcagagattaatattcttttaatctacgccactatctatttagatgtaaagattatct
actgtctcctggagatgagaaataagatgcccaatttacctttcgacatcaatgcagtag
atcaagatggtaattcagctctacactatattagtggtagtggacgttacgaatgggatt
tcattaatgccttaattcgattcttcctcagtcaacccgatatcgaccgtaatcttcaaa
accataaaggatacactcctctcatgtatgcctgttacaacaataatatcgatgtgagtc
gtatcttgattgaatatgacgtcgagattaatctaaccaatcatgccaattgcacggcgc
tcatgatggcctgtaataaccgttgtcatgataccgtaaaattacttttaaagtatggag
ccgaggtgaatgtacaagagacgatcaatggagaaactgctttaactcttgcctgtaaat
tctactacgactatgatatcatcaaaatgttactggagaagggcgcggtcgtgaatgttg
tcaataagaagggagagacaccactcattctcagttgtttcaccaacaatataaaaaata
tacgactattagtggatcatggagccgacatcaacgtccacgacccagccttccatggct
ataccccattgatgattgtcctactcaactttaactactatcttgccaactatttcatcc
aacaccaagttgatcttaatatggtgaatgaggaaggagagtcagcgttaatactaacct
gtcgtcactacaacaaatatggatccgagttattaattgagagtggcattgatgtcaagc
ttaaagataaaaagggacgaactgccaaagatataatcaatgccaatggttataacttta
tcattggactataaaaaaaaaaaaaaaaaagaaatatcatcatatttcccg
>TR18|c0_g1_i1
ggaggaacaacaatatgaatacctcagaaaaaaataaatatagtaaagaagaatttatca
atcataaaaatagcaacaatagcaatatttataatcaaacattagatactataataagtt
taagcaattcacatttagaaaataaaaaattaatggcatcattattatttatattaaaga
aatcatttcaactatctagtaataaatcaaataataaaaagtcaacaaaatcaaaaaagt
cagataaatctaaaaaatcagataaatcgaaaacaacttctaatgaaaataccctagaac
attcctcaagtcatagagttgttagcgataattctctttcttcccttcaacataaactat
cgaaaacatcaataattaaacaaaatagtgaattttctattggtgatttaccagctgaaa
atggccatactaaaaagtttagaaaaaataaagtgaaaccaaaaaaatctggtgaaatta
aaagaaaaaagtctgcaaaaaagaataacaaggaatcaaaaaaaagctttatccatagaa
agtttcactttagaagaatattcaaaaagaaaaaatcaaatgccaataatgatatcttgg
atactaaatcaccagttcctacagttcctgaccaaaatgatgttatgaaatccaattcaa
aggttgaaggaaccgataccttaataccagaggtatccagtgaaccaaaattagcatcaa
ataccaaatctaatgtagaacctacaatgaatatggatattccttatccggtaattggct
ctcataatactatcaatgattttggcatgccaaaaacctcaaatgttaataccaaccaag
atgacattttttcttttgacaacattagtggtttaccaggtatggaatctatggactctt
tacccatccttgtggatgattctacacctattaataatgtagatgctctgaaatttgatt
cactgaatggattgaaagaaaaggaagaatttgaaaatgattttgatgaattcaataatg
aaattctatctgatttaaatgaaactgccaatattaaacaatcatcatttattatcaatg
taccttcctctggccatatttccaatggtaatgaagcatttaatcctctttccaaaaata
atgaatccaatggatctaatggaaatatagtgctaccg
>TR18|c1_g1_i1
aaagttcacttttaaaaagatttaagaaaatttccaaaacttctactcgagatacttttg
attcatcaaatcaaacttataattggaattcttattcatcagaaaaaaataattattctg
attctaattattcttcttccaatgaaaagaaggatagtaaaagtgaagatcttgttattg
ttctatttgattttaaaggatctaatgaggaagaattaaatctccgtaaaaatgaatatt
taattgttacaaattggacatttaaagaaggatgggcttacggctataaaagagatgatc
cccaaaaagaaggaatatttcctgtaatattagttagcaaagaaaccaatgaaaatatga
aggaagatgatgaaaaacttccaagttatgatgaagttatttcatcttcttatacatccc
aaaatatacatacaccattattaactcatcaacaaccacaaaatccaatgtatgcatcac
caccatctcaatatggttatccaactaataattatcatcagccttatccccaatcctatt
catatcaatattcaacaccattaacatcacctttaacatcaccattatcaacaccattag
catcaccattagcatcaccaaccccatcaccaacacttttttcacctacaaatccttttt
ccaaacctcttacaccacctacaaatccattttcttgtccaccttctccaccgacttcac
cacccctttctaataataataataataacaattcatatattccatttaataatcaacaaa
attatcaacaaacatcaaatatatcgccatcttttgaaaatgaatatttcaatacaaaat
aaataaataag
>TR18|c2_g1_i1
aatggttctaatggaaatatagtactagccaatggatctaatggaaatataatgctaccg
aatggttctaatggaaatatagtgctaccgaatggaaacatagaactacccagtaatatt
caacaaatggattcggtattaaatcctgatgctatcatgactgataacataccctgtcca
atgagtaccattaccgaaccagatgatgaaataaaaatctactgtggactacccgacccg
tccatcaatacctgtcaactagtggttgaaaaagtttcccaatattttgcagataatatt
gcttgcttttggagtatctttccattaaatgaaccacacaaaagaatgggtaattggaaa
ttgggtgaatatcttgatcgttggtttagatcagattatgaaaattgtttaaatgaagtt
tcacaaatggttagttcacctgacctctatttaattgaaagattattaaaatttcaatta
aaatcttgctcttggaccgcgcataataactatcttcaatactctcttatacggctgtgt
atggaaagagatgaagatttacacgttaatcttttattacgttatttcatactcccccct
catctttggagtagaatatcctattttgttgcagaattattagaatttgcttccggaata
taccctgattatgatgtaattgtgagtgagttgaccgattcttatgatttggtccatcgt
atgaatccggttcaattggctcttacggcaatttatatgggtgaaactattattcccaag
cataaaagagaaattatttttagtgttggcattaataacgaacttttagaaagtcaatat
acgcttcttgaattaatgtcctgcatggtagttgaaagttgtatgaaaaagttttgtgaa
tcggaaatgattaaatttttaatgaatagatatgctccactggtcgtcaatattacggat
aattatttaaatgctgtaaacagtttaattactggtgatatatcatcgttaaagatggat
aagaatggccttaatagccataataataccaatatcaccatgaataccgattctttacag
tttaatcttaatttgatgaaggaacatctctctcagtgtagcaataataatatccaaaat
catgataataatcctctaaatatgaatagtagtgatgacatcatcaactttaataatagc
aacaccaacagtaataatggtaatctaatgaataataataataataataacaatctcatt
agtaataatagctac
>TR19|c0_g1_i1
attctatttcattattgtgggtaatgaattgtaaagatttaaacgggattgaaacgtcaa
taggcgtgtgcagatcaaaaaataatcggtttttgatgattactagatgggaattaggaa
ataatccttatattcatggatgtagacacttatacatcgattatagtggtacagaagagc
aatttaatgaaggaaaatcaaaagttaatttaacaaatgaaatgaaggatatgctctgta
cgttacctcaatctatcggaatgttgactgacttaagagtgttgagcgtgtatggtgatg
atcctaagaaaatatgtctgaaaacactgcctgattttatcggaaatctaacaaatttaa
gggaattagaattgactcacaataaactcacaactcttccaaattctatttgtaatttga
gaaatttagaagtattggatttatctttcaatgatttcagaagtttacccgatcctatcg
ggaatttaaaaaatttggaagaattgattctttccggaaattataacttctctcaattgc
ccgattccgtcggaaatttggaaaacctgaaaaccttgaatctttgtgaaacatctctca
gatcattgcccaagtcaatgagtaatttaacaaatttagagaatttgtatctctccaaat
ctgaattaaagtggtatagaagttgtagagaaaacattagagaaacacatgattactcat
atgattggtttaaagaaattgttaatcagtctctcgcacacgctttatgtacttctcctg
attctctctctctagagcaatgttcatcccttgatttaagtggaaagaatttaaaacaaa
ttccatttggtgtgtgtatgatggaaaagaagatttcacaattgaaaaatgaaagacgtt
atttggcttgaagaaactttatatacataacaaccctaatttaaatcatcttcccgattt
cctgtggaaaatgcgcaaactaaaagaattaaagatcgatggaaaattggtaaaagatct
tccggaaaacgcgcagatttctttgaatgataaagatttggatgatgctgtacttgatct
tactttgactagcaagaacaacgggaaactgagtgacaaacaactgtcaaacataacagg
gccatacactgtgtatctgaagaaaaattaaatccatatttaatttcacta
>TR19|c0_g1_i2
attctatttcattattgtgggtaatgaattgtaaagatttaaacgggattgaaacgtcaa
taggcgtgtgcagatcaaaaaataatcggtttttgatgattactagatgggaattaggaa
ataatccttatattcatggatgtagacacttatacatcgattatagtggtacagaagagc
aatttaatgaaggaaaatcaaaagttaatttaacaaatgaaatgaaggatatgctctgta
cgttacctcaatctatcggaatgttgactgacttaagagtgttgagcgtgtatggtgatg
atcctaagaaaatatgtctgaaaacactgcctgattttatcggaaatctaacaaatttaa
gggaattagaattgactcacaataaactcacaactcttccaaattctatttgtaatttga
gaaatttagaagtattggatttatctttcaatgatttcagaagtttacccgatcctatcg
ggaatttaaaaaatttggaagaattgattctttccggaaattataacttctctcaattgc
ccgattccgtcggaaatttggaaaacctgaaaaccttgaatctttgtgaaacatctctca
gatcattgcccaagtcaatgagtaatttaacaaatttagagaatttgtatctctccaaat
ctgaattaaagtggtatagaagttgtagagaaaacattagagaaacacatgattactcat
atgattggtttaaagaaattgttaatcagtctctcgcacacgctttatgtacttctcctg
attctctctctctagagcaatgttcatcccttgatttaagtggaaagaatttaaaacaaa
ttccatttggtgtgtgtatgatggaaaagaagatttcacaattgaaaaatgaaagacgtt
atttgggtaatataaatatgttgacaaaattggatattagtaataatcagctaacaaaaa
ttccttgcttactccaaaatttatttagcttgaagaaactttatatacataacaacccta
atttaaatcatcttcccgatttcctgtggaaaatgcgcaaactaaaagaattaaagatcg
atggaaaattggtaaaagatcttccggaaaacgcgcagatttctttgaatgataaagatt
tggatgatgctgtacttgatcttactttgactagcaagaacaacgggaaactgagtgaca
aacaactgtcaaacataacagggccatacactgtgtatctgaagaaaaattaaatccata
tttaatttcacta
>TR20|c0_g1_i1
aagaaataaaaatggctactgaagaaaaaaaagaatggccaaaaggtgtttcacctataa
aaaaagaatatgttttaaaaatttttgataatgaagacgaatttgacaataatgaaactt
ctgaacaaacaacaggagataataaaaaaagaaaatttgataaaaaaaatgaaagaaata
aaaaaataagaggaatgaacaaaaatagaactgtaacatatgttaaagatgaaaccgacc
tttgcaatagatttattcatggaacatgtactaatgttgataaatgtaaatggggac
>TR20|c0_g2_i1
aagaaataaaaatggctactgaagaaaaaaaagaatggccaaaaggtgtttcacctataa
aaaaagaatatgttttaaaaatttttgataatgaagacgaatttgacaataatgaaactt
ctgaacaaacaacaggagataataaaaaaagaaaatttgataaaaaaaatgaaagaaata
aaaaaataagaggaatgaacaaaaatagaactgtaacatatgttaaagatgaaaccgacc
tttgcaatagatttattcatggaacatgtactaatggtgataaatgtaaatggggacata
atatcaaagaatatttagatcataaagaacaagatcttggtaacgaatgtcctaattatg
ttgtatatggtcgttgtccatatggtgtaaaatgtagattcttttcaggtcataaagaat
ttgaaaaagttaatgaatgttacaaaaatggaaaagatattgacccaaatgatattgttg
ttggacttcctcaaacatgtaatggtgatacttcagatagtcaaactctaaatattgttg
gtagtaatatacaacgtattcttcgtaaaaaagaatttaaatttgaaaaagctgataaat
ttataaaaaattatgatgaatataaaaagcaaagagacgctattgtcgataatttttcca
aaaaaatgcaagaaagaaaaggaatttcatcaacagaagtatctgaatctgtagaagttg
atacttcccttgatttagcaccattagatgatgaaagtaaaagtcaaagtgaattaaact
taattcatgaaactaaacttagaaaatttgatcatgatacctatgaaactagattaaaac
cagaagaaaagaaatatatagatttccgtgataaattatattgtgctccattaaccacag
ttggtaatcttccattccgtagaattattaaaaaatatggatgtgatattacttgtggtg
aaatggctgttgctaaaaatattttagaaggaagtaaaaatgaatgggctttaatgcgtc
gtcacaaatccgaagatatttttggtattcaattgactggtggtgatccagaattaatta
ctcgtgctgctgaaattataaataatcaaacccaaattgattttattgatttaaatattg
gttgtccaattgatgcaatgtttaatgctggtgcaggaagtgctttaatgggtaaaacga
ataaattacgtgaagctattcaaggtataaattacgttacagattgtccattaactgtta
aattaagaactggtatatacaaaggtaaaaatattgcccataaactcttaccaaaattcg
atgattggggtgttcaattgtctacgcttcatggccgttcccgtgaacaaagatacacca
aattagccgattatgattatatcaaaacttgtgctgatgaactaggtgatcgtaaaatgg
ctctttttggtaatggtgatattttctcatgggaagaatattatcaaaagaaagaataca
ctggcgtttctggtattatgattggtcgtggtgctttaattaaaccatggatatttaaag
aaattaaagaaagacaaaattatgatattcaagctaccgaacgtttagaaattatgaatg
aattttgtaaatatggtttagaacattggggtactgatacagttggtgttaataccacta
gaagatatttatgtgattggcaaagtttccttcatcgttatataccaattggtttaatgg
aagttttaccacaaaaaattaacgatagaccaccagtttatttcggtcgtaatgaacttg
aaactttaatggcttctccaaaagctagtgattggataaaattaaccgaaagaactatcc
ttggtccagcaccagaatcttttacttttacaccaaaacataaagcaaatgcttatgaag
gataattaagaaaatcattataattagataataatacaataaataatatatacgtcaata
cattacttatacaaaataaaaatattaatatagaccttttttatatcattaatataatat
ttaatgtcaaatatag
>TR20|c0_g3_i1
attatgtgaaaggcaaagaatccttcatcgttatataccaataggtttaatggaagtttt
accacaaaaaattaacgatagaccaccagtttatttcggtcgtaatgaacttgaaacttt
aatggcttctccaaaagctagtgattggataaaattaaccgaaagaactatccttggtcc
agcaccagaatcttttacttttacaccaaaacataaagcaaatgcttatgaaggataatt
aagaaaatcattataattagataataatacaataaataatatatacgtcaatacattact
tatacaaaataaaaatattaatatagaccttttttatatcattaatataatatttaatgt
caaatatag
>TR21|c1_g1_i1
ttttaaatcttctttttttgttataataatcaaacaccactttcagacgctgatttatac
ccgcaaattaatagtgaaaaatataaaatttcagtaaagtggaatatggatttttatgag
tataatagttcatactatttatttaatgcttgtaaaagcggaaataaaatagacatttat
ggtgccatagtaaataaaatagacatttatggtaaaacaccatttatttatgcatgtcgt
aatggaaatgtagctttggtaaaatatttagtagaacatggggcaagagtaaaaaaaaaa
taataatggtaatgtaccactcatttatacatgtcgtaacgaaatgaagatttagtaaaa
tgtttagtggaatatggagcaaatgtcaataggagagatatttatgatggcacaccattg
ttttatgcacaatgttgtggtaatgaaactatcgtaaaaatatttaatagatcacggagt
agttttaaaaagaaaaaagactcattttaataaatgccccttggtgagacgtggagcatt
tagaaaaaaaaataatttttaataaaaattgaaaaaaaaaaac
>TR21|c1_g2_i1
ttttaaatcttctttttttgttataataatcaaacaccactttcagacgctgatttatac
ccgcaaattaatagtgaaaaatataaaatttcagtaaagtggaatatggatttttatgag
tataatagttcatactatttatttaatgcttgtaaaagcggaaataaaatagacatttat
ggtgccatagtaaataaaatagacatttatggtaaaacaccatttatttatgcatgtcgt
aatggaaatgtagctttggtaaaatatttagtagaacatggggcaagagtaaaaaaaaaa
taataatggtaatgtaccactcatttatacatgacgtaacgaaatgaagatttagt
>TR22|c0_g1_i1
cagcaatacgagcagagtgaataacacttttatacaatccttcaataaggtaatcagaag
tattatcatcatcaccagaaaagtattgttccattaagtgagacatgatatcaaaaatac
cactaaccatttggtattttgaaacagtgaaagtgaattctgggtttaagatagagaatt
ttggataaacttctggtgggaaaactctaccatttttaatcttgtttacggtatcactaa
taacactaccaccattcatttcactaccagtacccaccatggtaagaacactagcaactg
ggacaatcttattacctcttaatggagcccagttacaccagtattcttggaatacattat
caccatcatagtaggcagaaacagaaatacccttggcacagtcaacaacactaccaccac
caacggctaaaattaaatcaacgttgttttctttgactaacttggcaccttcaagcattt
tacttaaagcagggtttggtaaaataccactgcattcaatgacattcttattacatttgt
ttaaaatggcgattactttatcgtagataccgttctttttgatagaaccaccacc
>TR22|c3_g1_i1
gcaataccttcaagggcaacttcatccttggtcttaccagtgtcatcaaccttccagatt
tccttagcaaaacgtacaaacttgtcaataccatacttgtaaatataacggtaataggcc
atggagatagcacataatcccataccatgagaacaattagtataggcactaagttgatgt
tcaatcatatgaacttcccaatcttgggtcttggaacatccaggaataccattcaaggca
acgg
>TR23|c0_g1_i1
ttataataatattaaataaaatatcaaaaaaatattaaataaaatagcaacatgaataag
caaattttattcttattagttttattattcgtaactttcgctagtgctggtcacggttgc
cctaggaatcaaccatgcaatgattactgtattgtacatgtaagtaattccaatggtgtt
aaagcaaaaggcggaaaatgtggtggacttttaaatcttacatgtcaatgtacttattaa
ttcaggatactaaaactaatgaatat
>TR23|c0_g1_i2
aaaatattataataatattatattaaataaaataatcaacatgaacaagcaaattttatt
cttattagttttattattcgtaactttcgctagtgctggtcacggttgccctaggaatca
accatgcaatgattactgtattgtacatgtaagtaattccaatggtgttaaagcaaaagg
cggaaaatgtggtggacttttaaatcttacatgtcaatgtacttattaattcaggatact
aaaactaatgaatat
>TR23|c0_g2_i1
aaaatattataataatattatattaaataaaataatcaacatgaacaagcaaattttatt
cttattagttttattattcgtaactattgctagtgctggtcacggttgtcctcttgatga
acaagaatgcagagatcactgtattttacatatccataatgccgatggtgaagatgcagt
agatggagaatgtggtggatttttatggaaaacatgtcaatgtattttttaattcaagat
tttaaactaatataatataattaaaatattacatattatatatacatg
>TR24|c0_g1_i1
gacagtgacagagatagagacagtgacagagatagagacagtgacagagatagagacaga
gacagggacagagatagaagagatagggacagagacagaagagatagagaaaaaaataga
gatagagataaagaaaaagaaagagataatgaaagagataaaaaaataaaaaaagtgatt
agcgattcaactgatgaagatcaggatataaattcatcatctactaaaaaagtccctatc
tcaattgaagatttattgagtaaaaaacaagaaaatacttcaattgaaaaaccaaaattc
ttaacgaaagaagaacgtgcaaagattgcattagaaaaaagaagaaaagaagttgaagat
attagaaaaaaacaagaagaagaaagaaaggaaagagaggaattctttaaaacagcaaaa
gataattccaaaaaaagaagtagaagcagaagctggagtagaggtagaagtaggagcaga
agtagagataggtatagagacagagatagaagcagaagtaggagtagagatagaagcaga
agcagaagcagagatagagatagagatagaaaaagttcattaatggaagaagattcagag
tttcaattaacaccaaaagaaatccaagcaattagagaaagatttatgggaggcgaacgt
aaaaaaagaagaataaggagaatgaatgaaaaaaaatttgtttttgaatgggatgcatcc
gaagatacttctcatgatattaatccactttatgcacataagcatgatgctctattattt
ggtagaggaatgatagctggaattgatgttaaagaacaaaaacgtcagcgttcaaaattt
tatgatgatttattagaaagaagaagaaatgttgaagaaaaagacagagctggtcaatta
cttgagaaacaaagaagaaaagaaagaaaagctgcatgggatgatagacattggactgaa
aagccattggatgaaatgaaagaaagagattggagaatctttaaagaagatttcaatatt
acaacaaagggtggtaatattccaaacccaatacgttcgtggaaagaatcaaacctacca
aaaagtatattatctattataaaggaaattggatatgatgagcccacaccaattcaaaaa
caagctattcctatcgaacttgaaaatcgtgatattattggtgtagcagaaactggtagt
ggtaaaactgcttcttttattattccaatgcttgtttatatttcacatttaccacctcta
acagaagataatatggctgatggtccatacgctctaattttagctccaactcgtgaatta
gtacaacaaattgaagaagaagctgtaaaatttgctaaacctcttggctataattgtgta
tctcttgttggtggtcatgctgtagaaggtcaagcatttaatttaagaaatggtgcagaa
attgttatggctacacccggtcgtttgaaggactgtttagataatcgtattttagtatta
agtcaatgtacttatgtagttatggatgaagctgatcgtatgattgatatgggttttgaa
gctgatgtcaattttattctcgatcaattaccagtatctaatattaaacctgatacagat
gaatcagaaaatactttaacaaatcgtgttaataaaacgttatatagacaaactgttatg
ttttcagctacaatgccaccagctgtggaaagattagcaaaaaaatacttaagaagacct
gctattgtaaatattggtaatgttggtcaagctgtagatactgttgaacaaattgtagaa
tttattaatgatgacaatagaaagagagcaagattaatagaaattcttagtaatgaagaa
tacaccccaccaattatggtatttgttaaccaaaagaaaggatgtgatgtattatataag
gctttggataaattaggtttccgtgttacaacattgcatggtggtaaaagtcaagaacag
cgtgaatatgcattacttcaacttaaaaatagagttaaagatattctaattgcaactgat
gtagcaggtcgtggtattgatgttaaaaatgtatcattagttgtaaattatgatatggct
aaaaatattgaagattatacacatcgtattggtagaacaggtcgtgctggtaaaaatggt
actgctattacattcttatctaattatgacacagatgttctttatgatttaaagcaaatg
attatgaaatcatctatttcaagattaccaccagaacttgcaaatcatgaggctgcccaa
accaaacctggtaccattaagacaaaaagaaaatttgaagaaactattcatattgtttaa
atattgtttaaccgttattatttaaaatcttattattatagcttttattctttttttttt
aataatttatgaaaatg
>TR24|c0_g2_i1
ggaaaaaaagaattttaataaaacaaaaaaaaaaaaaaataataaaaaaaaaaaattagg
tgattttgtagttaaaatatacaattatttttttttaaatatattttaattacaagtcat
agtaataaagatgaaggattcattacctcccaatttattatcattatttgcagctcgtcc
accattaaactttttaccaccagttgatcgtgatttttcaagaagaactggacccgtcat
ttcaggagttgctcaatttttagatagatgtaaaggtcatgatgtggactataaaccatc
ggtttccattgaagaattaaaacaaaagaggttggcagagaaaaaagccaaggttgaaga
acatttagctaaagaattagaaaaatggtcaccttctaccaatgaaaaaataaaatctga
tccatataaaactttatttgttgctcgaattaactatgaaacatcagaaaaacaattaaa
gagacatttcgaaatttatggacaaattaaatctatacaaatggtttatgaccaaaatgg
aaaaccaagaggttatgcatttattgaatatgaaagagaaaaagatttaaaggctgctta
taaagacgctgatggtatgaaaattgatttaagacgtgttttagttgatgttgaaagagg
aagaacagtcaagggctggaaacctcgtagacttggtggaggtcttggtaatactagatt
aggtggaccagacgttaatcaaaagtatagtggaagagtatcaagttcagatcatgatag
tcatcatgaccgagacagaagagacagagatagagatagggatagagatagagacagaga
tagagacagagacagggacagagatagaagagatagggacagagacagaagagatagaga
aaaaaatagagatagagataaagaaaaagaaagagataatgaaagagataaaaaaataaa
aaaagtgattagcgattcaactgatgaagatcaggatataaattcatcatctactaaaaa
agtccctatctcaattgaagatttattgagtaaaaaacaagaaaatacttcaattgaaaa
accaaaattcttaacgaaagaagaacgtgcaaagattgcattagaaaaaagaagaaaaga
agttgaagatattagaaaaaaacaagaagaagaaagaaaggaaagagaggaattctttaa
aacagcaaaagataattccaaaaaaagaagtagaagcagaagctggagtagaggtagaag
taggagcagaagtagagataggtatagagacagagatagaagcagaagtaggagtagaga
tagaagcagaagcagaagcagagatagagatagagatagaaaaagttcattaatggaaga
agattcagagtttcaattaacaccaaaagaaatccaagcaattagagaaagatttatggg
aggcgaacgtaaaaaaagaagaataaggagaatgaatgaaaaaaaatttgtttttgaatg
ggatgcatccgaagatacttctcatgatattaatccactttatgcacataagcatgatgc
tctattatttggtagaggaatgatagctggaattgatgttaaagaacaaaaacgtcagcg
ttcaaaattttatgatgatttattagaaagaagaagaaatgttgaagaaaaagacagagc
tggtcaattacttgagaaacaaagaagaaaagaaagaaaagctgcatgggatgatagaca
ttggactgaaaagccattggatgaaatgaaagaaagagattggagaatctttaaagaaga
tttcaatattacaacaaagggtggtaatattccaaacccaatacgttcgtggaaagaatc
aaacctaccaaaaagtatattatctattataaaggaaattggatatgatgagcccacacc
aattcaaaaacaagctattcctatcgaacttgaaaatcgtgatattattggtgtagcaga
aactggtagtggtaaaactgcttcttttattattccaatgcttgtttatatttcacattt
accacctctaacagaagataatatggctgatggtccatacgctctaattttagctccaac
tcgtgaattagtacaacaaattgaagaagaagctgtaaaatttgctaaacctcttggcta
taattgtgtatctcttgttggtggtcatgctgtagaaggtcaagcatttaatttaagaaa
tggtgcagaaattgttatggctacacccggtcgtttgaaggactgtttagataatcgtat
tttagtattaagtcaatgtacttatgtagttatggatgaagctgatcgtatgattgatat
gggttttgaagctgatgtcaattttattctcgatcaattaccagtatctaatattaaacc
tgatacagatgaatcagaaaatactttaacaaatcgtgttaataaaacgttatatagaca
aactgttatgttttcagctacaatgccaccagctgtggaaagattagcaaaaaaatactt
aagaagacctgctattgtaaatattggtaatgttggtcaagctgtagatactgttgaaca
aattgtagaatttattaatgatgacaatagaaagagagcaagattaatagaaattcttag
taatgaagaatacaccccaccaattatggtatttgttaaccaaaagaaaggatgtgatgt
attatataaggctttggataaattaggtttccgtgttacaacattgcatggtggtaaaag
tcaagaacagcgtgaatatgcattacttcaacttaaaaatagagttaaagatattctaat
tgcaactgatgtagcaggtcgtggtattgatgttaaaaatgtatcattagttgtaaatta
tgatatggctaaaaatattgaagattatacacatcgtattggtagaacaggtcgtgctgg
taaaaatggtactgctattacattcttatctaattatgacacagatgttctttatgattt
aaagcaaatgattatgaaatcatctatttcaagattaccaccagaacttgcaaatcatga
ggctgcccaaaccaaacctggtaccattaagacaaaaagaaaatttgaagaaactattca
tattgtttaaatattgtttaaccgttattatttaaaatcttattattatagcttttattc
ttttttttttaataatttatgaaaatg
>TR25|c0_g1_i1
cattaaaaatttcaataataataatagtaataataataataataatgatgaaatatcgtt
gagtgaaagagaaagagataggcaaagatatgataaattaaaacaacgaacctgtacaca
tagagcaaaacaaaaagaaaatgatactaatatacaagataataatattaatagagaaga
atatttagatttcagtagtatacaacattttttgaaaaatgataacactaaaaattcaaa
ctaccaatttaatggacaattattaaaaatcccatccaataataccaacacaaattattc
tgttattgcatccacctcttctccttcaacgttctcaaataatatatcttcatttaataa
agataaaccaatagagccattaccattaaataatgatggtaccactttcaccaataaaaa
taatagaaataagaaaacaaatagtatttatacacagcttcttaatacattaaataataa
ttcaaatattaataataaagaaattctatcaatatctctccttagtaaaacgaatgaaag
tagaaataaagaattagcagataaaaaaaaagagaagatctgctgctacaatgagatgta
gagagaaaaaaaaggaaccaacttcaaaagaaggaacaatacattaactacttaaaaaat
catgttctatttcttgatggccttatatcacatatgggtaatgaaattaattggttaaga
aaatcatatattactcaacatgatgaacaatcattaaaagaagtatacattaaaaatggt
ttacctgatgttgattttaatgtatttcctggagttacagcacataccacttcttcatta
gttgtcaatccaataacccaagaaataactaaactttccacttctattccattaaatcca
accccagtagatattttaccatccccatcatcgttctcaatgaataataataacagtaat
aacaacaacaacaacaacaacaacaacaacaacaa
>TR26|c0_g1_i1
gtggaataatgagttcacaagaaaaagaaagtattaataatgaaaacgaagatacaaata
atatcgataatattaataaagatgaaaataatgaggtaattgaaaacactacaacagata
gttccgctgataataaaaaagattcatcagagaatgttgatgctagcaccaacagtaatg
atgataatgaattaaataatcaaattctaacggaaaatgattctaataatagttcagaaa
agaaagaagaagatataaatgtaacaaacgatagtgataataataataataaagatgatt
cttctcctgtttctccaactacttctgaaagtaaagttatcaaaaaaactcgttttgaag
atgaagagataaataacaatgaaaattccaataaagaagaaaatagtaatgatgagcaaa
aagatgataaaactttgaaaactaaaatggatgtatttgaagaaactgagaaaaaaattc
aaagagatttagaagaatttgctagtgaaagagaaagttttgaacaatctttcaaaataa
ttgaacatgattgtttagagtttcttgaaaaccctggagaatttgatgaatttcaccgat
atctcagtgaatttgagaaattaacgaaaactattcagaaatcatataaacttaattata
aacattttaaagaatataccgaactatgtgattcttacatgaataatcaaaaacttattc
atgaagctatgcagatttcatttgaaaatcaacaatctatacaatctttaaaaaatcaaa
ttaagaaggctatggaaactgtagaaaataatgaggcacgtgaagaggctgaaaaggaag
aattgcgtaaattgaagcaagaaatcttaaatttaaatacgacaatgagtcgaggagtta
atttaaatgtaaatcaagaaagaatggtaaatgaattattgaaaacaaaagaacagacga
caaaagatttagaagatgaaattcttgagattcaggaagtccgaaatgaaattatttcaa
ttgcagaaaagattagaacttatgatcttcagaaacaagaaattgaacaggaaatttatc
atttaaaagataaaaatattcaaaagaaattagaaattgatacagaaactaaaaataaag
aaaaaattgatcgagagcttcgtgaattaagagtaacagtttcggctaagatacaagaag
ttcataataaacatgaaataattaaacgaacaaatgaagaaaatgaagcgttggaagaag
agattaaaaatcagaaggttgattttgaaaagttaagtaaagaaaaagatcaactaactc
aacgtgtacaaaaacttcaacaggaatttgaagagcaggctactgtgacaaatggagtca
tttctgaaaatgataatttaaaaaaggaattaaaaatgagagaagatgatattgctagaa
gtaagaacgaaattaaaaaaattaaagttattcatgatcaatacaagaaaaaaattcaac
agttagaggaacaaaaacaagatgctgaaaataaaagacaggatatgcgtgaaaaattgg
tagaaattgaaattaataggaagaaagagcagcgcttcattgaccacagtaaacgtattt
tagaaaatctttcacgtgaaagctttattctagaaaacaatattgagaaagtaaacaccc
gaactcaaaaatatactcaatatgttttagcatatgaacagcttcaacatcatattaaaa
tgcaaaaacaacgttatattgcagaggctgctcaaatttctcttgatattaagactaaaa
aaagtgaaattcaaaat
>TR26|c0_g2_i1
gtggaataatgagttcacaagaaaaagaaagtattaataatgaaaacgaagatacaaata
atatcgataatattaataaagatgaaaataatgaggtaattgaaaacactacaacagata
gttccgctgataataaaaaagattcatcagagaatgttgatgctagcaccaacagtaatg
atgataatgaattaaataatcaaattctaacggaaaatgattctaataatagttcagaaa
agaaagaagaagatataaatgtaacaaacgatagtgataataataataataaagatgatt
cttctcctgtttctccaactacttctgaaagtaaagttatcaaaaaaactcgttttgaag
atgaagagataaataacaatgaaaattccaataaagaagaaaatagtaatgatgagcaaa
aagatgataaaactttgaaaactaaaatggatgtatttgaagaaactgagaaaaaaattc
aaagagatttagaagaatttgctagtgaaagagaaagttttgaacaatctttcaaaataa
ttgaacatgattgtttagagtttcttgaaaaccctggagaatttgatgaatttcaccgat
atctcagtgaatttgagaaattaacgaaaactattcagaaatcatataaacttaattata
aacattttaaagaatataccgaactatgtgattcttacatgaataatcaaaaacttattc
atgaagctatgcagatttcatttgaaaatcaacaatctatacaatctttaaaaaatcaaa
ttaagaaggctatggaaactgtagaaaataatgaggcacgtgaagaggctgaaaaggaag
aattgcgtaaattgaagcaagaaatcttaaatttaaatacgacaatgagtcgaggagtta
atttaaatgtaaatcaagaaagaatggtaaatgaattattgaaaacaaaagaacagacga
caaaagatttagaagatgaaattcttgagattcaggaagtccgaaatgaaattatttcaa
ttgcagaaaagattagaacttatgatcttcagaaacaagaaattgaacaggaaatttatc
atttaaaagataaaaatattcaaaagaaattagaaattgatacagaaactaaaaataaag
aaaaaattgatcgagagcttcgtgaattaagagtaacagtttcggctaagatacaagaag
ttcataataaacatgaaataattaaacgaacaaatgaagaaaatgaagcgttggaagaag
agattaaaaatcagaaggttgattttgaaaagttaagtaaagaaaaagatcaactaactc
aacgtgtacaaaaacttcaacaggaatttgaagagcaggctactgtgacaaatggagtca
tttctgaaaatgataatttaaaaaaggaattaaaaatgagagaagatgatattgctagaa
gtaagaacgaaattaaaaaaattaaagttattcatgatcaatacaagaaaaaaaattcaa
cagttagaggaacaaaaacaagatgctgaaaataaaagacaggatatgcgtgaaaaattg
gtagaaattgaaattaataggaagaaagagcagcgcttcattgaccacagtaaacgtatt
ttagaaaatctttcacgtgaaagctttattctagaaaacaatattgagaaagtaaacacc
cgaactcaaaaatatactcaatatgttttagcatatgaacagcttcaacatcatattaaa
atgcaaaaacaacgttatattgcagaggctgctcaaatttctcttgatattaagactaaa
aaaagtgaaattcaaaat
>TR26|c1_g1_i1
attcaaaatatttcatatgaaattttaaaaattcaagaggaatgtgtaaaatcaattaaa
gtgattaagcaaaaggaattaaaaatttttgattatcagaaaaaggtgatgcaaattgaa
aggaaacttaaacgtcaacaaaacctgtatgatgccttacaaagtgatcgaaaccttcat
agtaaaaagttaatagaagttcaatcagaaatcggtgaaatgaaacaaaagctaaaaatt
atgaattatcagatatcaggctataaggaaactattctctgtaaggaggatcttttaaag
actgaaaaagcagattacgagaagcttaaaaaagatactgatcaaattaatgcagaaatt
aaaaacttaaagcttcaaaatgatattgctcagacctatattcgaaatcaaatgagtgaa
gaggccaagctcaataaatttgtaaaagaagccgaattagaaaaatcacgccaagaaaat
actttatcaattttagttcgtgaacgtgataatttatgttcacaatggattaaacaaaat
aacgacttacagaaagcttatagtagtcttgaaacaattcagtcatctattttaaggggt
gaagcaaagtataatgaaagaatgaaagaaattcgtcttctttatgaagaaatatgggga
atgaaacaacaaagaaatatgttaaaagcaaaggtctcagatattgatttaatgaagaat
actatttatcgtttagaaagtcaacttattgaagaaaaaacacatgttaaagcattagag
gatgagcttaaaaaacccattaatgttcatcgttggcgccaacttgagggaacagatcca
caagcgttagaaatgattaagcttcatcaaactcttcaacaaaaattaatggaaaaaaca
aagcatgaacaaaaaaaagatgaacaaatccgtgaattggaaaagaattatcttcaatta
aagatgatattatctaagaaaattggttcagaagctatggaacaaattacagaatatcaa
caaatattaaaagataagagaactaatcttaaaaatatagaaactgaactggaaatgtat
caaactcaagcaaaagaatataagtatattataggagagcttaacgaacgaatcaattct
attaagaatgattacattcaatattcgctcagtgataaacaaaaacacataatttcgac
>TR27|c0_g1_i1
ggcagaatttaagcaattattaaagataccagaaattgttcaagctttaaataaaattca
tattgatattattgatgaagatataacaaagcccacacccgaaagggttttttatatcta
tgaatgtatggtcaattacaccttaggcattcgcttttccgatttatcacaacccaattt
tgaaattgaaagaacattggaatacccggaattattaaaagattcacttcctttagtatc
gttttatgaacttatttcaaaaatactaaaaaacgtaggaattgagacattttcatttgc
agacttaattaatccagaaccaaatcagctaagacgaaatctcagtgcatttgtccaatt
tatatattttgaacaaacacacactgcaacaatatatg
>TR27|c0_g2_i1
atttattaaaaaaaaataataatacaattttaaatagcaattggatcaaagatatagtaa
tatagaggaaatggaacagcgtgtaatcaataagaaaaacgaaaacataaaaagtttaga
aatgaaaatgaatcaattacgtgaaaaatattataaagttagagatggttacgtattaaa
aatgatagattccgataaacatcgaaaatctgtacaagaaattgaaaatcagacaattac
tctaaaagaacaaataaagtctgatatggctgcgatgaattcagcatatagtaaattgaa
atcccaagtagattgctatctttcagaaatacaagtatctttaaaagaaaatatatagaa
t
>TR27|c0_g3_i1
ggcagaatttaagcaattattaaagataccagaaattgttcaagctttaaataaaattca
tattgatattattgatgaagatataacaaagcccacacccgaaagggttttttatatcta
tgaatgtatggtcaattacaccttaggcattcgcttttccgatttatcacaacccaattt
tgaaattgaaagaacattggaatacccggaattattaaaagattcacttcctttagtatc
gttttatgaacttatttcaaaaatactaaaaaacgtaggaattgagacattttcatttgc
agacttaattaatccagaaccaaatcagctaagacgaaatctcagtgcatttgtccaatt
tatatattttgaacaaaaacacactgcaacaatatatgaatttaaaaataaaacagatga
atatggtaatatattaaatgaaaagcaagcaaaaatagaagaattaaaacaaaaaattga
aaaagtgagattggaaagagaaaaggatgaaattgaagcacaaaaaattaaagaatataa
taatgagttaacaaatcaaaatagagaattgaaatctaatcatgatataacagcaaataa
tattgccaaattaaaatcacaaaaagaaagtttggaagaaaaaattacaaatacaaaact
tatgataaataataataaagatgagtgtggtcgtttaagaacactcttagttcataatcc
agaagaattcaaaaatgttataaaaaatttaaataatacattaaatgataaaaggcatca
aagtgcaatcactgataaaagaatacaagaattacaaactaatatgcataaaatgcaagc
actaaaagaaataataaatgaatgtataaaatctattcaagaatgtcaagaaaattttga
tgaatttaagtcatatcaaaaaaaggcttcagaagaaggtgaaaaggttgaaaaagttga
tagcgatgtaagaaatttaactatggaaaatgaggtaaaataatataaatggataaaata
atattaataaataaataaaaaaaaaaattaattatat
>TR27|c0_g3_i2
ggcagaatttaagcaattattaaagataccagaaattgttcaagctttaaataaaattca
tattgatattattgatgaagatataacaaagcccacacccgaaagggttttttatatcta
tgaatgtatggtcaattacaccttaggcattcgcttttccgatttatcacaacccaattt
tgaaattgaaagaacattggaatacccggaattattaaaagattcacttcctttagtatc
gttttatgaacttatttcaaaaatactaaaaaacgtaggaattgagacattttcatttgc
agacttaattaatccagaaccaaatcagctaagacgaaatctcagtgcatttgtccaatt
tatatattttgaacaaaaacacactgcaacaatatatgaatttaaaaataaaacagatga
atatggtaatatattaaatgaaaagcaagcaaaaatagaagaattaaaacaaaaaattga
aaaagtgagattggaaagagaaaaggatgaaattgaagcacaaaaaattaaagaatataa
taatgagttaacaaatcaaaatagagaattgaaatctaatcatgatataacagcaaataa
tattgccaaattaaaatcacaaaaagaaagtttggaagaaaaaattacaaatacaaaact
tatgataaataataataaagatgagtgtggtcgtttaagaacactcttagttcataatcc
agaagaattcaaaaatgttataaaaaatttaaataatacattaaatgataaaaggcatca
aagtgcaatcactgataaaagaatacaagaattacaaactaatatgcataaaatgcaagc
actaaaagaaataataaatgaatgtataaaatctattcaagaatgtcaagaaaattttga
tgaatttaagtcatatcaaaaaaaggcttcagaagaaggtgaaaaggttgaaaaagttga
tagcgatgtaagaaatttaactatggaaaatgagcaattggatcaaagatatagtaatat
agaggaaatggaacagcgtgtaatcaataagaaaaacgaaaacataaaaagtttagaaat
gaaaatgaatcaattacgtgaaaaatattataaagttagagatggttacgtattaaaaat
gatagattccgataaacatcgaaaatctgtacaagaaattgaaaatcagacaattactct
aaaagaacaaataaagtctgatatggctgcgatgaattcagcatatagtaaattgaaatc
ccaagtagattgctatctttcagaaatacaagtatctttaaaagaaaatatatagaat
>TR28|c0_g1_i1
caacaataatgtagatattaattcacaacaagcaataattcaagaaatttcaaagaaacc
agtagaaaacaatataattaaaaatatgtcagatattgcttggtcaggattcttagctgc
attatcctttttattaacagctaatattgaagatactttgttttcattagttttaacttc
ataccaacactttacagttctttgtggttactttaatcttacagtacctcaagacgcttt
tattatatctttatgcaaaaccagtttacccgaaagtaatttatccaatagttcaggtgg
ttctggaaaaatgaatacattatcgtttgatcgtagtataagttgtattcaaaccttttt
gaatatatcttttatattatcatctcgcttcacggaagccaattggtatttaataattga
tactttacaagaagctgataacaatatttctattatgaattcaaacaaaactcaagcttc
tacacttagttcgccaagtgttgctagttcaatttcaaaatcttttgacataagaggaaa
acgttcaagcaactttacctcaaaatctaatccttcttcgaataatgcttcccaaacttc
tctagcaaatgcggtcgtttttaatgaagaacaaattaaagaaattaaaaaatcaattga
tggatttttccaagattcaatcaatatgacaccatttacttttaaaaaattctatactgc
cttagtaacaatatctggtgaactttatggtgttaaaagtaaagaaagcctcactaatgt
tttaagagtttcaggaaataaagatttaaaaaagagtatgaccaccacccattcctttgt
attagaaaaattacaatttgttactttattaaatattgatcgtctaatttataaacaaga
agaagacgaaaatgataaaaataatgataaagaaatagaaatagatgatcaaattaagga
tgaagcaagtgaaggtgacctactcgacgatggtatagaaatgaaatcatcagagaataa
agaaggggaatcaacagctgtcatgtcaaatcatatgtcttcttggaatattttaattaa
ttatttaatttccatggctcattccaaaattatttctaatcaattgagagaacaagtatg
tacggccatgtttgaaattttaatttatattgtaaaacactgttttatcgaagataataa
aaaagaagatccaaagtataagaaagaaattgaagaaagagttattaatactctttatca
attgattatgaattctaatgatttgacaaatgataagaacatcactatgatgaatacgga
aggggaagaactttcagaaaaagacaaaaataatgtcactaatagtatattagatgctaa
aaaagcaggattggaacggttgaacgatatcattcaaataggaggacattatttcagttt
catttgggaaaaagttttcattatcattaattcggttcttgatattcaaaaagaagatca
actttctggaatcctcggcagtaaaggaaaacttacctctgtccataattcaaaagaaga
tatcaccagttcaaagcacagtatcaaagaaagtatttcttctattccaccctcttctaa
tctcaatgttaaatatttagctttaattcgtgaaggtttttcttgtcttcaattaatttg
taccgactttttattactattaagtcctatgaatatttattattgtatcaataccatttc
tcattacgccgaattttctggagatactaatattagtttaaccgccattggtttatcatg
gaatgtaatggatcatttacaaaccaagcgtattggtttaacctatcatgaagatgaaaa
tcaattccttgctcaaaactacgatagtaccaaaacctatgaggtaataacaaaggaaga
aagtcagctctatccaaacaaaaccaatcctatttatcaaagttggttaaaagataatgg
aggcgaatggaatatcgaatccctaaattctctctatctctacctggtggatcatctttc
tcacctttgttttgacacacattcagaaattagaaatagtgctaatcaaacattatataa
taccattaatatgaatggttattacttaaatttagatctatggcatgaatgtttatgggt
agtattattcccattacttaaaaaaattcaagaagaaagtgaaaaagcctcagaacaaag
ctttagtttagaagaaaaattggctacttctaaaaaatgggatgaaattaaagttcttac
cttaaatggaatgacccaatgtttccataactttaaaaatattttaatctatttagaaga
tagttttgaaaaagcctggtctgaatatctaaactatctaattcgttggaataaatcttc
cctcgaaatttcttactatattgaggaagaggaagatagcccatcacccattaatacaac
cattacagataaaggtaatataaaaagtattattgaaggctactccaaggtcattgaaag
taatattacggctatttccaatagtatcagtactattaatattctcaatcaacaacaatt
agatcaatccgataatgaaaaggaagcagttgaacgtattaagaatatcaaagaaaatat
caaaaataatattagtattattaacaatgctgtagcaaaaatagaaacgcattttattaa
ctatattgagaatggaaatgagcctatggctgaagaccatagccttttcaaatatataca
atatatcaatgaaaaattaatagagattaatgaatcaagtaagaatataaaactatccga
agaagatttagcttccataaaaactattgaccttgaaaaattacaagctttaaataaaga
aaagaacgaaaatagattgagtaccagtaattccaatgttgatttgagaaaagatgaaaa
gaatggtagtgccgtttccctaaattcaattggattagaacaaaaaggaaaatctttaag
aaagtctgaaagtatacattacttttatcatcatagtaatcaagaagtgtgcttcactat
catgcaaagtcttaattccttattagataatgatgatattttaagcaccaccacgaataa
taagttaatgagaaaaagttcccaatacttctttgcaaaaattgaaaaacttgaagaaat
ttctgacagtagttccagtagtgaggaagataaagatcttacagaatatacggaagatag
cacaaatgtccatgaaaaagaagaaatggatgatagtaaaattttaaaaactatcaataa
atatatcaaaactttggaagataaaggatcaaaaatctttatctacaaaaaattacattt
atattggtcaatctatacgacatgggaacaaattggtgaatgtattttagattctgccca
tataataaatgataatttccttctttctcgagaagaaagtcaacatttacaacaacaact
cttaaaagaagaaaccgaaagaaataatggggaagaaaaagaacaaaataaaatgaattc
ctatagctatatattttgtagtagagcaggttcttgtacctcggataccctttgtgaata
tttaaaggcttttaaagatttatatgttatgattcgagctcaattcaaattagaaaatat
aaagcaacttttaacgattatgaccggtttagtcttgtacaattcccttccagaacatcc
taatagtccaacacctcactatgtaggagataaagaaaatgtcagtaatcttcaagcgaa
tatattaaatattattaaaaccatctttttagaaagttggcgtaaaaataatcgtaaatt
gagtaaaagggccactggtaaagatgatatgaatgatgaagatggaccaatagatctcac
ctctgaaacaattttaaagaaacaaaatttaattaataaagaggatgaatctattattct
tgaagtattaaatatcttgacggtattttctcaactttgtttcacccatcatctctctct
accaaaccttgatcatcaggaatccatgtcgtatattaaacgaatgcttatcgaaactaa
atctaataaactaaatgaaaagtcgaaaactcctaatattttaattaaaaatgttcttaa
taagcaatatccacttccaccacaattctctatgattgcattctcctatcaatccttact
cttattatcgaatgcatttagagtcgtctattactatccaggaatttattctaagaatgt
ctacttgaatatttttaaggcctatcaatgttacatagaagaaaaatacaattgtcctgt
cattccaaaacaagaagtacctttatggaaaacagctgtaaatgaatttaaagatattac
aaagactggtcttgcagttgttgatgttattaataaagatttagaagatgaaactattaa
taagatatacaatattttaactaataccatcaatagttatttatctaaagtattacaatt
taacaaaaatatgggtataaaggatattgaatgtgatgaaaagtttaatattgatttctt
aaaatttataacggatgatatcttaacttattatggtagttcctatgtgaaaaaagatga
atttgaaaggttaattcgtaatattggtaataattcaaagatttcctatgaaaatgatga
attctcacttaaaaccaataccatgaaatcatcctcacaaacatatttcccattcccact
tggtctctataaaaataacgaaatttcgttattaggatgtgaaaatttaccatcctataa
tgaaaattttgaaatggaatgtctcaatacacttttcagtttatgtaaattaaatgaaaa
tgacaaagaaaattccaatgatgaacttcaaattaaaaagcaaaaaatagctgaagttac
ctatccagttttattattaagatgtgaaaaagctctatcagaatatacacataatcttga
tattcaaaataaatgtccattgccaagagtaaaacaagaagaaatagaatttattttaag
tcaattaaaaacgatatctgtaagaccaaatctcttacaattgaaagatatagaaaatca
accctttaaaaaggaattacttttaggtacatgttctcatctattttatctttatatgcc
actctgttttagcttaaaaaccaactctggcaaaataaaagtaatgattcaagaatgctt
tataagaatagggaaagaaattggattatgaacaatatatagatgattaatatattttag
aattacaaatgaataaataatcgttttt
>TR29|c0_g1_i1
gatgaattataaggagagaaaataaataaaatagaattgaataaaacaattcaaataaat
tattaatttatatattgccattcttaataattcatcaatagccccttttgactttaactt
ttattgatataaaaataatttttgtcaattagttatttattgtcattaaataattagtag
aacaatagttaaaaatgtacaattttgaatttggttctttgaattcctccaggaaaatta
atcttgggggtagaaccaatcaacaagacaaaaaaaatgttattaaagaatac
>TR29|c0_g2_i1
gatgaattataaggagagaaaataaataaaatagaattgaataaaacaattcaaataaat
tattaatttatatattgccattcttaataattcatcaatagccccttttgactttaactt
ttattgatataaaaataatttttgtcaattagttatttattgtcattaaataattagtag
aacaatagttaaaaatgtacaattttgaatttggttctttgaattcctccaggaaaatta
atcttgggggtagaaccaatcaacaagacaaaaaaatgttattaaagaatactttggccg
aacgtaaaattcgtcaagagaataaattaaagaataaaagtgctacaaaaattcaagcat
tttggcgaggaagatatgaatatgataaattgaaaaggactttaagaaaggaatggagaa
aggaatgtaaggaaattaaaaatgacccagaatcatgtgaaattgataatgttattagtg
ttatgagaaaatttcttatattttataatttaaattctggaactgaagatttggaaacaa
tgtgtaaagtattgttaacaaagaaaaatgttgaaattatattattacctttaagtgatg
atgaatatattgagagttctttaaatcaattaaaaatatttgttccatattgtattaaaa
gtattccatattgtgacaatagcgataaacaaaaactttttctcagtattattaaaatat
taatgaccatcaatattcagccaaaagatgct
>TR30|c0_g1_i1
caaattctttgttatttttaattcataaacattattaataccatagaaaaaaaaaagtaa
tactttataataataacataaaaaaatatatatataacacacacaaaaaatgtcagcaga
agttatgccaagtaatgaagacgattccaatatcgtcgcattaatggatagctaccatga
tgttgaagaggatttaagcagtacagaaaaaacaaatattaatttaaccgacctttcctt
aaacgatgatagttatttaaatagtgccattggaaaggataaagtattcaatgatttcac
attaaaaaaaaaagatacggcaaaatttgaagaatatggattagccgataaaattaagac
aaatattaatattaatagtgccagtttaaatactctaactagcatgaattccaacaatat
gctaagtaacagtaccaatttaacttcatatattaatgatggatccctatttgatttaaa
agcaagtcatcaatactcaatcattaacagtaatacgaccattaatatctctgaagataa
tcataatatgggtactgaacaccatgaaatgacagaaaattcagaatttattgatattga
tttggaagataaagagaacaataaaggagtagcagttaacgactcttcagatttaaaaga
tacagaatatgtttccaatgaacatttaaatcaatttgaagatgattatgacatagatga
tgtatttgtggacgatgatatgattttaaaatctttattaaatattgataatggtaccac
agttttattaaatagagtcaaacaaaattgtaattcctgcaaggaagtaattagtttctt
gaaaaagagagcattaattgaagaggaatatgccaaatcaatgttgaaacttacacaaaa
tgctcttgaaaatttagaaaaagataatgttaatagaaaattaggaaccttcaataaaaa
ttatatcaaattcattaaaatgcacgcaaaaattggacaaaatcatttagattttgctca
aagaattaatgatacacacgattccatttcaacaacctttaaaaataccgaaagaagcag
aaaacaattaaaagaagcaggaattaaatataaaaagaatttaatggaatcggatgcaat
tttagaaaaatcaagacaaaaatatgagacatttagtcaaaattgggaggaagctctaca
agataaagaaagatttttcagtggtgatcaaagtcaacccatgagaatgggatccatttc
cggatcgtccagagctttaacttctagaaagggttctatcatcaatatgaactttttcag
aaatagtcaggcccatccacaaaaattattaaaaaatgaagatgatgcccgtctcaaagt
tgctcttcaaaacgaaaattacatcacacaattaaatatcagcaataatattagaaatga
atatagccaagttcaaataccatcattattaaagtctctcaaagatacaaatgatgaatg
tgatcaatctcttcaacatcatcttaaaaactatgcttatattttcgaaagtgtcatggc
caatgattcaaaaatcctaaattcaccaaaagacaaagtcagtcttggaaaattaattga
aaaaatcaacaataaaaaagatctttccgaatttattcaacaaaatgcctatgaagaaat
accaagtactattgtagatgatgagaatcaaaaaaaaatcacttgctatgactttatcaa
aaatagtgcagaagctgatccacaaacggtatttggagaagatcttaatgaaaccattag
acgtgaaaataccgaaatacctttaatattatcaaaatgtactaaagtaatagaagatat
aggtttggatacaccaggattatatcgttactctggttcaaacagtcatatacaacatct
tagatcattattcaataaaaattcttacttaaccacattagatgaagtaattaatacaga
aaaccttagcgatattactggtttagttaaattattctttagagaattaccagatccttt
attaatacgtggattatatcaccaatttattgaagcatcaaaaatcgaggatgatagacg
tcgtttaattgaaattcatgagttagtgaataaattaccagatgcaaactatttaactct
aagattcttaattggacatttattcaaagtacaaggtcatcaagcaacaaataaaatgag
tatatctaatcttgcgattatatggggaccaattcttttagataattccaataattccat
tattattaatcctgaagatgaaactcatgaaagttcggctgatcttccaagtgattcatt
aattgacttccaatataaatgcaaggtagtggaagtcatcttagccaattatttaattat
ttttgacccagaatcataaataattaatgattaaactacataaaaaacatatattatttg
c
>TR31|c0_g1_i1
aaaaaattcaaaatggcagacgtaaacacagcaatagattattttgctgcaataaccgaa
attataatttcgatttttaacagttattggttttatttgttgtttgtatgcataggaatt
acaaaaggtagaaatcgtgttgtaccaatgttaataatagcattacattgggcatttatt
tcattaagtaacggttttgaaaattatcattccttatataaattaataaaaaataatgga
gatgaaatatcaagagaagatcaatggaaaaacattgatgtctatatcatatcattcaat
tatttatcccaaatggttgctgactggtatcctgtttataagatacatagagtgataccg
ggtaaaagatatacccttattcaagcattattttgttttgtattgaatattgcaaaattt
attccaattattgtttttaacgcggattatgatgattgtaaacctttggaaacaaaatgt
attcaaactaaattttgggtaacatggagtatattacaattacttattagtggtgttacc
ataatttattatctcccttgttggataattataaacaaagaagaacgtactaattatgaa
actgaaggaaaaaattattctttagtaaagaaatttagaattttttcagtatatagagtt
agtttacaatgtatgttagccattgttgctgccatattagccattccaacattttttgaa
tctatgaatatgataaatttcaatttagaaagattaagagatattttctgttcatttagt
tatttaatgatctattttgatattatcttattaacagactttagtagagaacaatccaag
gatgaatcaattagtaaacaaccccatattaatccaccatataataaaccaccatataat
aatccaccatttattaatcaaccattatcaaaatcattagaagcaagtgactcaagaatg
aatgaatcagctagtgttaataacatagaagaactattaaatcaattacaaccttcaagt
cgtgacagcagtttagacaatagaaaccatttccaaaaagaaacagcggtaaataactat
aataatattaccccaccaacggataaaacaaatcttattagtaataaaaactttaatatt
ggagttccaaagggttacaatgatgatgatgatgatgatgaaaatttagatggaatatct
aaacttaaggaaatattagattatgaattaccacaaattgactatggtaacagtagaatc
caaaatatagaaaaaccaccattcatggaaatcaacattaataataatattttcaataac
tacgacagtaaaataatgaactcatatgatgaatacgatcttgctaataaaaataaagag
gatataaatatcccagtcaacaaaaataacaataacaataacaacaataataataacaat
aacaataacaataacaacaacaacaaccgtaataatgaaaacaaaagtttaagtaaacca
tacaataatgtcaaccgtggtaatgaacatttaattttaaataaaccatttaatgactat
cttaagagcactaacaatcgtaaaaatgaaaacgaaagtttaaataaaccctacaacagc
gacaacaaccgtaagaatgaaaatgaaaatttaaataaaccatccaacgacgatcgtaag
aatgaaaataaaaattttgatgataatgataaagaaattatacgtggtaaagtgtctgaa
ataactgtaattccacaaatacaagaagtatccaccagaaatgtagatagtttttatgaa
caaaataaaattagtttttcagccaaattcaccacttcaagtttcttaatggacaatgat
agtaaaagaaattcagataataaaagatcatcggatagaccaccaatgtttaatccattt
agttctcttaatcgtaataaacatggaagcaaaaatgttagcgatgcctcctttatgacc
gaatcttccatttcatcctttatcaataatgattttaaaaacgcataatttgaattaatt
cttaaattttttttttattattatt
>TR31|c0_g2_i1
gcagtttagacaatagaaaccatatccaaaaagaaacagcggtaaataactataataata
ttaccccaccaacggataaaacaaatcttattagtaataaaaactttaatattggagttc
caaagggttacaatgatgatgatgatgatgatgaaaatttagatggaatatctaaactta
aggaaatattagattatgaattaccacaaattgactatggtaacagtagaatccaaaata
tagaaaaaccaccattcatggaaatcaacattaataataatattttcaataactacgaca
gtaaaataatgaactcatatgatgaatacgatcttgctaataaaaataaagaggatataa
atatcccagtcaacaaaaataacaataacaataacaacaataataataacaataacaata
acaataacaacaacaacaaccgtaataatgaaaacaaaagtttaagtaaaccatacaata
atgtcaaccgtggtaatgaacatttaattttaaataaaccatttaatgactatcttaaga
gcactaacaatcgtaaaaatgaaaacgaaagtttaaataaaccctacaacagcgacaaca
accgtaagaatgaaaatgaaaatttaaataaaccatccaacgacgatcgtaagaatgaaa
ataaaaattttgatgataatgataaagaaattatacgtggtaaagtgtctgaaataactg
taattccacaaatacaagaagtatccaccagaaatgtagatagtttttatgaacaaaata
aaattagtttttcagccaaattcaccacttcaagtttcttaatggacaatgatagtaaaa
gaaattcagataataaaagatcatcggatagaccaccaatgtttaatccatttagttctc
ttaatcgtaataaacatggaagcaaaaatgttagcgatgcctcctttatgaccgaatctt
ccatttcatcctttatcaataatgattttaaaaacgcataatttgaattaattcttaaat
tttttttttattattatt
>TR32|c0_g1_i1
caacaacaataataacaacaaaaataataacaacaaaaatgaaaatgaaaatgaaaataa
taataaagataaagaaaggctacgaaaaagaaaagaatctaatgatttagaggataaaga
aacagatacatataagaaacataaatctagctacagtgatggacatagtaaaagtcatag
tagaagtagaagtcgtagtcgacatgaacatgaccatgaccataacagtcataaacgaca
cctcagttctgaaaaagaaaagagtgatataagacctccaaataaagaatatgaaaataa
atatatctggagtcgaagtgttgacgaggtattttttagtaagaaaggtcaatccaaaat
tctttatggaactgaagaatattatgatttcaaagatttttataaaaagtataatgaatt
gagattaaagaaattaaaatcagaaaataaacttccacattttagttcaagagatgaaaa
ggaaagagacgaacataaaaatgtaaaaatagctttagcattatatgcagattttaagga
aaagaaattaaaaacccttaaagaaaaaatcaaaaaaatgagagatagtttacccattaa
agcgtatgaagaagaaattatagatgctgttaaaaagaataaagtaattttaattgctgg
agatacaggttgtggtaaatctactcaagttgttcagtatttactcgaatctggttatag
taaaatagcttgtacacaacctagaagaattgcatgttcttcattagcaaggcgtgttac
atacgaaacccaaaatatttatggatcagaaatagcttatcaagttagatttgattctag
tacaaaatcatcaaggactaaagtgttatttttaacggaaggtgttctaattagacaatt
ttcaagtgatccattactatctaattatgatgttattatcattgatgaaattcacgaaag
gcatgtgaccggtgattttcttttagagatgttgaaacaagtcattcgtcgtcgtgaaga
tatacgattaattttaatgagtgccactatcaatatagatttattttccaactattttaa
tgctccaaccattaaagtaccaggaaaagtataccctgttagagtagaatatatgccaat
agcagaagaggatcgaatcttttctggtgataaattaaaagaattacgtgaaaataataa
aatcatgtctatacccgccaaaccaattagattaactgcagatccttatttaaaaattat
ggaaagaatagatcaagctataccctcaaatgaaagaggtgatcttttaattttccaaag
tggtattaatgaaatatccaaattagctgaagaattaagtctttatgctaattataccaa
gaaatggattattttacaactacattctacattatcagctgaagaacaagataaagtatt
tgcagtggcacctgaaggtgttcgaaagtgtattatttctacgaatatcgctgaaacgag
tgttaccattgatggtatacgatttattattgattctggaagggtaaaggagatggggta
tgacattgaatgtggcctttccaaactttctgaatattggattagtaaagctagtgctat
gcaacgtatgggtagagctggtcgtaccggaccgggtgaatgttttagattttattcaga
acatgaatttgaaaatttaaatgaatttgctgtaccagagattaaaagaattccattgga
aagtattatccttcaaatttgtgcttataatttaggaaatccaagagattttgattttat
tgagaaacctccaattgaaaatattattcattccatcaaccatttaaaaaacattaatgc
attggatcatttagaaagattaacgccattaggaaaaatgctctcgaacatgccaattga
cgtctcccttggtaaaatgttaattatggcaatgtttatgggattttcaaatgagttgat
agatcctgtgctaactattatttcaggattaagtattcaatcaccatttattcgagttca
tgaatccaaaacagatattttaaagaataaacatcaatttgattctgatgaaggagatac
ctttactcttttaaatttgtttagtcaatggttaaagataaaggctaaaagaaatgaatc
ttctagacaatggtgtcgaagacatggtgtagaggagcaacgactctatgaaatggtaaa
attaaagagtcaatttcaagatattttggaggattgtcttaatgagttagatcgtgatcc
tggtgaacgtcaatatgaagatcgatttaatcaaaatggtgttactctcaataatatgag
ggaatattatgatcatcaacgacaacgtagtagtgatcatcgacatcatcgtcatcatca
tgatcaacgaaatgattcaaaattgtcctatgaggagagaaaagaaaaaaagcagtatag
agaatatttaagacgtcaacgatgtatacaaaaatcacaaaagaaaaaagttgtattgaa
attagaggaagactctgataacgaagaacaagaagagccaaatactctatcacttcatga
aattgaatttgagttgaataatgatgccagtcttttacaagagaactctgatatttccaa
tttaacaccatctgatattaatcttttaaaaattattatgtgttgtggtttatatccaaa
tttagctatttctgatagtgcaaatcctatgagaaaagataatgaacaaatttttcatac
caaaaataaatcatttatttttatgcatccttctagtatatattatgccaaaccggaact
tttacatactaggtatgaggatagagcaaaaaggaatgatcaagaagatggaaatgatga
tgatgataaaactatggaagaaaatgttccacttacaacgttgagctctttaagaaatga
aatggtaataactgaattattatgttatcaaagccttctagagactcagaaaccctatct
agttaatgtagttcgagttccggcattacaagctagtcttttattttcaaaaaaaattga
tacaaatctagatatgacaaaaatggtaattgatgattggctactgttaacctttttaga
taataaagaggccgagagagccctgatattggctaattggttaagattagcctgggagta
cacaataaatgcaaaacttgagaaacttttaatgaaaaacaacgaaaattcatctttaaa
gggaaaagagggacacaaagatgttgaaactatagaagatgaactccaaaaagaagattt
tagtgactaccaacttcctatttgtatacgaagaattcgaaaggattgggaagaaattca
gtgtcataaaaatttaaaggatgatgaagaggaggaaacaactattgaagctgatgatgt
ttcaagattattaatagaatttatgaatatgaaagtaggttgtaaggtgaccaaaccatc
cagtaatgaactttctgccatgttcccattttctttaaacgaaaatgaattagaaatgga
tcatattgacaataaaggtaaaaaccaaaactcattaccaggtattcaaattactcccta
tatacgttatggttcccttccgttaaacacaaaaatagttcgaaaatctaaaggtaaaac
aagccaaggcaaagccaaagaggatattgttcatctttataccgatcgaaagttctattc
cccaccagatccttatatgaaacagtattggaagtgtggttggtgtaataagtttgaagg
tgtggtagaacgaccagaggcaattgatcacttaaatcattgttccttctatcaagagaa
tttagcccatattcaaaatttgaaaaagaagaagaagaagataaagacaactgaggaaac
gacgacggtgaacgaagaaactactactacaattaccactaaaacaaaaacaaattctac
tatcgaatcgactcaatcgattacaccagcccaagattcgttaaaagagaaatcaaagaa
tttggaatcaacaacagatattactgcaactactaccaaagaaaaagtatacttttgtaa
acaatgtaatcaagaaattgtgattacaacaccagctgatattttaagacatcgtaaaca
gtgtcaaaaatcttaaaacaaggatattgatatctcattctacgttattgtatttaatat
ttttctttttttctttttattgtcaatattagtattataatttaacatacaaattgtac
>TR32|c1_g1_i1
atttaattatgtctgattcgttcaagtataatccttacaatgataaaagatatcgccatc
gtgataatgaaaccaaagattggtcgtacaacattgatggaacaattaaatataaaaatg
aatccgaagatattgataatttaaaaagagatgatttaattcaaattgccaaaaatagtt
tatataatgaaaatgaaaataataatatggtaattaatgagaataaaaatggtgaaagta
ac
>TR33|c0_g1_i1
aaacaattatattaatttaataataaaaagtcaataacataaatatatatatataatggc
aagtgaaaataaaaagagaaagagtgaaaaaaaagaaagaaaattcaatattttcaatgt
attttcaaaaatttttattgttgttttcatatggtatacctacgaaacatataaattctt
cattaaacataaaactatcgcaagtcaaaatgataaaatatcttttgaccctaatccaaa
actcttactaccagctattccaggttgtattattataactataattagaaaaattttagt
taatttctttaaaatctttgccgataaaattgttagaaaagataaaggttggactgatag
agatgtaaaaattgaaaagtgtgctacacaaatttataaaactttaaactataccgcatt
atcaattatcggttatattcttttaaaggatgaatcttacttcccaaaatcattaggtgg
tcatggtgaaattgaacaaatgtgggttgatttaccttatcaaaaacaaaataaaaatat
ttatacatactatattattgccctttcctaccatttacattcccttattgaccaatttaa
atattacggaaaaccaagctttggtgatatgatgttacatcacattattaccattgcatt
aattgtatactcattcattaacaattatgttcgtattggctctttagttttattcgttca
tgatatttcagatatttgtggtagtttatcaaagatcactttacattcaaaatatgatgt
aattactatgatttcttattgtggattattaattacttggatatacttccgtttatttgt
ctatccattccaagtaatttattctgccttaaagcaaataccaaatccaattcatgaata
taataaattcttaattatattaatggcatccttagttgttttacatgtttactggttctg
tacattccttttgattttcgtaaactatatctctaccaatgaattagttaatgctcatga
agaaggaatagataaattaaaggttgctcaaaaaatagaaaagaagaaaagtaagggaaa
atctaaagcaaaggctaattaaacaaaataaagataaaaaaataaaaattagatattaaa
ataaaattaaat
>TR34|c0_g1_i1
gacaaattatataatattgctttgggattatatgattttgaattagttctaatgattgct
caacaatcacagaaagatccacgtgaatatattccattccttcaaaatttacaaaaactc
gagaataattatcaacatttcaaaataaatgattacctagaaagatatgagaaggcatta
gaatgtttaagtatttctggggaacagtattttaatgattgcttaaactacataaaaaag
cattttctctataacgaagctatgaaaatttttaaaaatgaagaaagtaaatatttaaaa
gtattaattatttacgctgagtatttgtcttctcatgaattatttaatcaagctggattg
gcttattggatggcaaaagaatatgataaagctattgaatattatcaaaagactggtagt
tggagggaaatatttacaattgctacctctcaaaactatgataacaaaaaaatggaagaa
attgctaataatttaattgaacagtttcaagaagaaaaattatatgaagatgctgctcat
atttatatagaatatttaaatgaaccaaagcaagcagttatctactttttgaaatccggt
aaatggttagaagctgttagattatactttaaacataatcttcaatcagaattagaatca
caaattatttcaatgcttatttctggtcaatcacgtttaattacaacaattaaagaatat
atggaactttatacaaaacaggcatcccgccttgttgaaattagaatagaaaaacaaaaa
aaattagaatctggtgaaatatttaagatggatgaacgtacattagatggttctaccaat
aacaataatattgatatattgcccgatactatgtcaatggctagtaagtttactggattt
actgcatatactttagctaattcattaatgactgcagctacagcaagtgtaaataccgga
aagggtggaagaaaacgccgtaagcttcaacgtaaaatgatgaaaggcaaaaaaaggaag
tatttatgaagaaggttatttaattaattctctaagaaaaacaattcaacgtttagatga
tatacatgaaagtgttaaatcattatgtcaagcattattacagtttaataaagttgatga
agcaagagaattacaagaaatatatttcaataatgcaattatgattattagaccgcaaat
agatcaaatatttataccaacaccaataccagaaactattgaacaaataagagctagatt
aatgtcatcagttccaattgcagccccaactattcaagaagaaaaaccaaaattaacaca
aaatgacaatacaccattaacttcatggccatttacaatgttagaaaaacactgtccaaa
tcccaaagacctaacggaaaaattaaagaaaaaggatgaattttaaatattctcataaaa
atatttattttataattttacatttttttatttt
>TR34|c1_g1_i1
tagtaacaaagataaatccgaaaataaagtcaacaaaatttgtagtgctattcgtaaaac
gtttgaatctatcgataagataaagtatgttcaaccaattcttacaacttatgttaaaaa
tgaaccaccaaaacttgaagaagctttatactgtataaaatctattaaaaatgataacaa
gccagaattagcagaaaaggcaattaaatatattatttttttagttaatgtagactaat
>TR35|c0_g1_i1
aatatgtatcacataacccataatttagaattaacaagtgatcattatttgaaaaaaaga
aatggttttgttcccgttttactttcttccttaatttcgtgtcttgtttattactatctg
ttagcttatttagataagaaattgaataataataaagaagctgaaagtaaattaaaagag
aattcagcaatagttgaacaaaatgaagcaatattaagagaaaatgaggacttataccat
gaaatgaaattaataaagtctgaaaaggagagtatgccattaagtattttacatttggtt
aaagaatttatagtagagccacgtactagtgaagaaaaacataaaataaaatatagtaaa
acgtatcaatatggagaactccatcgttctaaatatattacagaaaaaattgtcaaaacg
gttattgaagatgtttcatttggtattcgggaaaaggaatgttttggtttattaggacca
aacggtgttggtaaatccactctattaaatacaataacttccaatataaatcaaacctat
ggaaaaatttatttcaatggagttgaatcaaatcaatatgatggtattattggctattgt
cctcaagaagatgtactatgggatgaattaagtccattagatcacgtcatgttctattta
agacttcgtggactcccaaaaaacatgactgaagactatgctcatcaatacatcaagtat
tgccaaatcgaagaacacatgaataagccagtgagtaagttaagtggaggtactaagcgt
aaactatgtatattattagcggtatgtggttcaccaaaacaaattattttagatgaacct
acctctggtattgatccagctacccgtttattcatttggaatatgatcaaggaaatgaaa
gagagagaaaaatcatccatgattttaactacccattccatggaagaagcacaagaattg
tgtgatcgtttaaccattttaattaatggacgtttggtatgtattggctcaccagaatat
ttaagaatgaaatatgctaatagttatatattggaagtgcaaacagaacaacaagaaact
gttcatgaaatgatcttcggaaacaacagttactttaattcatgtacctacaaaaaggaa
aagattaccaatgaccgatttaagtatcaaattgaactcaatgaaggattaggaaaatta
tttgatataatggaaaatgccaagaataacggaactattaaagattatactattagtcaa
tctaatttagaacaagtgtttatagattttgctaaacaatttatt
>TR35|c1_g1_i1
atatgaacccttcttaaatatttattcaatcattagttttcttttgatcgccatagttag
ttctttagcttcacttcttttccaatataccttaagccttttctttaagaaggaacatat
tgcctatgcaactttcacgatgattcatcttattatgattttaattggaattgctgtagt
atacattcaaaatatcagtaattttgataccacttatattttatctgatggagctgttta
cgcttctacaataagtacgattatttatccaccaattgctttagttatcgcattttatct
ttcaattcaaatgaatatgt
>TR36|c0_g1_i1
aatacaataaaaaaagaatattaaaacaatttagttataaaaaaataatagtagtaaata
aaaataataatttataattaaaccaaaataatataccacatatacatatataatgtcttc
ccaaaactcatttggaaaggctttagcttctgctgaaaagtcagtcagagataaagctgt
taagaaattatcaaaatatttatcccataaaaaagacttatcagaccttgacttattaaa
attatggaagggtttattctattgtttctggatgtctgacaaacctttaattcaacaaca
attatcagaaaaattggcatctttgattttaaaaattccaaatgaaattgctttaaaata
tgtagtagcattttggaaagaaattcgtttagaatggaatggtgttgatagattacgttt
ggataaattttattatttgtttagacaaatgcatttaaatacctttaaatatcttgaaaa
agttcaatgggatattaactatgttatgaaatatattgatatttttactgatggtccatt
aagtatgttagatcaaactgttccaccaagtttattataccacacttgtgaagttttcgt
tcaagaattagaaaaagctattaccaaaccagttccaacatctgtttttattgatgtttt
agaaccattctttgatgttgttggtttctgttcaaatgatattttagttgaaaaagttaa
tgaagaaattttcttaaatattattaatatttatgaaaatgaagatgctactggtgaaga
agaatcaaatgttttaaaatcatgtgatttcaaagcaatttatgaaagattagaaaagtt
aagtggtgaaccacttgttttaaaaaagaacttagaacatattgaaagtttaattgtcat
atttaaaggtttagctgaaactcaagaagttcttcaagatgaagaagaaaatgaagagga
agaagaagaacaagaagaaattgaagaagaaaaagctgcacaaaaagaagaaaataatga
tatcgaaattattgataaagaagtaaaagaagttgaagttaaaccatctgcaaaaaaagg
aagaccaaagggtaaaaaagctgctactactccaaaaggtaaaaagaccaataacaaaaa
gaaggaagaagaaccaaaacctattgaaatagatgatgaagaagaaaaacctaaaaataa
gaatcaaaagaaaagaaaagctgaaactgaagctaaaccaatagagattgatggagcttc
aaaagaaaaaaatgatgatgaagttgaagttattgaatcatcaccaaaaaagagaagaaa
gaatgctcctaaagctaccgccaccgccaagaaaaatactaaagccaaaggtaaaggtgc
taaagccaaggctaaagaagaaactgaaccagaatctgaaagtgtcattgtcattaatga
atcagatgatgacaaaaagcaaaaacaatcagaacccaaggtagataaaaatataaaaaa
gtctaaaaaaaaattatcaaaagatgagacttctgaatctaaatcatctaaatcttcttc
tactaaaaataaaaataaaattaaaactaaaactaaaactaaatctacctctacctctac
tactacttctt
>TR36|c0_g2_i1
aatacaataaaaaaagaatattaaaacaatttagttataaaaaaataatagtagtaaata
aaaataataatttataattaaaccaaaataatataccacatatacatatataatgtcttc
ccaaaactcatttggaaaggctttagcttctgctgaaaagtcagtcagagataaagctgt
taagaaattatcaaaatatttatcccataaaaaagacttatcagaccttgacttattaaa
attatggaagggtttattctattgtttctggatgtctgacaaacctttaattcaacaaca
attatcagaaaaattggcatctttgattttaaaaattccaaatgaaattgctttaaaata
tgtagtagcattttggaaagaaattcgtttagaatggaatggtgttgatagattacgttt
ggataaattttattatttgtttagacaaatgcatttaaatacctttaaatatcttgaaaa
agttcaatgggatattaactatgttatgaaatatattgatatttttactgatggtccatt
aagtatgttagatcaaactgttccaccaagtttattataccacacttgtgaagttttcgt
tcaagaattagaaaaagctattaccaaaccagttccaacatctgtttttattgatgtttt
agaaccattctttgatgttgttggtttctgttcaaatgatattttagttgaaaaagttaa
tgaagaaattttcttaaatattattaatatttatgaaaatgaagatgctactggtgaaga
agaatcaaatgttttaaaatcatgtgatttcaaagcaatttatgaaagattagaaaagtt
aagtggtgaaccacttgttttaaaaaagaacttagaacatattgaaagtttaattgtcat
atttaaaggtttagctgaaactcaagaagttcttcaagatgaagaagaaaatgaagagga
agaagaagaacaagaagaaattgaagaagaaaaagctgcacaaaaagaagaaaataatga
tatcgaaattattgataaagaagtaaaagaagttgaagttaaaccatctgcaaaaaaagg
aagaccaaagggtaaaaaagctgctactactccaaaaggtaaaaagaccaataacaaaaa
gaaggaagaagaaccaaaacctattgaaatagatgatgaagaagaaaaacctaaaaataa
gaatcaaaagaaaagaaaagctgaaactgaagctaaaccaatagagattgatggagcttc
aaaagaaaaaaatgatgatgaagttgaagttattgaatcatcaccaaaaaagagaagaaa
gaatgctcctaaagctaccgccaccgccaagaaaaatactaaagccaaaggtaaaggtgc
taaagccaaggctaaagaagaaactgaaccagaatctgaaagtgtcattgtcattaatga
atcagatgatgacaaaaagcaaaaacaatcagaacccaagataagaaaatcaagacgtct
aaatcaagagaagaaggccgccgaatagaccatgattctctactagaaatccaaacatct
aaacctaatatcgaaaataataagggttcaaccctttccactaatgaacctcactctaaa
tctatctcaataatttcaacatccccgacaacgaatagtctcccattatccccctctcca
ttagaatcctctaaaactaaaacctcaaaaacttcgaaaacaaaaacctctaaaaccaaa
accaaagacaaaaccaaagccaaatcaaaaatcaataataccactactgacataactaca
gctacagctacaactacaactacatctactcctcctacaaaaattcctgatgatgaggaa
atttccaatataatatcaaccctctcagaaaaatcatccaaaaagaaattaaagaaatta
aatataaaagaaagtaccgattctctggacttaacaaaagtagccaataaaaccataaaa
aaaagtaaaaagaaaaagagttctaaaaagaataagaaaaaagaagatcaattaagtcca
gaggaagaaaaatttttaaataaaattttaacagaaactcatcttattggtgatcattcc
actcatcataccttaacctctaccaccactacctcctcacatccatcttccaccgaaaaa
attccagaaaaaataaaaatagattcattaatatcccctacgactactaataatattcag
ccagttttggttacaaaaggccgaagacgttctagagctgtagactttttttaaaaaata
ataatattattaatatcaatattaatatcaattttttt
>TR37|c0_g1_i1
attactactgaagtaactgaaaaaactgttattcctaccattactactgaagtaactgaa
aaaactgttattcctaccactactactgaagcaactgaagtttttaaaccaacagaagct
gtcacatctactattgtagaaaaaactgaatccgttgttattacaacaacaactactact
acaaccaccagaactttcgctaaggaagttattacaccttctaaggatgatgcaactgca
ttacctgatgaagatgatgatgatgctccaacattgactccagatccatgggatggtgaa
gaagaagaagaagaaactactactactactactactactactgaaattcaaactccaact
attactgaagcacctaaagttactgaaactgctgctccagctgaaccagaagaaccaaaa
gaa
>TR38|c0_g1_i1
gggggggtgggtgtttttggtaaaaaaaaaaaaaaaaaaataaaataaattataattaat
aataaaaaaaagtctatattcgagttaaacaaatatgaggagaagaggaagaaaacagga
attatcttttatattatttataccattaataatcattcttatattaattttggtactttt
ggttatattaattaaaagaaaaaagaaagctgctgaagataataataatcttcaaaatat
accccaatggcaaagaaatatcttaaatagagctaataatacaaataatgccaatgatac
tgaaaacaataatgaaaatccatacgaaaatttaaaaggggaagcaagattaagacatgc
acaagaaattcgtcaaagagctcttgcaagagctgcattagccagaggagaggctgttga
taatatggctgatgttcgtgatgaaaatggcgaaattattgaaggagaaggggataatca
aaatgaagaagttcatattaaaaaaattggtaagaaaaaggcagaacatcttcgtagaaa
agaacaacgtcaacaatatattcaatgggttgaagctcaaaaacaacataaaaaagaaag
ggaaagattaaaggaagaggatgctagaaaaagaaaagctaaagaattaaagagaataga
aagagaagaagaaagattaatgaaaataaaagaacaacaacgtaaaaaagaagaagaatt
aaagaaacaacaggaaaagcaaagacaagaagatgaagctcgtcgtcaacgtatgatttc
acagacacctgaaattatatcatatttagagtcaaatagtccaattagtattgaggccgt
tgcttctcattttgatttaagagttaatgaaacccggtcatatattgaaaatcttataaa
taacaataacattattggtacatttgatattcgtggaagatttgtagccattagcgaagc
acaattattacaattaaagaggattatagaaggaccagaatataatggtcaaattgataa
tgaaacgtttattcgtctttgtcaacgtattttacagtcatcagaaaatgaagatattct
attagatgaaaggataaataataattctaatgttaaactatcggataatattgttactca
aagaaaagcctggaaaggaaaagaaaccatggaatagaataaattaataataattaaata
aggggaactattatataaatataaaatataaacatatataatagttattttattttattg
tttataataaagagtattttttttttttttaaaaaaaaaaaaaaaaaaaaaaaataata
>TR38|c0_g2_i1
gggggggtgggtgtttttggtaaaaaaaaaaaaaaaaaaataaaataaattataattaat
aataaaaaaaagtctatattcgagttaaacaaatatgaggagaagaggaagaaaacagga
attatcttttatattatttataccattaataatcattcttatattaattttggtactttt
ggttatattaattaaaagaaaaaagaaagctgctgaagataataataatcttcaaaatat
accccaatggcaaagaaatatcttaaatagagctaataatacaaataatgccaatgatac
tgaaaacaataatgaaaatccatacgaaaatttaaaaggggaagcaagattaagacatgc
acaagaaattcgtcaaagagctcttgcaagagctgcattagccagaggaggtaagctaag
aaaaataaaaaacaaaacg
>TR38|c0_g3_i1
cttataaataacaataacattataggtacatttgatattcgtggaagatttgtagccatt
agcgaagcacaattattacaattaaagaggattatagaaggaccagaatataatggtcaa
attgataatgaaacgtttattcgtctttgtcaacgtattttacagtcatcagaaaatgaa
gatattctattagatgaaaggataaataataattctaatgttaaactatcggataatatt
gttactcaaagaaaagcctggaaaggaaaagaaaccatggaatagaataaattaataata
attaaataaggggaactattatataaatataaaatataaacatatataatagttatttta
ttttattgtttataataaagagtattttttttttttttaaaaaaaaaaaaaaaaaaaaaa
aataata
>TR39|c0_g1_i1
cccagggagtattattaagatctagaaatggatcaatggatattaaaaatggaaatttta
aaaatattcatgtatgtaataaatttaataattgtacaaacataagaagtgatgactctt
tggttcaaaatacagaatttcttttagtcaaggatggaggtatagtaaatgttaatgtca
caaatgtaaatattgataatatgaatggagatgtcggtaatagtattcttagaacatatt
tagatttttattggaattcagttacaaattcatattttaaaaatggttttatgaatatgg
atgaaagtagagatacttctggaagatttcgggcaaattatataacttttaccaataata
catcagaatatggcacatttttaaacgttaatgtatttaaaaagggaacaggttctaaaa
ttttaattaaagaatgtgaatttaaaaataatactgcttctaaatttggtggtgttgtat
attcaactggctctgataaccatatgcatgtggaatttgacagttgtagattttattcta
atcatgcaaaacttggtaaggatgtttattgttatactaaaacgtcatcaccatcaataa
gatatggaaatttttatgaaaaagatttagttacattaccttcaaattttaaattggatg
aaaaaacatataatggtgaagtttctattttatctggtgaaactattcctgataatataa
catgctatttatatgatgacacaggaaaacaaatgtattttccaaaagaaagaaatagtt
tacaattagaagattttgcattttttaatgtagagattgatgatacaagtaatgcaaaag
tattaggccaaacacaagattattgctgggatgatagatgtatatttcctgctgtaaaag
tcataggaaaccctggagtttatacactgagcttaaattttataactcatggtgaatata
aaacttttatacaaaattcagttagtattaaagtaagaatacttaattgcaatgaaaaga
cacacaattatcaaattaatagcaatacaaatttaaaatcatgttatattcctaaatgtg
aatttgggtgtaatgatggattttgcgctaatgacgattattgtgattgtactaattcaa
cactaaaaggaaaatactgtaatgaatatgaacagttacaaagatatcctatacttgatt
tttttgttattggaatagcgggcgtaatcataattggtacaatagtattaattggaatga
cattaaattacaaaaatcatccaataattaaaggaggtggtgttgaatttttaattataa
ttttagtaggtttaatagtaaatgtttttaatgctgcactattaacattcaataagaca
>TR40|c0_g1_i1
accaaagaaaactactaccactaccactgttaaaccaaagaaaactaccactactacaac
taccatcacctctaaacctactactacttcttattcatcattaagatattatggtacaaa
tggttcaaaatatcctctcggtgtttctaaattaggaaaaatttcaaagattactttaaa
tagaaaaaacaaatataataattggttcagtactggtactaaaatttcatacttacattt
atcggatagtactactgaaaaagctggaaaaccatctggttactgtttagatgttaacac
cgcatctacagatgccagaggtaattattacttaaaggttgttaagtgttctcaagccaa
acataaattcagatacattaaagatgccaatagtattaatactactaacattatgattta
taatgctgataatactatctttaaggatgctgatggaaataatttatgtgtttactatgc
tactaatccaactactcatacctgtggtagtgctaaaaataattctagtttaggatggag
aagaacccttggtgatgttattaccgtttaaattatttaaaaaaaaaaagaaagaaacaa
aaaattatataaaaaatataattaaaataaatataagt
>TR40|c0_g1_i2
accaaagaaaactactaccactaccactgttaaaccaaagaaaactaccactactacaac
taccatcacctctaaacctactactacttcttattcatcattaagatattatggtacaaa
tggttcaaaatatcctctcggtgtttctaaattaggaaaaatttcaaagattactttaaa
tagaaaaaacaaatataataattggttcagtactggtactaaaatttcatacttacattt
atcggatagtactactgaagaagctggaaaaccatctggctattgtttagatgttaacac
ctcatctacagatgacaggggtaattgttacttaaaggttgtcaagtgttcataagccaa
acataaattcagatacattaaagatgccaatagtattaatactactaacattatgattta
taatgctgataatactatctttaaggatgctgatggaaataatttatgtgtttactatgc
tactaatccaaccactcatacctgtggtaaagccaaaaacaattctaatttaggatggag
aagaacccttgatgatgttattactgtttaa
>TR41|c0_g1_i1
aattgatttatcaccacttcataaacttgaagaattagaaaaacttgaatttgaatgtcg
tgttcataaagtaagaactgttagttatggatttgcagaaaacacactcgggggtttaaa
acatttaaaaactttgaatttatatggatttacttttgataactatacagctgtagatat
ttctaatatgccatccattgaagaaattacattcgaaagatgtgcttatggacaagccga
taattttgaatccttagtaaaaataaatgatcatcttaaaacactaattttcgatggtta
taaattctttaaaagcagagctttgactgaatttccagcaatcacttctttaacaaaatt
aaaaaaaattagtaattgatgatactagtataaccgatattcctgaagaaatcggaaacc
ttaaaagtctcgaacaccttgttataagttcatctgacatccaaaaaattccagattcaa
ttaaaaatcttaagaatttaaaatatcttgatttaactttaaatgaattaacagcacttc
caactggattatctaacaaaattgaacatttggatattgccaataacaatattttaacat
tgccaagtgattttaacaaattaaagaatattcaatatttatctttatctggtaatggcg
caattactaatcttaacttattaaaaaatcttaagaaaattaaaaccttatatcttgaag
gacttgaattaaaagaaatgccttcttggttaaagaatttaaatcaacttgaattccttg
atattagttataataaaattagtactattagttcatcaattggtgatcttgttaacctca
caacactcaatttatctgacaatttaataacagctcttcctagtaatattaaaaaattaa
ctaaacttttacatctttatctcaacgataattcttttacttctgttccaaaatacgtta
aaaatcttaaaaatcttattgatcttaatattgattacaataccattgaaattatcccag
attttattggtgatatgaaaaaacttatagcactttctatggataataataaaatttcca
ccattccaacttctttatctaaacttaaaaccttggaagaactttacttaaattataatg
aattatctgaacttcctaatatcttcgaaaatatgaaaaatatcaaagttattgaaataa
gagataacaaatttactacttatccattatctatatgtgaaattaaaacaagatcccaac
ttacacttgatattgctcgtaatcatattgtaaatgacacaactccagaatgttacagtg
atcttcaatcattcaatgatttctcacaaagtgaataaaaataataaatcgtaaagaaaa
tagtaaaatgaaaaataacaaaaaataacaataaat
>TR41|c0_g2_i1
aattgatttatcaccacttcataaacttgaagaattagaaaaacttgaatttgaatgtcg
tgttcataaagtaagaactgttagttatggatttgcagaaaacacactcgggggtttaaa
acatttaaaaactttgaatttatatggatttacttttgataactatacagctgtagatat
ttctaatatgccatccattgaagaaattacattcgaaagatgtgcttatggacaagccga
taattttgaatccttagtaaaaataaatgatcatcttaaaacactaattttcgatggtta
taaattctttaaaagcagagctttgactgaatttccagcaatcacttctttaacaaaatt
aaaaaaattagtaattgatgatactagtataaccgatattcctgaagaaatcggaaacct
taaaagtctcgaacaccttgttataagttcatctgacatccaaaaaattccagattcaat
taaaaatcttaagaatttaaaatatcttgatttaactttaaatgaattaacagcacttcc
aactggattatctaacaaaattgaacatttggatattgccaataacaatattttaacatt
gccaagtgattttaacaaattaaagaatattcaatatttatctttatctggtaatggcgc
aattactaatcttaacttattaaaaaatcttaagaaaattaaaaccttatatcttgaagg
acttgaattaaaagaaatgccttcttggttaaagaatttaaatcaacttgaattccttga
tattagttataataaaattagtactattagttcatcaattggtgatcttgttaacctcac
aacactcaatttatctgacaatttaataacagctcttcctagtaatattaaaaaattaac
taaacttttacatctttatctcaacgataattcttttacttctgttccaaaatacgttaa
aaatcttaaaaatcttattgatcttaatattgattacaataccattgaaattatcccaga
ttttattggtgatatgaaaaaacttatagcactttctatggataataataaaatttccac
cattccaacttctttatctaaacttaaaaccttggaagaactttacttaaattataatga
attatctgaacttcctaatatcttcgaaaatatgaaaaatatcaaagttattgaaataag
agataacaaatttactacttatccattatctatatgtgaaattaaaacaagatcccaact
tacacttgatattgctcgtaatcatattgtaaatgacacaactccagaatgttacagtga
tcttcaatcattcaatgatttctcacaaagtgaataaaaataataaatcgtaaagaaaat
agtaaaatgaaaaataacaaaaaataacaataaat
>TR41|c1_g1_i1
aaaaacataattttttttttttaaaaaataaaagaaacgaaaatgaaatttttgtatatt
gaatttatattagccatatttatttcttttgtatattgtgattgtaacagttttaagaca
tcttttaatgatgatgaatcaaatgatgtcattgaaaattgtgttgaaaatggaggagat
attactactttagcaatttattcaaaagaattaaatgaagaagttcttcaaaagattagt
tctcttgtttctcttgaacaattaactattactacttctcaaactgaacttgatataact
ccattaaataagcttgaaaaacttgttgaattaacaattaatggctcttatgatatctcc
aataaattaaaaaataaattcaataaaagttgctttagtagttttataaatttaaagaag
ttaattatattagattatgtattatcacaagatgttttaaatgatttagctgctttagat
aaacttgaatatttaaaatataccggtgtggttgcaccagaatttgttgaagcagttggt
tctttaacttctctaaagactttagatgtttatgttagagtgtctgatatggaaattgat
ttatcaccacttcataagcttgaatatttagaaaaaattgaattcgaatgtcgtgttcac
aaagtaagaaacaccaattatggttttgccgataactcatttggtggtttagatcattta
aaaaccatgaaattatacggtttttcatttgctaattatactaatgaagatatttctaat
atggccgccattgaagaaattgaattcaacagatgtaattacaaagaggcttctagtttt
gctcctttagaaaaacttaatgatcatattaaatcattacttttctcaggttatcattac
tttaagagcgcagctttatatgatttcccagaaattacttctttaacaaatttaaagaaa
ttaactgtcgatgtaacatatatcactaccatgcctgaagaaattggaaaccttacaagt
cttgaatatttctcttcaatgtacaatgatttcactgaagttccaacttctcttacaaat
cttaaaaacttaaaatatcttgatttatcctcaaatagtttaactgctcttcctactgga
ttatctaatatgaaaaaccttgaacactttgatattagcaataatgaaattgctgaatta
ccagttgattttaatcaactcacaaaacttcaatatttggctattactgataatgatggt
gttgtaccaggtattagcgtattaaagaatttaaagaatcttaaaactttatatatcagt
gaccttggtttaacagaatatccatcttggttaaagagtttaactaaactcgaatacctt
gatttaagttacaacgaaattgttaatgttgataaatcaattggaaatcttgttaatctc
aaaacactcaacttaaataacaatttaatttcagaacttccaagtaacattaaaaaatta
aataaacttattgatctttatgtcggttataataatgtaacttcaattccatcatccatt
aagaacttgaagaatattgttgaaattaactttgataacaatggtattcaagttattcca
gatttcatctctaacttgaaaaatcttaaaattatttctttggataataataagattaaa
gaaattccagccaatttctccaaacttgtaaacttggaagaactttatttaagttacaat
gaaatttctgaaattccagatatctttaagaatatgaagaatatcaaagcaattgaaatt
agatccaacgtcttcacttcttacccattatctatttgtgatattgagaataaaagtgat
ttttcatttgatattgcctataacagtattcaagaaccagttccagaatgttacagtgat
atttatttattaaatagttatcaataaatgaataaaaggaatttttatttcattataaat
tgaaaaatattgaaataaccaatcaaccaacaaaaaaaaaaaaatgaatgatagatatta
tcattcacgaaaaaaaaaaaa
>TR41|c2_g1_i1
ttctcttgtttctcttgaacaattgtatttagatacttatagtactgaaattgatttaac
tcctttagaaaaccttaagaatcttgttgaatttgctttagaaggtgtatacgattttta
taataaagatagaaatacagttacaaaaagttgctttagtgaatttaaaaatttgaaaaa
aatatctttaagtgactggttattctctcaagatgctttagaagatattgctactttaaa
aaatgttgaaaatttaacctattacggtttggtcaaacctgatattttagaagctttcgg
ttcattaagttctcttaaaactatgtatatttatactagaagttctgaacaggaaattga
tttatcaccacttca
>TR41|c3_g1_i1
attaaattatattatttaaaaaaataaataaaaacaaataaaaataaataaataaaaatt
aaataaaataattaaatattgtctttgagaaaatatttaaattaaaaaagaaatgaaatt
tttatttatagaaattatatttgcaatatttatcacttttgtatattgtgattgtaatag
tttcaaggaatcttttgaaaaagaagatgacaaagttaatggatgtgttgaaaatgaaaa
tggagatattataaatttaaaaatatatgcacatgacttaaatgaaactgcccttaataa
aattggttctcttgtttctcttgaacaat
>TR42|c0_g1_i1
ccgaaagagaatagtatgggttgaaaaatatggttgataaagtattgtaatcagttttat
ctgattgtgtatcaaaatgatacctttccaatactgatgaacgagctgcaacagattctc
tagtaaacttatatggatcaatttgggctacaagttcttgaccttctttatcatcttttg
accatactttggcagcttcaattaaacctttttcattttctctcatatcaattacttgac
ctgttccaacgtaaaataaataattttcaggatgttctaatgcaagatttgcaccaaata
atgtaccccatgaatgtccaacaagagcaattttatctttctttaaatgatttaataaaa
attttgttaattcttgagcat
>TR42|c0_g2_i1
ccgaaagagaatagtatgggttgaaaaatatggttgataaagtattgtaatcagttttat
ctgattgtgtatcaaaatgatacctttccaatactgatgaacgagctgcaacagattctc
tagtaaacttatatggatcaatttgggctacaagttcttgaccttctttatcatcttttg
accatactttggcagcttcaattaaacctttttcattttctctcatatcaattacttgac
ctgttccaacgtaaaataaataattttcaggatgttctaatgcaagatttgcaccaaata
atgtaccccatgaatgtccaacaagagcaattttatctttctttaaatgatttaacaaaa
tttttattaaat
>TR42|c1_g1_i1
aacattattaaaaaaaataaaataaaaaaaaaaataaaaaaacatctttaataaaattca
atttatataattaaaatataataattaattttatacaataaaattaaaaactaaaaacaa
aacaaattaaaataaaatataaaatataacaaatatgagtaaagaaggaaataaaagatc
tatcttatcaataattttaaaagttttaaaatggatagttattacaattatatctattat
tttattactgttacttgttcgtggtattggaaaggctattaataataaaactccagatgg
tggaatcaatgaatctatgtatgttgatataaataattccaaacaatggattagtattta
cggaaaagataccaataatcctgtaattctttatctccatggtggaccaggaggtgctac
aagttacctcgactataaatccctccgtaaatggtcagatgtatacacagtagtttcatg
ggatcaacgggacgttggtctcagtgctaaaaataatgaaggacaaaaggatataactta
tactaaagaactctttatgacggatgctcaagaattaacaaaatttttattaaatcattt
aaagaaagataaaattgctcttgttggacattcatggggtacattatttggtgcaaatct
tgcattagaacatcctgaaaattatttattttacgttggaacaggtcaagtaattgatat
gagagaaaatgaaaaaggtttaattgaagctgccaaagtatggtcaaaagatgataaaga
aggtcaagaacttgtagcccaaattgatccatataagtttactagagaatctgttgcagc
tcgttcatcagtattggaaaggtatcattttgatacacaatcagataaaactgattacaa
tactttatcaaccatatttttcaacccatactattctctttcggatctttataggttata
cagaaatatgatattagatgaaattgatctttcaaaatattatgattttgtttcatcacc
cgaatttgataagttctctctcttaaaccgaactgaatatcaaattccttattataatat
taatggagatcatgattatcaagcaaacgtttttcaagcccaaaagtattttgatattgt
tcaggccccacgtaagaaaatgtatactatgaatgatatgaatcatggattgattatggt
tcgtaccggtgaattttcagattatatgcatgaaattgcaaaattagaacaaactaacaa
ttccacaactaccgctgttgcaaattaataaagaatatctattaattaagcaactcctta
atagtaaaaaaggatttaaattgacctattaataataataatgaacaaaataattataaa
ataatataaatgtataatataataataaaaataacc
>TR42|c2_g1_i1
atatttagtggtaaaataaaaaaaaaacaaaaacgaaagtaaattacttatataaaaact
tatataaaaaacaaaccaaaaataaaaacgaattatattaaaaatgggcaaagaaaataa
atccatcttatcaagaattttttctatcttaaaatggataattattggaattgtaactac
tatatcagtgtttttaattattcgactcattggaaaagcggtaaataacaaaactccaaa
tggtggaatcaatgaatctataaatttagatataaataattctactcaatggttcaatat
atacggtcaggatcttaataatcctgtcattctttatctccatggtggtcccggttcagc
cacaagtaatatggattatgtcagtttacgtaaatggtcagacgtatataccgtagttac
ctgggatcaacgtgacgttggtctcagttatcatgaggaacaagccgaaagagatataaa
tataccctatactaaagaaatttttatgaatgatgctttagaattaacaaagtttttatt
aaatcgtttaaataaagaaaaaattattcttattggtcattcctggggttccatttttgg
tgcaaatcttgcattagaa
>TR42|c3_g1_i1
tggtgcaaatcttgcattagaacacccagaatattatcaatactacattggaactggtca
attagttgatatgagagaaaatgaaaaagactttgtagaagccgcaaaggtatggacaaa
agatgataaggaaggtcaagaacttttagcccaaatagaaggaaaagatttttctatgga
atacgctatggcccgccaacaactattgaaaaaatatggatttttaggagaaaaatccga
ttttaatgaacttaccgccctctttttcaacccatattattccctttggaaggtaattaa
atccgtcttaaaaccagaactttcttctaaatatttggaatttttatcatctccagaatt
tgacaaattctctctcaccaacagatacgaatatcaaattccttactataatattgatgg
agatcatgattaccaagcaaataccattcaagctcaaaactatttcaaaatggttatggc
accacgtaaaaaattatatattatggaaaatatgggtcatggattattaggagaacgttc
ggaagaattttccggttatatgcatgaaattgctaaattagaacaagctaataattctac
aactccaattaacaataatattgcaactgcaaatgataattctccaactattattgaaaa
tacttctactgttgaaattactccaactaatattgctaattattaaagaatatttattaa
ttaaacaatattagaaaaataaaaatgattaattaaatgaatttaataataataataata
ataattaacaattcacgagaaaattatatca
>TR43|c0_g1_i1
agataataataaaagaactatttgatatttcaaataataaataatattatattgaaacaa
attacaacaaattacaactattaaacaaattacatctttaatactatttgaaaattaata
ttttaaatttctttcaaaatattaatttatatccataaataataataacaaacacaaaac
aaaataataaaaagtactaaacttataaaactatattttaaaaaatatatataattagaa
gatgtcttcagtaaaattacaagattcagttccatatccaccagttcatgctatcataga
agaaaatccagttattggaactcttttcttaaaggataataccgctttccaaggtatttc
ttttggtgctcaacattccattgccggtgaatgtgttttccaaactggtatggtcggtta
tccagaatctttaaccgatccttcctacagaggacaaattcttgttttaactttcccatt
agttggtaactatggtgttccatcaagagaagaagttgaaaaggaattaaataatttacc
aaaatactttgaatcttctcaaattcatgttgctggtttaattattggtcaatactctct
tgattattctcactatttagctaaatcttcattaggtgactggttaaaagaaaacaatgt
tccagctttatatggtattgataccagagctttaactaaaaagattagacaacaaggtgt
tatgttaggtaagattttattcccaaaatctattgttggtgataaccaaaaatttgttga
accaaacgctccaaaatggttacaagaattagatgatgttgaatggcacgatccaaattc
tcgtaatttagttgctgaagtttcaacaaaggaaattcaatactacagagctaatccaga
taaagctattaagggtccagatggtaaaactattcaaattttagttattgatgttggtat
gaagaacaaccaaattagatgttttgttaaccgtggtgttgatattaaggttgttccatg
ggattacgatttccttaatgatgaagattatgatgccgttttcgttagtaacggtccagg
tgatccaagttcattaaagatcacaattgaacatttaagagctcaaattaagaaggaaaa
caagccaatgtttggtatttgtctcggtcaccaacttatctctttagctgctggtgccac
caccagaaagatgaaattcggtaatcgtggtcataatattccatgtaccgatatgaaaac
tggtcgttgtttcattacttctcaaaaccacggttatgctgttgatgctcaaactttacc
agaaggttggaaggaatactttgttaatgctaatgatgcttctaatgaaggtatctacca
tgaaactcttccatacttcagtgtacaattccacccagaagctactccaggtccaaagga
tactgaattccttttcgatgaattcatttctattgttaaggaatgtaaggacagtggtaa
attagtttccttaccaaagaaggaaaaagtcaccactccaaaacgtgttaacattcgtaa
ggttttaattttaggttctggtggtttatctattggtcaagctggtgaattcgattattc
tggttctcaagctattaaggctttcaaggaagaaggtatctatactattttaatcaatcc
aaatattgctactattcaaacttctcaaggtcttgccgataagatttacttccttccagt
tactgctgatttcgttcgtaaggttattcgtcatgaaaagccagacggtatttgttgtac
ttttggtggtcaaactgccttaaacgttggtgttaagttaaaggatgaattcgaaggttt
aggtgtcaaggtcttaggtactccaattgaaactattgaaatgactgaagatcgtgaatt
attcgctcaagctttatatgaaattaatgaaaaatgtgccaagagtgaagctgcttcttc
tcttgaagaagctattgaagctgctaaccgtattcaatatccattaattattcgtgctgc
ctatacccttggtggtttaggttctggttttgctgaaaacgaagaacaattaagagaaat
ttgtaataaggcctttgctaccagtccacaagttttagttgaaagatctatgaagggttg
gaaggaaattgaatacgaagttgttagagatattaacgacaattgtgttaccgtttgtaa
tatggaaaactttgatccattaggtattcacactggtgattctattgttgttgccccatc
tcaaactctttctgatgaagattatatgatgcttcgtaacactgccatcaatgttgttcg
tcatttaggtgttgttggtgaatgtaacattcaatatgctcttaacccacaatccaagga
atactgtattattgaagttaacgctcgtctttccagatcttctgctttagcctctaaagc
cactggttacccattagccttcgtcgctgccaagttagctttaggtattccattaactga
agttatgaacaacgttaccaaatctactattgcctgtttcgaaccaagtttagattactg
tattgttaagattccaagatgggatttaaagaaattcaacagagttagtactaaaatttc
ttcttctatgaagagtgttggtgaagttatggctatcggtagaactttcgaagaaactat
tcaaaaggctattcgtgctgttgatgattccttcattggtttcggtatggataagaagat
tccatccattgaagaagaattaattaacccatctgatcaacgtttattcgctattggtaa
tgctttccacaagggatacactgttgataagatttgggaattaactagaattgataagtg
gttccttaacaagcttaagaacattgttgatttagaacaaaagattgctaactacactcc
acaaactcttccaagatctctcttattaagttctaagcaattaggtttctctgatgttca
acttggtaagatcttacaaacttctgaattagctattagaaagattcgtaatgattacca
aattaaaccatttgttaaacaaattgatactgttgctgctgaattcccatgttacactaa
ctacttatacatgacttacaatgctgttgaacatgatattgaattcaacgatcatggtgt
tatggtccttggtagtggtgtctaccgtattggtagtagtgttgaattcgattggtgtgc
tgttcgtgccattcgtactttacgtgacaaccatgttaagactattatggttaactacaa
cccagaaaccgtcagtacggattatgatgaagccgatagattatactttgaaactttaac
ccttgaaagagttttagatatctacgaagttgaaaactctgaaggtgttatcatttctat
gggtggtcaaactccaaacaacattgctcttcgtttacaccgtcaaaacgtaaagatctt
aggtacttctccagaaatgattgataatgctgaaaacagatacaagttctctcgtatgtt
agataaaatcggtgttgatcaaccacaatggaaggaattaactagtattaatgaagcttc
taagttctgtgaatctgtcggttacccagtacttgtcagaccatcttacgtcctttctgg
tgctgctatgaatgtcgtctactctgaaaatgatttacaaaacttcttggaacaagctac
tgccgtttccagagaatatccagtcgtcattaccaagtatattgaagaagctaaggaaat
tgaaatggatgctgttgctattaacggtaagttaatcatgcacgtcatttctgaacacgt
tgaaaacgctggtgttcactctggtgatgctactttagttttaccaccacaagatttaga
tccagaaaccattaagaaacttgaaaacgctactcgtaagattggtaatgccttaaacgt
tactggtccatacaatattcaattcattgccaagaacaatgaaattaaggttattgaatg
taacgtcagatcttcaagatccttcccattcgtttccaaggttgttggtattgatttaat
tgaattagccaccaaggtcatgctcaacttaccaatcgatactgaaaagttagaaaatgt
tacctacgatcgtgttgctgttaaggttccacaattcagtttcagtagacttactggtgc
tgatccagttcttggtgtagaaatggcctctactggtgaagttgcttgtttcggtgaaaa
caaatacgaagcttacttaaaggctttactttctaccggtttcactcttccaaagaagaa
cattttattatctattggttcttacaaggaaaaggttgaattcttaccatccgttaagcg
tcttcatgaaatgggattccaactctttgctacctctggtacagctgatttcattcaaga
acacggttacccagttaagtacttagaagctattgacaatgaaaagggaccatattctga
atacagtcttagccaacacttgtctaacaaccttattgatttatacattaacttaccaag
taagaacagattcagacgtccagccagttacatcagtaccggttacaagaccagaagaat
ggctgtagatttagctgttcctcttatcactaacattaagtgtgctaaacttttcgtaga
agccttaagtagaaacttcaagtttgaaatttcttccaacgatttcaagaccagtcacca
cactgctcaaattccaggtttaattaacgttcaaaccttcttcagtaacctttctaatcc
aaaagctccagaagaccaagacttctctactcttacaaagggtgctattgctggtggttt
caccgtttcatgtgttatgccagttggtgaaaactgcagtttaagtaaaacttctgaatt
acaaagtactcaaaacaattgtcatggtaaatcttactgtgattacattcttaacgcttt
agctactccaactaatattgatgatattaaaaatattgttaccgataccacctctttatt
cgttccacttgatgctcacaacaccatcaacttaaaggataagattgctgaaatcatcaa
tttcttaaactcctggccagcttccttcccagttgttactgacgctaagaatgctgattt
agctgctttcatgttccttgctaacttacaagacagagctgttcacattaccaatgttac
taccgaacaagatatcaatttaatttctatcagtaaggagaagggaatcaaggttacttg
tgatgttaacgtatacaacctcttcctttctaccgatgactttgactccaaatacctttc
ttcttctgctgatgttgatgctctctgggctaatattgatgttattgactgtttctctgt
tggtccaactccatactacattgctaaggaaaatggatacgaaagtgttgctgttggtat
tgaagaagccttaccattattattaactgctgttaatgatggtagacttactcttaatga
tgttgttgaccgtttataccacaacccacgtcgtatctttgaaattccagaacaaaccaa
cacctatgtagaaattgaacttgaccgtaagattgatgttgacaacaagagctttgaaac
ttctaaccttccatggtgcgccttagaaggtaagactttatacggtcatgtccaccgtac
tgtcattagaggccaaaccgtttacttagatggtgccttcttcccagaagccgttaaggg
tcgtgacttatctgctattgttaacattaccaacactccacataccaccaaggaaactac
tcttattgctacctctccaaagagtccaagaagagttagaactgtttccttatctgatcc
atctgaacgtccattgaccaagtctacctctgaaccaagcggtatgaacagtttattgaa
gtctcatatcaagccaatgataaccaccgaaccaaagagtattttaagaaacccacgttc
tcaatacattgctgaacttccaaactctttatcttctatctttggtggtgcctctccatt
ttacaagcaacatattcttagtgttcgtcaattcaaccgtgacaaccttcacttattatt
cggtgttgctcaagaaatgcgtactgttgttgaaagacaaggttacattccattattaac
tggtagaatcctttgtactgctttctatgaaccatccactcgtacttgttcatcctttga
aactgctatgttaagattaggtggttctgttgttccaattaaggaaagtacctcctctgt
cactaagggtgaaactcttcaagatactattagaactgttggtatgtacgctgatgtcat
tgctcttcgtcatccaaagccaggagctgctgccttagctgctaaatactctaccattcc
aattattaatgctggtgatggtattggtgaacacccaactcaagccttcttagatgcctt
cactattcgtgaagaacttggtaccttgaatggtttaactattactttagttggtgactt
aaagaatggtcgtactgtccactctctttgccgtcttcttagtaactaccaaattaagat
taactacgtttctccagattccttaaagatgccaagagatattattgaagaacttgacaa
attaaacattccacaaaaggaatacaccgatttgaacgaagtcattgctgatactgatgt
tctttacgttactcgtattcaaaaggaacgtttctcaagtgaagaagaataccaaaaggt
ctttaactgttatatcattactaactctgtcttaagtgctgctaagtccactatgattgt
tatgcacccacttccacgtgttaacgaaatttcaccagaagttgactttgatccacgtgc
cgcttacttccgtcaaatgaaatatggtttatatgttagaatggctttactttcacttgt
tttaggacaacgtaccgtataaataagataaacattttaccaataatagataaaaaataa
atattcattttatttccagctttttacacacacactccatatccatacaaataaaaatat
acatatataattttattttgttttattttttatttatttatttattttaaattgaatgaa
tggtccatcaatgtgtttttttaaataat
>TR43|c0_g2_i1
ttcaaaattaatttatttaaaaaaaaaatagaatttaaagaaaatgcaatcattacttac
tagaaatatttctgcaccaagtgcattaaaaaactcattatctttattctcaaaacaatc
tttacttagtgtaaaaaactcaataattcaaaagaattcattaagtgttaaatcaactcc
aataccattaaatcaaaaaccactctcaacatataaaccaaatcaaaacagaaattatgc
tatattctcaaaaaatgttaaggctccacaaaagaaagtctcaaaacaaccaccattaaa
aaaggttttagttgtcggttctggtggtctttctattggtcaagctggtgaatttgatta
ttctggttcacaagctatcaaggccttaaaggaagaaaacattaaaactgttctcgttaa
cccaaatattgctactattcaaactggtaaaggtttagctgatactgtatacttcttacc
aattaacccagaatacttggaatacattattcaaaaagaacgtccagatggtattctttt
gactttcggtggtcaatccgcccttaattgtggtattcaattagatgaaactggtgtttt
aaagaagtacaatgttagagttttaggtaccccaattcacactttacaattatctgaaga
tcgtgatttatttgctaatgccttaagagaaattggtattccagttgctacttcagttgc
tgttgaaactgttgatgatgccgtaactgctgctaagaaaattggtttcccagttattgt
tcgttctgcatatgcccttggtggtttaggttctggttttgctaacaatgaagctgaatt
acgtcaccttgctaccaaatctttatctcttgccccacaaattttagtcgaaagatctat
gaagggttggaaggaagtcgaatacgaagttgtaagagattctgaaaataactgtattac
tgtatgtaacatggaaaattttgatccacttggtgttcacactggtgatagtattgtcgt
tgccccaagtcaaactttaactgatgaagaatatcacatgttaagaactgctgctattaa
gattattagacacttaggtgttgttggtgaatgtaatgttcaatacgccttaaacccaga
aagtcttgaatacgctgttattgaagttaacgctagactttctcgtagttctgctcttgc
ttccaaagccactggttacccacttgccttcgtcgctgctaaaattgctcttggtcatac
tcttccagaattaaagaatagtgtcactaagacaactactgcttgtttcgaaccatctct
tgattacattgttaccaagattccacgttgggatctttccaaattccacaacgttagccg
tgatattggtagttgtatgaagagtgttggtgaagttatggccatcggtagaactttcga
agaatctttacaaaaggctgttcgtcaagttgatcctgcttttggtggttatgagccaat
ggctatggatgatcttgatgatgtattaatggatccaactgatcgtagattattcgctgt
cgctgaagcaatgttcaaccaaaactacagcattgataagattcacgatttaacaaagat
tgacaagtggttcctttacaagttagaaaacattatggaaattcaaaaagaattaaccaa
atacaagggtccaatgaacattgaagaaaaaatcagcattccagaagatgttcacattcc
accaactgttttaactgactataaattagatacctccactatcccagttgaattattaga
aagagctaagaaagctggtttttctgatgaccaaattgctaaggctactagttctactga
attagccattcgtgaattaagaaagcatcacaacattataccatttgtaaagagaattga
taccttagctgctgaattcccagctgctactaactacttatacactacttacaatgcttc
tactgatgatttaactttcgatgatcacggtattatggttttaggatctggtgtttaccg
tattggttcttctgttgaattcgattggtgtggtgtaagttgcagtcgtgcccttcacga
tttaggttacaagactattatgattaactacaacccagaaactgtctctactgatttcga
tgaatgtgaccgtttatactttgaagaattaaactttgaacgtgttatggatatctacga
aaaagaacaatctagaggtattgttgtcagtgtcggtggtcaactcccacaaaacattgc
cttaaagatgtggaaccgtggtgttcgtattctcggtactagcccagtcaaccttgaccg
tgctgaagatcgtgaaaagttctcaaaggccatggatgctcttggcattgaccaaccagc
ctggagagaattaaagagtactgaagaagctcatgaattcgctgattcagttggttaccc
agtacttgttagaccatcctacgttctttctggtgctgctatgaatgttgcctacaacaa
gaaggatcttgatgactatctttctcttgcctctactatttctcacgaacacccagtcgt
tatgtcaaagttcattcaaaatgctcaagaaattgatgttgatgctgttgctaacaatgg
tgaattatgtgtttacgctgtcagtcaacacattgaaaatgcaggtgtccactctggtga
tgctagtatggttcttccaccagaaattgtttctgaagaagaatacaacaatgctaagca
caacaagcttggtatgaaaccattaactgaaagaattgttaaggattgtaaagctttagc
tgttaaggttgccaaggaattccaaatttctggtccattcaacatgcaattaattaagcg
tgatttagaagaagatggtaaattcgaacttaaggttattgaatgtaaccttcgttcctc
tcgttccttcccattcgtttctaaggttttagatactaacttcattgatattgccactcg
tgtccttgttcaacacccatccttaaaggatttaattccaaaggaagatccaatgttagt
taagcgtccatacaaagctattaaggttccagtcttcagttggactcgtttagctggagc
tgacccaatgctttctgtagaaatgtcaagtactggtgaagttgcttgcttcggtcgtga
tgttcatgaagcttacttcacctctacctacagtaaccacaacaacttcaagaacttacc
aattccagaaaactctggtattttaattgctcgtgaccgtttaactgatgataaggaatt
caaatacattgctaagaagcttattgatcaaaaatacaagatttacgttgataccaaaga
atcacaaaacattttagctaaggaaaaccttgaatctaagatcttcattgaagacaactt
atcagataaattacaagatcgtcgttactgtaaacaaaagtttgaagacgataacgttca
aatggttatttcattagctcgtatccgtccaggtagattagatgacaaagattatttaat
tcgtcgtgtcactgtcgatcttggtgttggtattattaacgattctaaggatgctatctt
attcgttgaagccttagaaaagtataacaagggtgaatacaagaagcaacaagctactgt
tgattggggacattggattagtaaagccaagaagaattaaattaattaatttataaaaat
tttttttaagtaattttttaaaaaaaaaatgtatttaacgaaataaatataatttaatat
atataataatagaatagtatttagaaagaaagattaagaataattagaaaaacaaacaaa
aaatatttattaaaaagaatttaataaaaaggacccagatatttgaaaatatt
>TR44|c0_g1_i1
ctttaaaattctagataataaatggttaatttttagatattggttaaaatgcttagagct
tatcgaagaacttatcaagtggtggaacaccttcagcaagaccctttctcttacgaatgt
tagcaacaacttcttgtaatttgtttggatttggtgaatcaatttcaccttccataactt
cccagtgatcgaaaagtaagttagggaaggcttgaccaccagtttcagcacgaagggatt
cggtgaaaccgaaggattcagaaattggaaggtaacccttaatgacgtgcatatcagtac
ctggacgaacttcatcatcagtgacacgaccacgacgttggttaaggacagtgtaaacac
cacccatagcactagctggacaagtaatttcacaaaggaagattggttcttgaagagttg
gcttagcagtaagttgggaagcgtaacagacacgacggagagttggaataatttgaccac
caccacggtgaatggaatcagcgtgaagggtgacatctaaaatgttgaaacgaacaccac
gcatgttttcatcacagagaacaccttccttagaggcccattcgaaaccggcaatacagg
aatccttaatttcattaagatattggacggccttagtacaatcgacaagaacgtttggac
cgttggagtttggagcgaaggcccagatcttacgagcttccataacatcccattcgtaag
tttcagcaaggtaacgagcacgaaccttaacatcatcacgtggagaacacttaccttcaa
cggcagcttcaatatcgttactgagttcttcagcaagtggaagagccttcatgaagatac
ggttgtgcttgtttggagacttggaaagacagacacggtcagattcagtggtaacggttt
cacggtaggtaacgactggatcattcttaataattggaatttgagcgtgatcttcttcaa
gatccttaagacaaatttctaagtgaagttcaccagcaccagcaacaatgtgttcaccag
catcgttagtcataacttggacacatggatcagacttggaaagacgcttaagaccttcaa
caagctttggtaaatcagatgggttctttggacggacagaaacttggacgactggagaga
cagagaacttcataactctaaggttgtaggcgttttcatcagtagaaagagtaccagatt
taagaaggtattggtcaagaccgacaagaccgacaaggttaccacatggaacatcttcaa
ttggttcaacagtacgacccatcataagaacggtacgttggacattcttaatgaaaagat
catccttcttaaggtccgtattcaaggtccaaactacgttccaggtaaga
>TR44|c0_g1_i2
ctttaaaattctagataataaatggttaatttttagatattggttaaaatgcttagagct
tatcgaagaacttatcaagtggtggaacaccttcagcaagaccctttctcttacgaatgt
tagcaacaacttcttgtaatttgtttggatttggtgaatcaatttcaccttccataactt
cccagtgatcgaaaagtaagttagggaaggcttgaccaccagtttcagcacgaagggatt
cggtgaaaccgaaggattcagaaattggaaggtaacccttaatgacgtgcatatcagtac
ctggacgaacttcatcatcagtgacacgaccacgacgttggttaaggacagtgtaaacac
cacccatagcactagctggacaagtaatttcacaaaggaagattggttcttgaagagttg
gcttagcagtaagttgggaagcgtaacagacacgacggagagttggaataatttgaccac
caccacggtgaatggaatcagcgtgaagggtgacatctaaaatgttgaaacgaacaccac
gcatgttttcatcacagagaacaccttccttagaggcccattcgaaaccggcaatacagg
aatccttaatttcattaagatattggacggccttagtacaatcgacaagaacgtttggac
cgttggagtttggagcgaaggcccagatcttacgagcttccataacatcccattcgtaag
tttcagcaaggtaacgagcacgaaccttaacatcatcacgtggagaacacttaccttcaa
cggcagcttcaatatcgttactgagttcttcagcaagtggaagagccttcatgaagatac
ggttgtgcttgtttggagacttggaaagacagacacggtcagattcagtggtaacggttt
cacggtaggtaacgactggatcattcttaataattggaatttgagcgtgatcttcttcaa
gatccttaagacaaatttctaagtgaagttcaccagcaccagcaacaatgtgttcaccag
catcgttagtcataacttggacacatggatcagacttggaaagacgcttaagaccttcaa
caagctttggtaaatcagatgggttctttggacggacagaaacttggacgactggagaga
cagagaacttcataactctaaggttgtaggcgttttcatcagtagaaagagtaccagatt
taagaaggtattggtcaagaccgacaagaccgacaaggttaccacatggaacatcttcaa
ttggttcaacagtacgacccatcataagaacggtacgttggacattcttaatgaaaagat
catccttcttacctggaacgtagtttggaccttgaatacggaccttaagaccggcacgaa
tggtaccagagaagacacgaccgaaggcgtagaaacgacccttatcagaggttggaacca
tcttagagacgtaaaccataagtggaccgtttggatcacagttacggatagcagtagcac
aagcatcatcacctggaccttcgtataagttgtcaactctgtaacgttgggcaacgactg
gagatggtaagtgaataaccatcatttccaataaagcttcggcagctggaaggaattttc
tcataacagtctttaagaggtgcttaccttcaagaccttgttcatcagacttaagttgaa
taccgagcttgtcaacaagagtcataatttgcttcttgtcacccttcatgatggtgtcga
aaagacggtaaattgggtcaagagcgaacatacagaaagcacgttcgagttggccaccct
taccatcatcggccttagtagtccacttcttggtcttgtggttgaagtagtgatcacccc
agagtctcttcatcatcttagcgactgggataccgaacttcttggcgtaaagacgagaga
tatcaagaagagtgaaagcccaggcttgaagaccagaaccgaaagcaatagtaccttcag
ttgggacaatt
>TR45|c0_g1_i1
ataaaaaaaagtatatatacgaaaaataaattaaactagaaaaaataaatatataaataa
actgaaaacattatattattataaaaaacaaaattattgataataataatatattttcca
aaattaaagttacattaaaacaaaaataataaaagtggattgtttaaccaatttttaaat
aataatataaatacaaaaaataaataaataagatatgagttaccttgaaatttgtttaat
tcaagctaaaggtttagtacccattggtactgaagaaaaaaatgaaaaggatcaatcagt
cgatccatacgctattattaactatggtaatgcctctgaaaattcaaaaattatatatgg
tactaatgcaccagtatggcgtgaaagttttttctttgaatgtaaaaacccaaaagaacc
cgtcattattgaagtaattattcatgataaagaaatttgtgcaactgatttacctattgg
tcaagcagaatttaaatttgaacatttaaaagtaaacgaatactgtaaacaatggacttc
attagttgatggagaaggtgatatagaaattgctgtcgctttaagacaatatgattaccc
aggtgttgccaaaagtaaagttggaaaaaaggataaacattttcaggttaatagagcttg
ggctggtgctattgttaaaccagataatgcaccatctgccactaataaacttccagttca
aaatttagttcttgaccacgtttatggttatcgtactcgcgatactcgtgataatttatt
ctcacttgattctaataccattgtttatcatgcggctagtgttggtattgtacataatat
caaaaccggtaaacaacgtttcttcaatggtactcacgttgatgatgtactttgtcttac
ctgtcatccaaataaaaaatatattgctactggtgatattgtaagtttaaatggagaagg
accattaattgctatttgggatgccactgctcctgaagcagctccattagtggtatttaa
gattggtgatggtaaaataatgcgtaatgtttctgccatgggtttctcttgtgatggtaa
atatttaattgctgtaactggtgataattatcacaccgttcatatctatgattggaaggc
taaaactttattatgcactgaaaagggtcactctgataaaattttagatattgataatca
tccaactgatccaaattgttttgttacagtcggggttaaacatattaaattctggaaatt
tgatagtgcctcaaaacgtttcactactaaaaagggtatattcggaaaggctaagattca
aactattttatgtccagtctatattggaaatggagatattttactcactggtacctacaa
tggcgaaatttatgtatggaatactaaaactggtgaagttgttggtacattaaattctaa
tcacgaatcaatttatggtgtggattatgatccaaaattcggattagcatgtggtcatcg
tgatggttttgtaactttatatgatgtaaatgaatccaacggtaaaatgaaaaagatcac
tgaagttaatgttggtctttctgttaaatctttagattatgatccagaaggtaatttaat
tgtaggtacttctgaaagtgttattttcatcattaaaaacttccaaaagagtaatcctca
aactaaattagaattattatttgaaaatcatagttctgctaagatggaagaactatgggg
tttggatggtaacccatctaatgaaaatgaatttgctacttgttcagatgatggtgctgt
tattgtttgggataccgaacattacaaacagaaaaaacgtattaacattaaagatcaaaa
acttcgttctatttctttctcacccgatggacaaaaattgttcgttggatgtgtatctgg
agatatttttgttttaaatgctaaggatctttccgttattaaatctattccttatgaaaa
gagatcatttataaaatctaatgaacatggtattactgttcttaaatgttcaccagatgg
tacaaagtttgctgcaggtaatcgtgattgtctcattaatatctacagtacaaataatta
taatagaattgctacactttctggtcattcaagtactgttgttcatatggattggtctga
cgattcaaaatatattcaatccgattcatccgattgtgaaattttatattggaatgcaaa
agattttgttcaagttactaaattagaagaaataaaacctgttcgttggaactcttggtc
attaattcttggttggccagttcaaagcatttgggaaagtggttggagtaactctactat
taatgctgttgcaagagataaaagagaaaaattattagttactgctgatgataatagtca
agttagattattctcatatccagttgccttagataaacaaccatgtaaaagatacaaggg
tcattcttctcatattactaatatagttttccttggtaataaatatgttatatctactgg
tggtatggatggttctgtcttccaatggaaagttaaggaataaatctttttgattcatga
aattaataaaaattcatgaattaattatcgttattataaactaaaaaaaaaaaaaaaaaa
acaaaacaaaaaaaaaaaaaaaaaaaaaaaaaaaaacaaaaaaaaaaaaaaaaaa
>TR45|c0_g1_i2
ataaaaaaaagtatatatacgaaaaataaattaaactagaaaaaataaatatataaataa
actgaaaacattatattattataaaaaacaaaattattgataataataatatattttcca
aaattaaagttacattaaaacaaaaataataaaagtggattgtttaaccaatttttaaat
aataatataaatacaaaaaataaataaataagatatgagttaccttgaaatttgtttaat
tcaagctaaaggtttagtacccattggtactgaagaaaaaaatgaaaaggatcaatcagt
cgatccatacgctattattaactatggtaatgcctctgaaaattcaaaaattatatatgg
tactaatgcaccagtatggcgtgaaagttttttctttgaatgtaaaaacccaaaagaacc
cgtcattattgaagtaattattcatgataaagaaatttgtgcaactgatttacctattgg
tcaagcagaatttaaatttgaacatttaaaagtaaacgaatactgtaaacaatggacttc
attagttgatggagaaggtgatatagaaattgctgtcgctttaagacaatatgattaccc
aggtgttgccaaaagtaaagttggaaaaaaggataaacattttcaggataatgatgatga
tcaggttaatagagcttgggctggtgctattgttaaaccagataatgcaccatctgccac
taataaacttccagttcaaaatttagttcttgaccacgtttatggttatcgtactcgcga
tactcgtgataatttattctcacttgattctaataccattgtttatcatgcggctagtgt
tggtattgtacataatatcaaaaccggtaaacaacgtttcttcaatggtactcacgttga
tgatgtactttgtcttacctgtcatccaaataaaaaatatattgctactggtgatattgt
aagtttaaatggagaaggaccattaattgctatttgggatgccactgctcctgaagcagc
tccattagtggtatttaagattggtgatggtaaaataatgcgtaatgtttctgccatggg
tttctcttgtgatggtaaatatttaattgctgtaactggtgataattatcacaccgttca
tatctatgattggaaggctaaaactttattatgcactgaaaagggtcactctgataaaat
tttagatattgataatcatccaactgatccaaattgttttgttacagtcggggttaaaca
tattaaattctggaaatttgatagtgcctcaaaacgtttcactactaaaaagggtatatt
cggaaaggctaagattcaaactattttatgtccagtctatattggaaatggagatatttt
actcactggtacctacaatggcgaaatttatgtatggaatactaaaactggtgaagttgt
tggtacattaaattctaatcacgaatcaatttatggtgtggattatgatccaaaattcgg
attagcatgtggtcatcgtgatggttttgtaactttatatgatgtaaatgaatccaacgg
taaaatgaaaaagatcactgaagttaatgttggtctttctgttaaatctttagattatga
tccagaaggtaatttaattgtaggtacttctgaaagtgttattttcatcattaaaaactt
ccaaaagagtaatcctcaaactaaattagaattattatttgaaaatcatagttctgctaa
gatggaagaactatggggtttggatggtaacccatctaatgaaaatgaatttgctacttg
ttcagatgatggtgctgttattgtttgggataccgaacattacaaacagaaaaaacgtat
taacattaaagatcaaaaacttcgttctatttctttctcacccgatggacaaaaattgtt
cgttggatgtgtatctggagatatttttgttttaaatgctaaggatctttccgttattaa
atctattccttatgaaaagagatcatttataaaatctaatgaacatggtattactgttct
taaatgttcaccagatggtacaaagtttgctgcaggtaatcgtgattgtctcattaatat
ctacagtacaaataattataatagaattgctacactttctggtcattcaagtactgttgt
tcatatggattggtctgacgattcaaaatatattcaatccgattcatccgattgtgaaat
tttatattggaatgcaaaagattttgttcaagttactaaattagaagaaataaaacctgt
tcgttggaactcttggtcattaattcttggttggccagttcaaagcatttgggaaagtgg
ttggagtaactctactattaatgctgttgcaagagataaaagagaaaaattattagttac
tgctgatgataatagtcaagttagattattctcatatccagttgccttagataaacaacc
atgtaaaagatacaagggtcattcttctcatattactaatatagttttccttggtaataa
atatgttatatctactggtggtatggatggttctgtcttccaatggaaagttaaggaata
aatctttttgattcatgaaattaataaaaattcatgaattaattatcgttattataaact
aaaaaaaaaaaaaaaaaaacaaaacaaaaaaaaaaaaaaaaaaaaaaaaaaaaacaaaaa
aaaaaaaaaaaaa
>TR46|c0_g1_i1
taatgttagaacaagaaatggatagggcaatgatcctgaatatgccaataaaaccgcaag
agacatagcaaaattaagaaatcataaagcatgtgaaaagataattagagaatatttaat
aaaaaatctttttaaaaattttataaactctttaatacttgcgcattaaataaataatta
taatcataaaaaaagaaaagaaaaattaataaaaaccaaatcgttcatatactcg
>TR46|c0_g2_i1
aaaaataatatttttatctttctacaatgacacgctctacaaattcttcagataattttt
tcgaattaattaatgcagttaaaagtaatgatataactactgttttaacaattattaatg
agaatattaatagaaaatttatatattatattgataataatggatggaacgcccttcatt
gggcatgctattatggacataaacgaatggttactatattaattgaaaacaaagcagata
ttaatgttagaacaagaaatggattgggcaatgatcctgaatatgccaataaaaccgcaa
gagacatagcaaaattaagaaatcataaagcatgtgaaaagataattagagaatatttaa
taaaaaatctttttaaaaattttataaactctttaatacttgcgcattaaataaataatt
ataatcataaaaaaagaaaagaaaaattaataaaaaccaaatcgttcatatactcg
>TR47|c0_g1_i1
ctggtaatcattgtaagatattggaattactacaacaatataaatcatataacaaataat
gcttcagaatcttacaataaatatttaaaaaatttatttgtaaaaaaaccaacattttat
aaattaatatatgaaatacaatttgaagaatccaaatcctacaatgattaccagagatta
attggaggaatttggagaaaaaagagaagaatatcagaaggagttaatgaaatcaatatt
gtagtagaatattataaaaatatggaatccgaattaaaaaaaattggaagtagtaaaaat
gatcatcga
>TR48|c0_g1_i1
caattacttatagatgatattaaatcttccaaaggaagaattattattgtatcgtctgtt
gttcattatcaagttaaaaatttggatatcgaagcatttaaagataaaaaaaagtataga
agattaggaaattatgcgttaagtaaattctctttaaatgtcttaatgaaagaacttcat
gaaaagtattcttcatctggtatccaagttttttcagtccaccctggagtagttcgtact
cctttatataaatatgatttcttgtcaagtacatttgtgacacatttcccaattgcatta
aaaacgccaaaaaatggatctcttacctctgtatatttagcacttgaaaatagtgaaaat
ttgacaagtggtcaatattactttgattgtagtattgttccctataatccattattagat
gataaagaaaccagaaataaattaatgaaatataccgaaag
>TR49|c0_g1_i1
ataaaataatttatttaaaaaaaaaaaaaacaatttcaaaatacataataattataataa
ttataattaatttatacaattgaaatggcagataaaaagaatgctaaagaaatttcaaaa
caagctaatgaattgggtacaaaaataattgacgaaatcaataaagaaaatcttcatttc
acaattaacgatattaattataccatagacttttacactattgataatctcccttcacca
atatttgataaattattccacattttaaaaagtaatatgaaaaaacaatatcaagcagct
aatgttggttggaatcaaaagaaaaaaataaaggaaatgaaggaaaaagatgctcgttat
ttagtcgttagaacaactaatagtaaagaaattgtaggctttttatattttcaattttca
acagagatggatatgaaagatgttgaatatccagtattttatataatggaaattcagtta
gttcaaaaagcaagaaaacttggtatcggaaagagactcatggatattggtgaacaatgg
tcaaaattacataatatggaaagacttatgctaacagtattcttaaaaaataaagatgca
ataaaattttatgaaaaacttggttttgctgccgatgaaatatcaccaagtaaatgttta
aaaccagaagaagctaaagaatatgattatgaaatcatgagtaaagtggttaattaagat
attaccgc
>TR50|c0_g1_i1
atatattttaaataatagaaaaaaaagtaattaataataaaaatgaaaaataaaattgta
ttaggtttattactaatttggactaattcaattcatgctgatttcttaattgacatggaa
aaaaacgacagccatactctacataaggctgtatatagggaatgctggtactatattctt
aaacctgttggtgtacctgattggtgtgacgaaccttcattggatcctcaatgggtaggg
acatcttgtgaaaatgaaatcgatttcatagagtatcccatatcttgtgaagataggaat
tattatgttgccgaatgtcctggaagtcgttggaggagggaggacgaatggctttatgag
gattcgcctgatgagcctgagtggcatttggacgagcaaatgcaagtggaaatgccaatg
gattggaaattggaggattgggagaaattggaagttgaggagaaattaagggaattggaa
atgaaattgggattttgggaatttgaggagaaattgagggaagtatggaagaattggaat
acgaaaaaattaattgaaggatgtggacatatggaaattattgatcaaaatctttacacc
ttatgtattaaagaaaaaaaaaaagaatgttccggaagagatgtacattataaatatagt
aatgataatggatggactattgtcgaagaaatttcaacttccataatagcaactactgaa
tcaactactattacttcaaccattaccactactactccaacagctactactacaaccgct
actactacaacaacaacatctactacatcaacaactac
>TR50|c0_g2_i1
atatattttaaataatagaaaaaaaagtaattaataataaaaatgaaaaataaaattgta
ttaggtttattactaatttggactaattcaattcatgctgatttcttaattgacatggaa
aaaaacgacagccatactctacataaggctgtatatagggaatgctggtactatattctt
aaacctgttggtgtacctgattggtgtgacgaaccttcattggatcctcaatgggtaggg
acatcttgtgaaaatgaaatcgatttcatagagtatcccatatcttgtgaagataggaat
tattatgttgccgaatgtcctggaagtcgttggaggagggaggacgaatggctttatgag
gattcgcctgatgagcctgagtggcatttggacgagcaaatgcaagtggaaatgccaatg
gattggaaattggaggattgggagaaattggaagttgaggagaaattaagggaattggaa
atgaaattgggattttgggaatttgaggagaaattgagggaagtatggaagaattggaat
acgaaaaaattaattgaaggatgtggacatatggaaattattgatcaaaatctttacacc
ttatgtattaaagaaaaaaaaaaagaatgttccggaagagatgtacattataaatatagt
aatgataatggatggactattgtcgaagaaatttcaacttccataatagcaactactgaa
tcaactactattacttcaaccattaccactactactccaactgctactactccaaccgct
actacttcaactactacatctactactccaacctctactactccaacctctactacttca
acctctactactccagcctctacttcaaccac
>TR50|c0_g2_i2
atatattttaaataatagaaaaaaaagtaattaataataaaaatgaaaaataaaattgta
ttaggtttattactaatttggactaattcaattcatgctgatttcttaattgacatggaa
aaaaacgacagccatactctacataaggctgtatatagggaatgctggtactatattctt
aaacctgttggtgtacctgattggtgtgacgaaccttcattggatcctcaatgggtaggg
acatcttgtgaaaatgaaatcgatttcatagagtatcccatatcttgtgaagataggaat
tattatgttgccgaatgtcctggaagtcgttggaggagggaggacgaatggctttatgag
gattcgcctgatgagcctgagtggcatttggacgagcaaatgcaagtggaaatgccaatg
gattggaaattggaggattgggagaaattggaagttgaggagaaattaagggaattggaa
atgaaattgggattttgggaatttgaggagaaattgagggaagtatggaagaattggaat
acgaaaaaattaattgaaggatgtggacatatggaaattattgatcaaaatctttacacc
ttatgtattaaagaaaaaaaaaaagaatgttccggaagagatgtacattataaatatagt
aatgataatggatggactattgtcgaagaaatttcaacttccataatagcaactactgaa
tcaactactattacttcaaccattaccactactactccaactgctactactccaaccgct
actacttcaactactacatctactactccaacctctactactccaacctctactactcca
acctctactacttcaacctctactactccagcctctacttcaaccac
>TR50|c0_g3_i1
atatattttaaataatagaaaaaaaagtaattaataataaaaatgaaaaataaaattgta
ttaggtttattactaatttggactaattcaattcatgctgatttcttaattgacatggaa
aaaaacgacagccatactctacataaggctgtatatagggaatgctggtactatattctt
aaacctgttggtgtacctgattggtgtgacgaaccttcattggatcctcaatgggtaggg
acatcttgtgaaaatgaaatcgatttcatagagtatcccatatcttgtgaagataggaat
tattatgttgccgaatgtcctggaagtcgttggaggagggaggacgaatggctttatgag
gattcgcctgatgagcctgagtggcatttggacgagcaaatgcaagtggaaatgccaatg
gattggaaattggaggattgggagaaattggaagttgaggagaaattaagggaattggaa
atgaaattgggattttgggaatttgaggagaaattgagggaagtatggaagaattggaat
acgaaaaaattaattgaaggatgtggacatatggaaattattgatcaaaatctttacacc
ttatgtattaaagaaaaaaaaaaagaatgttccggaagagatgtacattataaatatagt
aatgataatggatggactattgtcgaagaaatttcaacttccataatagcaactactgaa
tcaactactattacttcaaccattaccactactactccaactgctactactccaaccgct
actacttcaacaactacatctactactccaacctc
>TR51|c0_g1_i1
ggtaatttcagatatggaaaaaaacaaaagaagccataattgatgcttcagatgtaccat
tatctattatcattataggtgttggtaaaactgatttcagtgatatgaatgaacttgatg
gtgatgacaaagtgttaagaatcaataataaaacttctaaaagagatatagttcaattcg
ttccattatctaattacgtcgctaacccatcattacttgctgcagaaacattacgtgaaa
ttccaaaacaagtaattgactttacaaaaaaatacaaatacaagccaagattattttaaa
taaattaacgtattattataataaaataaaaaaataaaaa
>TR51|c0_g2_i1
ttgattattattttgaaatgattcaaaaattaagatttgtcgttattgatatggatagtg
attctaacgaatgggcaaagaatgattttgttggttatactgaaaaaactcttggtgatt
taattagtggtagtgaaaataatgtttatactacagatttattaactgaagtaccaaagg
gaatgaaattcgataacgctaaagctagaaataatagcaaaaaagcaaaaatattaatta
gaattcaagaagttgttgattctgctttctcttttgaaatggatattactggtaataacc
ttgataaaaaggatacctttggaaaaagtgacccatttattattatttccagaattgaaa
ataatggttcaataattaaagtttttgaaacaccagtaataaaaaatacattagatcctg
tttggaaaagtcttaaaatacctgaagtcactcttaacaatggtgacccagataaaatgc
ttctatttgaagtttttgattgggataaaaattctgataatgatattattggatccttta
gagcaaccacaagaatgattatggaaaatggaaaatttgatatcattaatgaaaagaaaa
agcaaaaaaaaggaaataaatatactaattctggtgttattacatttaagagagtagaaa
gaactaaaaatttcacctttatggatttcccaatgggtggtactgaaatagcagttagtt
tcgcaattgatttcacctacagtaacggtaataaaactgatccaaaatctctccattaca
attcaccaaattgtgatatgaataatttctataccttaaatgaatatcaaaaagctatat
catctattggttatgttcttgaaccctatgattctaccagatatatggaagtttatggtt
atggtgctaaattctttaatagacctactgttgaatttgaatgttccttaaccggtgatc
caaataatccatccgtatttggtgtcgctggtatattatctgcctataccaatgttttac
aaagtgttgatttatatggtccaacgaacttttcacccattattagaagaatcacagaag
aagccagaagagatttaccaccaccaaatcaaaataatccattaccaagatatcatattt
taactattattaccgatggggtaatttcagatatggaaaaaacaaaagaagccataattg
atgcttcagatgtaccattatctattatcattataggtgttggtaaaactgatttcagtg
atatgaatgaacttgatggtgatgacaaagtgttaagaatcaataataaaacttctaaaa
gagatatagttcaattcgttccattatctaattacgtcgctaacccatcattacttgctg
cagaaacattacgtgaaattccaaaacaagtaattgactttacaaaaaaatacaaataca
agccaagattattttaaataaattaacgtattattataataaaataaaaaaataaaaa
>TR52|c0_g1_i1
gagcagtttaaatcaaaaatcatctatttccaatccatttaatatctcatcagatagttt
caagttctcgttagattttaatcatagtattccagatattatgaattcaaacaacgaaca
cataatgaaagattcaaacgcatttgtttcaaataattcatgtaattaccaaagtaccga
aattgttggtgaaaggaaattaggaggggaaccattgaaacaatattttaatgttttagc
tgatgctactgatggaactaacgttttacctttaccagaaaaaatagtaacttttggtgt
ttgcaatgttgcttatggagaaaataattgtttatctactcctaaaactaaaggaactca
actaccagaacttagtaatccatctactgttaattcaacattttcatctaccccattagt
ccatcacatcattaataatcttccaccatcacccatttctccaaaatatacaattcataa
taataactcaccatatagtagtgttgattctaatgtaacattaactcaaggttcgagaaa
tgaagtatctactcctacctcaactttaactattaatagtaataataatgttatggcagc
tattcaacaacaaccacaacaaaacagttattttgttattcaacaacatcctcaacatca
tcaagaaagtacttgtttctatgctagaagaaaacaagaattaaaaaatatgtcttcatc
ttcatctagtatacaaaatggcacatttaatgatccaacatctgtttcatttcaatttcc
aacaaatcaacaaagtcaagttttattagagcaaactcaaactcaaactcaaactaatat
tcaagctggaaatacggtaatgtgggattcaactaattcaacaaatattatttgcaataa
caatacagcttatattcctcaaattttagtacaaccaaattcttcagttcaaaatattct
tgttcaacaaccagctcagcaaatggtttatcaaccttcgattattaataattttaaccc
ttcaggacttatggttcaacaaaatgaatcacttcaaccggttgttgttcaatcgcaagt
tccttcaatcgcctctacttctgttgctgtagctgtgaatactcctgctattgaaagttc
tgttaatatgccaattcagccttctcctcaaacactttcacatcatgatacaggtaaaca
aatggtagttcaactacaacctattcaaaatccaacaacttctaccgtggtgtgttcgtc
aattgataagacaccaataattcaagatatagtttattctccatataataattatttgtc
accaactccaaccatacaaaaggaatatgaaagtagttcttctacagtcgtagaaaacaa
ttctaaaaaggaacctactgattggatttctcctactgctttagcaaaaagtattgaaaa
agaactaacactcgaacaagaatgcaatatgaattctcctgttactttaacaaataatat
taaaaatgatccatctatcattactccagcttcttcacctgtaatggaagttccaaaacc
aaaagaaaagcaaactatcattattaatttggctgattttaaaccaattagttcaaatta
tgaaaattatagaaacaataagccagctgtattaaaatgtatacataagagaaataagga
tttgcttaaaaagaaatatgcctcaataaaaatccgtaggaattcctcatcactatataa
atgcgatatatgtcaaatagaatactctaaatatcacaaattgaaatcacatttagtaaa
acaacatatgacaaacaagccatataaatgtgattactgcgcaagatcattttgtcgtaa
aaacgatcttactagacatcttcgtattcatacaggtgatacaccattttattgttctgt
ttgttttaaaggttttgcaagatcagatgcttgtactagacatgttcgtcagaatctttg
caaaagaaatgtcgttagttacaatcctgaaacaggtgatatggagattgccatataaag
ttagtaaaaatatgatgaatatatatattatgttatatatattaataattagaaaaagag
atattgtttggtttaatcatagaaaattattcaaaacttcataaactatattttttatat
atataaccattttatatcatat
>TR53|c0_g1_i1
aaaaaatacaattcaataaataatacttatatatatatataatcttaaaaattattttat
aaaaacaaaaaacaaatacaagccgaaaaaaaaaatgaactttaaaaactttagcattat
tcttgcattattttcctttgaattaaaggttttttctcaaccagttaatgatgttgcccc
acaaaaagaattaagctctgttgaaattttagattctgaaatttcaactggagaattaag
taaccttgaaatttcagattctgaaatattaaatattttagatgataatgattctgattc
aggaagtgatagtgaagacacttccgatcttccttgcagtgacattaaagaatgtgttga
ttggatgaaagaaaatagtggagcatttgaagtgtacaatattaccaatgaagttattga
ctacctctatttacaatatcaagatgaagaaaaggttaataaacttaaacaagattttaa
agccattgattatggaatgatggtagatgttggtgatcataaaatgtccgtaaatattaa
gggtgaagaaaatgataaaactattgtattattacctgcttcaggtgtacccagtccaat
cctcttttataataattttactgattatcttgccaatgattttaaagttgtcactataga
accatttggttatggtgtatccgatttaaccgaagaaaagagaaccgcagaaaacatagt
ttctgaaatccatgaatgtcttcaagaacttgaaattgatcaattctacttcatgggtca
ttccattggtggtatgttttcccttgcatatgacaatacctatgaagatgaagtattagg
atttattggtcttgataatactccaaataatcatgtctttaattctactgcttattctgg
tgattttactacatttgccaaggtatttgattattatcatttatggggattacttcctga
aaaccaaaagaaacaatttttggaaataggcgaagcagaacaacaattcttaaacttttc
tgaagaagaaaagaaagactggttaagtattactagttatagaaatggtaatgtaaatat
gatagatgaacaaaactgttttatggatactttggcttacactgatggtatgtatttcca
ttgtccaatgcttatgtttacttctgaagaaactcaaaaagtagaaaaagaatggaatac
cttacatgaaaacatgatcaaaaataatcctgaaaaagaattaattgataaaagtaatgt
tatgcctttagaaggaacttatcacgtttttattcataatcaaaagaaggatgttatttt
agatgaaattaaaaaatggattaattaatttttctaaaaatctatgaataaattaataat
attaggaaaaaaaaaaa
>TR54|c1_g1_i1
ttggccgttgttttgaaatgagatgtggtgaaggaattagatcttgtccttatggtcaat
gttgcagtaaaaaaggttattgtgatatcacttctgcttattgttcaccatcagaaggat
gccaatcagaatttggccgttgtattgaaatgagatgtggtgaaggaattagatcttgtc
cttatggtcaatgttgcagtaaaaaaggttattgtggaaacacatccggctactgttctc
tttcccaaggatgtcaaaccaactatggtaaatgtgccattggtagatgtggtgaattat
ggggtaattgtcctaatagtcaatgttgtagtgcaaaaggttattgtggttctactgatg
cttattgtaaactttcaagaggatgtcaaataggatatggtatttgtaaatctgattaaa
tgaaa
>TR55|c0_g1_i1
tttcaaattatcaaggatattagtatggaacttggaagttttaaattttcaagtaataaa
aatagtaatgattccttaaatagttttaatactgaacaagaagtgtggaatgttacaaat
aatatccaacatatgaatatacgaagaacaggaaatagaacaacaaataaaagtagttct
gaagcattacctaattgggctacaagaactccaaaagagaatcaattaaagtctactatg
gcaaaatcaaaaacatttgtgaaaaaagtaaattcaagatcagttttatccagtaataca
acctcatcgtcgtcaaaccttaatacaaaaaaggctgtaagtaaaaaaacaactacagtt
agatcaagtccacaagttatgaattatagtgagagcaatgcctctggtagttccaaaaag
aataaagcaacaaatgaagaagaagaatctgaagaagtacttattcatggaaaacctccg
taagttgaagatatattaaaggaaa
>TR55|c0_g2_i1
tttcaaattatcaaggatattagtatggaacttggaagttttaaattttcaagtaataaa
aatagtaatgattccttaaatagttttaatactgaacaagaagtgtggaatgttacaaat
aatatccaacatatgaatatacgaagaacaggaaatagaacaacaaataaaagtagttct
gaagcattacctaattgggctacaagaactccaaaagagaatcaattaaagtctactatg
gcaaaatcaaaaacatttgtgaaaaaagtaaattcaagatcagttttatccagtaataca
acctcatcgtcgtcaaaccttaatacaaaaaaggctgtaagtaaaaaaacaactacagtt
agatcaagtccacaagttatgaattatagtgagagcaatgcctctggtagttccaaaaag
aataaagcaacaaatgaagaagaagaatctgaagaagtacttattcatggaaaacctcca
tttaatccaccgggttatgaaaaagaaatgattgaattagttacaaaagatattttacaa
tctgctccggatgtgaaatgggatgatattgctggtttaaaggaagctaaacaattattg
gaggaagcagttgttttacctttatggatgccagattactttaaaggtattcgtcgtcct
tggaagggtgtattaatgacgggtcctcctggtactggtaaaactatgctagctaaagct
ctagcaactgaatgtgaaactacatttttcaatgttacagctggtatgttgacatcaaaa
tggagaggtgattcagaaaaaattgttaggttattatgggattgtgcaaggtattatgct
cctagtacaattttcattgatgaaattgattcactttgtggtgctcgtggaggagaacat
gaagcaagtcgtcgtgtaaaatcagagattctaatgcaaatggatggtgttgctagtagc
gtttcaagcgaagaaggtgaaaaagaacctttaattatggttcttggtgctactaatttc
ccatgggaaattgatgaagctttaagacgtagattagaaaaaagagtttatatacccctt
cctgatatagaagcaagaattcagttgttgcaaattaatacaaaatctataaaattaact
agtgatgtagacttgacagaattggctacccgattagatggatatagtggtgcagatata
acaaatatttgccgtgatgcttctatgatgtcaatgagacgtcgtattaaaggtttaagg
ccagaagaaattaaaaatataccaaaagatgaattggaggctccagtaacgttggaagat
tttaatatagctatatcaaaaattcaacgatccgtgagtcaagcggatattaaaaaattt
gatcaatggatggaagaatatggtgccaactaatttttattttacaaaataaaaacaatt
atactattactattatttactataaatgtttactaaagaataaattatattaattcatat
aaagttaaaaacaaacaaacaaacaaactctcaaacaccaaatagcg
>TR55|c1_g1_i1
attggatatataaagataataaaataaataatggcagtcaatatagatttttcaagcatt
tctagagaattacaaatttcaagagaatgcgctctattagggaattacgatacttcatta
gtatattttgacggtgtactacaaaaaatacaaatatatattaaaagtattcaagaccct
tatagtaaagaaagatggattgaattaaagaattgcttactttctgaatttcaaattatc
aaggat
>TR56|c0_g1_i1
ttatgtttcagatgctcttcataaagccgatattgaatttaccgaaaagggggtcaaagc
agcagctgtcaccgtatttggtatgacggaatcagcctatatgccaagattgactcaacc
agtagatatcattattgataaaccatttatgtttattataagagataaaatggccaaaaa
tatttggttcaccggaactgtctatgagcccaattcatgggaagacgataagaaaaccta
tcaaccagattatggatttgaaatttttgaagatgaagtagtatttgaagaataaaagta
atttataaatatttttttagcaaatttatctctgc
>TR57|c0_g1_i1
aaataagtaataatagtaataaaaaaaattaaaacaaaaaatgacagataattcagaaaa
cacagataagccaaatattacacaacatttacctttcttacctgggaatgtttttgaaga
tattactaaaaatgattttcgaagatcacagtcattatggtaccataatggttatatgac
aagtagaaatttaaaacaaggtataggaggagaaccattacctgttacagctgaactttc
acctgaagtgttattaaaggaaatgaaagataatccatttattatttatacacataaaaa
taaagagttttgtccatataaaaagggtggaatttccagttatgatgagcttcttaaagt
tcaaaatgaaccacaatcttacaaaataccatcatatattgcttatgataaaatggttct
tcgtttttatggttattataaagaatccacgtatcagtcatccgaacaatatcatttacg
aaaagttgttatttattattatttagaagataatacgatgagagttaatgaaccacaagt
agaaaatagtggtataccacaaggtgttcttattagtagacaaaaaattccaaaatctag
caatgaattttatactccaaaagattttaatattggccaaaatgttcagttatatgcaaa
aaccattagaattgttgattgtgatgaatttactaggagatactatcaagaagttgaaaa
tattaaacttaatccagctgagcaaatgcctgaagatccatatcaattagaaagaaataa
acctattagaattaaaatagatgaacagaaagaatatccattaaaacattttattgaata
tgatcgtaaagtattaagattctattgcgtttgggatgatagaagtaacatgtttggtga
tattcatgaattcattattcattattatcttgttgatgattgtgttgaagttagagaagt
tcataagccaaatgacggaaggaatccatttccacttcttcttaaaaagcaacccttacc
aaaagtatttactgatatgaaagatctcgaatcaaatgaaaaatatcattggtcagactt
taaaattggctctgttataaacattcttggaagaaagtgtttaatatatgattgtgatga
ttatacaagattatattttatgaaacaccttggaatgagtgctgatgaactaaaaccata
taatattccaagagaaaaatctgcaaaaatcccaagacaagtaacacctcagtataatgg
ttttggttcagaagaagattctatgggttctgttaagcatatcgtgttacagccaccaaa
aaagaacataattaaaatgttagaaaatgatcatgttgtgttaagatttgtcgcaaaaat
ggaatcaaaatataaacaaaataaagatagaagatttattcttagttatcatgttgctga
tgacaaaatttcaatttacgaaccaatgcagagaaattctggtatcactactggttattt
tgcaaaagtatttaaaaaaacagctggtattattggtggaaagtatttagaaaataatta
tgtaaaaaaacctacagaacaagttaaagaggaagaagattatgaagatgatatatttga
tagtcaaaaaccagcagaacctgtagaatattatacaagtaaagatttatatgttggagc
tgtacttaatatcaatagccaagtatttactttaatcgatgcagatgaatttgtctttaa
ttatatggaatgtaaaaaagatgagtatcctatgtctaacattaaagtcattcttccaaa
aattatgggtgtatttagtaccgaagaaaaagaaaatttaaaacaaaaattcccaactac
aacaggtattaaaagagaagactttattgaagctgtttcaccattattcttaaaatatct
tactccacatgaaattattacactttcaagatcttgtgaagatgacgaccaaaaagttga
tattgataaagttataaaaataataaatgtgctataatatacaatatacaatatataaat
atttatataatactct
>TR58|c0_g1_i1
aagcttctattgttattgttcataaatctttttctagattttttaaaccaattcttgaat
ctttcccaaatcttagatatattgaaatggacgattacgaagaagatttaaacccagaaa
ttcctaaaatacattttgaaccaattgaaaaagataacggtgctttaattttatatacca
gtggtactacaggtaatccaaagggagtagttattacatttagaaatttagaagcccaaa
ttagttgtcttattaaggcttgggagtggacatctgaagataaaatcttacatactttac
cacttcatcatactcatggtattattaatattttaacttgtccattatggagtggtgcta
cttgtgaaatgcttccaaaattcgatgccattaaagtttggaatctttggatggaaggaa
caaataattatactttatttatggctgttccaactatttatgctaaattaatcaagttat
ataattcgttcccaccattaatgcaaaagaaagctacagaaagttgtaagcaatttagat
taatggtaagtggttctagctctcttccaaatttcttatttaatgaatggaaaagaattt
ctggtcatactcttcttgaaagatacggtatgactgaaattggtatggcaattggtaatc
cttatcgtggaccaagaattccaggatctgttggtgttccattcccaaatgttcaagtta
gattaatttgtacagatacaggtaaagatgtatctaacattccagaaactccaggagaaa
ttagaattaaaagcccaagtgtatttaaagaatactttaaccgtaaggagcaaactatta
aatcatttgatgaagatggatggtttaaaactggtgatattgctgttattactgctgaca
agaaatatcgtattcttggaagggctagtgctgatatcattaaatctggtggttataaga
tttctgcacttgaaattgaacgcgaattattagaacatcctgatattgaagattgtgccg
tagttggtcttccagatccaaatgaatggggtgaaattgttggcttaatgtatgtttcta
gtactagagaaataccattagaagaaattaaagaattcttaaaacctcgtattgccaaat
acaagataccaaagattgcttgtcgttttgacgaaatcccaagaaatactttaggaaaaa
ttaacaagcgagaagtggtgcgatgtatgttataaaggttaagatacccttcaaaaccaa
aattataagtaattttggatttgaagggtatgggaccac
>TR58|c0_g2_i1
ttttttttttttttttttttttatttttatttaatttaattgtataaaggtttaaaactg
gtgatattgctgttattactgctgacaagaaatatcgtattcttggaagggctagtgctg
atatcattaaatctggtggttataagatttctgcacttgaaattgaacgcgaattattag
aacatcctgatattgaagattgtgccgtagttggtcttccagatccaaatgaatggggtg
aaattgttggcttaatgtatgtttctagtactagagaaataccattagaagaaattaaag
aattcttaaaacctcgtattgccaaatacaagataccaaagattgcttgtcgttttgacg
aaatcccaagaaatactttaggaaaaattaacaagcgagaagtggtgcgatgtatgttat
aaaggttaagatacccttcaaaaccaaaattataagtaattttggatttgaagggtatgg
gaccac
>TR58|c1_g1_i1
ttataccgaaatttcattgaaaaattgtcgttttaaaaaataaaataaaaatgctctctg
aaggtccagttgtatttaatccggaatcatttcctgattttgaattatttaaacaatctt
atcttcatgttggttcagaaaaacctgctattatttcaagaggaaagcaatatcaatatc
gtcaactttttaaagacattttacattttagaaataaatatttctcaaatcaaaatttag
aaggtgaaagagttgcttatttatgtcctagcagttatgaatatgttattgctcaatgga
gtatttggtgttcaaatggcattgctgtaccattatgtactattcacccacctgcagaaa
ttaaatatactttaaatgattcgaaagcttctattgttattgttc
>TR59|c0_g1_i1
gtacgaaaaaaacgacccttctacaaaaaattattatcagttccgaaaagaagtcgttta
tgtatctctccgatattaatccaaataatattatatacctggctaatcgattaaatgtca
ataaatacaaattttattcgttcctatatacccgttttcataacagtaatccctttttgt
cctacaaaaaaatgtttcaatctaaatcacctagaaatattgcggat
>TR59|c0_g2_i1
tcctacgaagtgatcgaaatgatgaaatatttacttgatagactttatgaacattacact
caaactgaaaataatttaaatagtagtcaaaaccatgacgttgatgatacggatagaaat
agtacagaaacttttggagataatacaaatgaagatgatgctaatgaaaatgaagttttt
ggatatgaaccctatagtttaaaattaaatttaggttgcctcagcgaaaccattgaagtt
agagattatacggctagtggcttcaatatcttcaaaaagtatgaagatctaatttggcca
ttgattattggacaacatcattggttgaataatacagccgatttggtctccttactgtcc
tattccttactaaaaattgatccaagcagtgatctttacgaccaatacctttccttccta
ctggatatgtacaaagaaaaccccaatgataccagcggagagtacgaaaaaacgaccctt
ctacaaaaaaattattatcagttccgaaaagaagtcgtttatgtatctctccgatattaa
tccaaataatattatatacctggctaatcgattaaatgtcaataaatacaaattttattc
gttcctatatacccgttttcataacagtaatccctttttgtcctacaaaaaaatgtttca
atctaaatcacctagaaatattgcggat
>TR59|c0_g3_i1
tcctacgaagtgatcgaaatgatgaaatatttacttgatagactttatgaacattacact
caaactgaaaataatttaaatagtagtcaaaaccatgacgttgatgatacggatagaaat
agtacagaaacttttggagataatacaaatgaagatgatgctaatgaaaatgaagttttt
ggatatgaaccctatagtttaaaattaaatttaggttgcctcagcgaaaccattgaagtt
agagattatacggctagtggcttcaatatcttcaaaaagtatgaagatctaatttggcca
ttgattattggacaacatcattggttgaataatacagccgatttggtctccttactgtcc
tattccttactaaaaattgatccaagcagtgatctttacgaccaatacctttccttccta
ctggatatgtacaaagaaaaccccaatgataccagcggagagtacgaaaaaacgaccctt
ctacaaaaaattattatcagttccgaaaagaagtcgtttatgtatctctccgatattaat
ccaaataatattatatacctggctaatcgattaaatgtcaataaatacaaattttattcg
ttcctatatacccgttttcataacagtaatccctttttgtcctacaaaaaaatgtttcaa
tctaaatcacctagaaatattgcggat
>TR59|c1_g1_i1
aatcacctagaaatattgcggatagctatatttttaataagtataattatcccctgtcct
cagaggaatgtcaacgattttttgagagaaagggaaaagccgtggctttagtggaggatg
aaatgaatcaaattaatgaaagaaaccatggctatcttgaatcaaatacacgtcaacatc
aacttcaacatcaatcctacaattctaaacttgcttaaagtgataattctattgatttaa
ttgatcctttcaagaaaaaatcaaaaataatctttgaatcagcatcctcctcttcctcct
cttcctcctcttcagggaaaactcagaaaccgtttaaatcggttaactataacaaaacca
ttaaaaactatcttaataataaaaaatatcgtaatattaatgtttatgaatttaaagaaa
tattcaaggaatcatccgaatggaaagaaatactaacttctattagtaactataaaaata
aaataagtcaaacaat
>TR60|c0_g1_i1
ttatataaaatcagtagatatacctgaattatattgtcaacttgtagatttaaccgagga
accaacaacaaatccatcaaatattgaaatattaaattatattgctgatttattttatga
tatggctaatgataaattagaaaatcctagtgaagattctgatgatagtgaatatgatga
aattaatgcagaatatgataaagaaccagaaataatagtagccagtagtgaaaataaaga
aaatgttattaataaaccatcgatattgaaagttaagaagacaataattaatgatgataa
agataaagctacttcatcaaagctattaaagaaagttagaaataagaaaataaagaaaaa
taaaactaataaaaagaatgtccactggaatttgaacactaataaaattaatttatttga
taaaaat
>TR60|c0_g2_i1
taataattaaaaaaatggtagaaaaaagtactaacaattttggaaaaaaattagcttctg
ctgataaaaaaacaagagataatgctgtcaaaagtttatcaaaatttctatcacataaaa
agaatatatcagatttagaattaatgaaattatggaagggacttttttattgttactgga
tgtctgataaacaattaattcaacaacaattggcaaatcaattgggggccttattattaa
aaataccaaatgaaatagtattcaaatttttaagagctttttggaaaattataatatcag
aatggaatggtctagatcgtttgagaattgataaatattattatttaatgagaagaatcc
atttctatacttttaaatttctagagagagttaattggagaaaacaatatgttttggaat
acgttgacatatatgatactggaccattatgtttcttaaatgataaaacaccacatgcaa
ttcattatcatatttgtgaagtattttttgaaattctcgaagaagctattgaaaaaccaa
ttcctaaaaaagcatttttaaaaatattagaaccatttatcgatattataactttttcat
ttgattatatattaattgaacatgctacttctgaagtatttttgcatatatataagcaat
tatctaaagacgaaaatgatgatgaagatgaaagtattgatgaaaatgttgatgaaaatg
ttgatgaaaacgatgataatgaaaatgataacgatgaagatgaaaatattgatgataatg
atgaagatgaaaacactgatgaaaatgataacgatgaaaatgagaatgataaaggtgtaa
ataaagatgaagatatagagatggagggagacaaagatacgaataaagacaaaaaattag
aaaaaattaaaaatatttatataaaatcagttgatatacctgaattatattgtcaacttg
tagatttaaccgaggaaccaacaacaaatccatcaaatattgaaatattaaattatattg
ctgatttattttatgatatggctaatgataaattagaaaatcctagtgaagattctgatg
atagtgaatatgatgaaattaatgcagaatatgataaagaaccagaaataatagtagcca
gtagtgaaaataaagaaaatgttattaataaaccatcgatattgaaagttaagaagacaa
taattaatgatgataaagataaagctacttcatcaaagctattaaagaaagttagaaata
agaaaataaagaaaaataaaactaataaaaagaatgtccactggaatttgaacactaata
aaattaatttatttgataaaaat
>TR60|c0_g2_i2
taatatgtatatgcatattttattctgtatataatttttaaaatgtattttaatataaca
aatcaataaagacgaaaatgatgatgaagatgaaagtattgatgaaaatgttgatgaaaa
tgttgatgaaaacgatgataatgaaaatgataacgatgaagatgaaaatattgatgataa
tgatgaagatgaaaacactgatgaaaatgataacgatgaaaatgagaatgataaaggtgt
aaataaagatgaagatatagagatggagggagacaaagatacgaataaagacaaaaaatt
agaaaaaattaaaaatatttatataaaatcagttgatatacctgaattatattgtcaact
tgtagatttaaccgaggaaccaacaacaaatccatcaaatattgaaatattaaattatat
tgctgatttattttatgatatggctaatgataaattagaaaatcctagtgaagattctga
tgatagtgaatatgatgaaattaatgcagaatatgataaagaaccagaaataatagtagc
cagtagtgaaaataaagaaaatgttattaataaaccatcgatattgaaagttaagaagac
aataattaatgatgataaagataaagctacttcatcaaagctattaaagaaagttagaaa
taagaaaataaagaaaaataaaactaataaaaagaatgtccactggaatttgaacactaa
taaaattaatttatttgataaaaat
>TR60|c0_g3_i1
taataattaaaaaaatggtagaaaaaagtactaacaattttggaaaaaaattagcttctg
ctgataaaaaaacaagagataatgctgtcaaaagtttatcaaaatttctatcacataaaa
agaatatatcagatttagaattaatgaaattatggaagggacttttttattgttactgga
tgtctgataaacaattaattcaacaacaattggcaaatcaattgggggccttattattaa
aaataccaaatgaaatagtattcaaatttttaagagctttttggaaaattataatatcag
aatggaatggtctagatcgtttgagaattgataaatattattatttaatgagaagaatcc
atttctatacttttaaatttctagagagagttaattggagaaaacaatatgttttggaat
acgttgacatatatgatactggaccattatggtattaactaatgaacc
>TR61|c0_g1_i1
attttattgataattatataaaacaaaaatttgtagaaatagatggaattatttattata
aacaaaataataatttaaggaaagtaattacgaatgataacgaaaaatggaaattaatca
attctgctcattgtattggacatgagggttgctataaaacctaccacagactaaaaagag
attacttttggaagggaatgaatagggatatcaaactattcataaaaagttgtaaacgat
gtcaaatgtataaaccgcaggcacagaataaatttccagaggatattccaacaccacctg
gattacctttcactagagttggattggatttagttggccccttatatactaccaatagag
gaaataaatatattattgttctagtggattatctgactaaatgggtggaagccgaaccat
taatgaaaacggaatcagaggatgtgatccgattcttaacaaatgtattctctaggcatg
ggataccagaactattaatcactgacaatggaccacaacttatttctgataaaactaaag
cattccttgatttgaatgatgtttacgtacacaatgttgccacctatcatcccccatcca
atggagaggtcgaaaacaggaaccgagaaataggaaaatatctacgacttttaggaacta
aaaacaaagactgggatgatatattacctagtgctttgtgggcactacgaacggcgaaga
atgaagtaacaaaatatagtagttttgaattactatatggtcgcagggatttacagccat
ttgaacttactataaatattgataagcatcatgatggagaaactgatgaagaatattatt
tacgcaaatttattacgcataataaatggattaatgaagctatccggaatatagaaacgg
ctaatgaactatggaaggatagacgtaaacaaattaaaagattaagaagtgaatttaaac
ctggagatttggtattaattaggaattttaatagaagaaagttggatccttattttattg
gaccattaaaaatagttaaacaacaatttaatacggttacagtttgtgatccaattacta
atgaaattgctgaaagaaac
>TR61|c0_g2_i1
attttattgataattatataaaacaaaaatttgtagaaatagatggaattatttattata
aacaaaataataatttaaggaaagtaattacgaatgataacgaaaaatggaaattaatca
attctgctcattgtattggacatgagggttgctataaaacctaccacagactaaaaagag
attacttttggaagggaatgaatagggatatcaaactattcataaaaagttgtaaacgat
gtcaaatgtataaaccgcaggcacagaataaatttccagaggatattccaacaccacctg
gattacctttcactagagttggattggatttagttggccccttatatactaccaatagag
gaaataaatatattattgttctagtggattatctgactaaatgggtggaagccgaaccat
taatgaaaacggaatcagaggatgtgatccgattcttaacaaatgtattctctaggcatg
ggataccagaactattactcactgacaatggac
>TR62|c0_g1_i1
ggggaaaaaaaaaaaaaaaattaaaaaaaaaaacaaaacaaacaaacaaaaatagaatat
atataataaaaaatgtcagaagttacagaaattaaagttcaagaaccaatcaatgtttta
aagggtcataaagctgttgtctcttgtttatctctttcaccttcaggaaatttattagtt
tcaggtagtcaagattctactgttcgtatttgggatttaaaattaggaaaagttatcaag
gctattaaagattgttttgttaatgaccggggtgaaaaatctgaaattaatagcgtttgt
ttttcgactcaaaatgataatgaactttttgttgctagtaatcacagaatttattatttt
gatttaactgatagttctatgattataactaaggaaaacttaatctacgacttcaattta
gatgaaattaatgatattaaagttaatgataagggtaattatttagcagcatgtgatgat
tttggtgtaatttatattgttgatttagagaccaaaaaattaattaagaaaccacacagt
ggacatgataatatatgtacatgtgttgaattcagaccaaataataaatgggaagtatgg
agtggtggtatggattgtaaattatttagatgggatatttcaagaggtattccaaccaga
aattacaatatggtaaataaaaatattaattccaagaatgttcaaatgattaatccacca
tttgtccacgacatttcaatttcatcagatggtcatactgttgctgctggtcttggtgat
ggttcaattcaatttttaaaacaagttaagattggtggtaataaaaagaaagctaaaatg
gaatgggaaactctttggagaattgaagatgctcattcatgggttgttgctgatttaaca
tttgttaatccaactactcttgtatcaggtgctaatgatggaaagattaatttaattact
attccaggagatggtcatgaaagagatggaaaaccagaaattaaaagcactattccaact
ccttttaaggtaaatagtttagttgtcac
>TR62|c0_g2_i1
ggggaaaaaaaaaaaaaaaattaaaaaaaaaaacaaaacaaacaaacaaaaatagaatat
atataataaaaaatgtcagaagttacagaaattaaagttcaagaaccaatcaatgtttta
aagggtcataaagctgttgtctcttgtttatctctttcaccttcaggaaatttattagtt
tcaggtagtcaagattctactgttcgtatttgggatttaaaattaggaaaagttatcaag
gctattaaagattgttttgttaatgaccggggtgaaaaatctgaaattaatagcgtttgt
ttttcgactcaaaatgataatgaactttttgttgctagtaatcacagaatttattatttt
gatttaactgatagttctatgattataactaaggaaaacttaatctacgacttcaattta
gatgaaattaatgatattaaagttaatgataagggtaattatttagcagcatgtgatgat
tttggtgtaatttatattgttgatttagagaccaaaaaattaattaagaaaccacacagt
ggacatgataatatatgtacatgtgttgaattcagaccaaataataaatgggaagtatgg
agtggtggtatggattgtaaattatttagatgggatatttcaagaggtattccaaccaga
aattacaatatggtaaataaaaatattaattccaagaatgttcaaatgattaatccacca
tttgtccacgacatttcaatttcatcagatggtcatactgttgctgctggtcttggtgat
ggttcaattcaatttttaaaacaagttaagattggtggtaataaaaagaaagctaaaatg
gaatgggaaactctttggagaattgaagatgctcattcatgggttgttgctgatttaaca
tttgttaatccaactactcttgtatcaggtgctaatgatggaaagattaatttaattact
attccaggagatggtcatgaaagagatggaaaaccagaaattaaaagcactattccaact
cctttaaaggtaaatagtttagttgtcactaaagatccagaagttactggtgaaaattta
aaagaatctctaacagtttatatgtctggtgttccaatatctttgtctgaacaacctact
ggtgatatttacgtatacaaattccaaaattaatagcttaactcatattttcagtaaagt
attcgtattattt
>TR63|c0_g1_i1
gtaggtataggtataccagaagggtacaccgcctatgtgatgacgagacgtaaagcgcat
cgaggagttccatccatgccagatcttcatgcctcctccagtcgaattatgaactccatc
aactcggtggtatcccttcttcctaaagtgaatattccggataccttaacgcctagaatg
ccatgtgattggaaattctataatgcagtaacgggagaaaccttccatacctgggatgct
cattgtccattaaaggaagttggatgtgtctttaacaatgaaaatatatggtccaatatg
aacaagcaaacggatccctctcgtatggaatggaatatattgaacacgaaattttggagg
ccgttctttaacaaaaaattccccaaaccggctgatctttccagtattcaacctgaagtt
attaattataaggagtctacaaatgatatctatgtattagaaaaagcgatccatcaagtg
gtcaccacgaactttgaaaaatggagaacgagatgggcaaccatttggaatagacatgtt
agtcgattattgcatactctccttcgaaagctagaggatggtaagatggaaggaaaggac
atgtcgaagaattgggcgaaaacgattgaaggggaagagatggcacgacttcgtaaaatc
tatgatatatcgggggtaccaattaatctatctctcaccgattttgggccgattattgaa
gcggtgcatgccacaagtattcatgaaaatttagagaacagtgtcgaatttgccctagca
gtatattgtacaaattatcctaataatattgtctcggtttggatctttattgcaagtcta
caagaaaaaaatcgtaattattaaataaactgaagaaaaaaaatataaaaaaaaaaaaaa
aaagggtgggagaggtatatagaataaaatataaaaa
>TR63|c0_g2_i1
ataaaatgaaaaaaagtacagttgataattcagggagtaatggttctctgaaaaatagta
atagacaagatagaatagaattaattgagagagcaaagaaaagaatatctgaaattaggg
agaaaaaaaatactgtattagaagcaaaaaatgatgttgatgaagatgacccattaggaa
ttaagaaacaaacatcctatgcaccacaacccttaaatttttcaaataaaaaaccatcaa
atgctccaactgaatttaataatcaagattctaaaccttcatttgttagttttgttccag
aggctggaatatccataaaaaaagataataatttcccacaattgaaaaaaaagattttca
aaatttcaatctagaacttttagtaaacgattaggtagagatgtagcttctgcagctgaa
gttgaaacaccaagtgattctacaagaaatattttaggaggggaatatacggcatctcct
cttgaatctgtgtctaacagtcaagatgttaatagatcaagttatagattaagaagaaat
tcagaactaaataaagctaacagtgctgataataccaatacaacaaatgataatgaaaaa
tatgaaaagaagaaatataaagttcatggtttagaaagtgtaaaagatgtatttaaatca
gctatgttagatgatattaagaaagagcaatcagttgaatatgaatcaccagaagaaaaa
gcaattttccaactaatcaattcatcaaaccaaactacaggaaaagatattgaaatacaa
aaatgggaacatttactaccacgaattaaagaatctgaaaaacaacttttatatgaccca
agttcatggcatattacaaatacggatacttggtatggagatggaaataattttagaaga
cctatgttggaaggtttatatgtaccagaattaccatatgttgcatcatcaaacaaaaga
aaaatggaagctcgtattcaccaagaagaagataatctaggatatgactggtttgattcc
ttaggacgattaggatgtttaccaaatccattaattaagaaatctcgacatcatccacag
ttatggattgagcaagattcagaagtaccaaaggataaaggatttgattttgatacttat
tggccaaaaccactttccaaatatcaagaaatagagaatggtcgtccctatttattagtc
atgcagctttttgcgattgattttattgatcatcgtttaatggcacctgaaatggtatta
gcaaaacaaattgaaattttaatgaaattatttgatgaacgtaaaaaagaaggaattact
gattatttaataagaaaagtcgagatgttaagaaatacttatgaattagataaattaaaa
gtatttgaaaattttgaaaaaatacctgaagggttaaacgacgaaaagattaaagaatcg
caacaaagaaaaaaggaagaagatgatggtatatatcaggccaaattagtaccttctgtg
tatcaacaacgattaaaaagccaatatacaaaagataaggatatgctgtataaggaagcg
gttaataaactctacaatacattaaatgaattacgtcaaactaaattattaagagataca
gaaagtcaaatggatcaaattattcaatttagaattttacaaatgtgggaaaaaataaaa
aatacgagaaatagtcaaggttatatttgtactaatgttcatttacaaattttcactacc
gaatcaaattacgatgaagatgttcaaaatatgaaagaagaaattaacaaagaattagct
gaggagcaagaatggtttaatttcagtaaatatatgaaaagtcaagattcacaacaagag
aaaggtgaaaacaatgatggtaaaaacggtaatgaatccattaatgaaagaaaatcaaga
aaaagaagtaaaagtaggggtagaagtatatctacaagatcgagaagtttaagtgttagt
tacaggagtagatctttaagtcagacttcctttagtcgaagatcgtccagtattgatata
tatggtaaaaagcattccaaacattcaaaagatatatatagtcttgctaatttagtattt
gattcaaaaaccagtaaaaagagtcatctctctgaatcagatttaaaaaagattaaatca
aacattcaaaagagattgaaagtgtcaagaagaaagccaggatccccacttattcattta
aaattatcaaaagttcaagaaatcacacctaccttagaatgtccaaaaagagaacaatta
agaagaagagagtgtgaatctacaaaattttatgttaaattattctataattacaaggaa
gtgaccaagaccactcctagagccctaaattattcaaaattttcagttccatttaagact
tctgaaattaaacatgcctatgttcaaaatgaatatggtatatttgaacccaaagtgata
gagcaagaaaaagattcaattgttattggtatacatattacagaaattccagatagtatt
gtattgaagttatatgaatgtggagttgttggggataaatgtatagcagatatttttgta
gcaattccagattcctcttcacatattggatcaattagtcgagagaaaacgatagtagaa
ttttcaggggaatctctagcgaatataccgcaaattaaaacattggatgaagatagtcct
gcagtgatgagttcaatgaatgatgatattgaacaaatgtcatatgaaaatagaaatatt
cgaggtacactgcatttatgtgtagcttggggtgcagatgaagaaggaagatctttagga
ccaacatcatcaatgattacaaaatcaaagcaaggctataatttaacaggactgggttat
ggggatagagcctgtgatcccacgaatacggcatgtcctattggtatagttaatttaaag
caattaattaaatggatttcaacaattaacattgatccgaacgatccaagaaatgtaaag
ttaatgcaactgtatgaaacggtgaaagatgagctgatggaaccctggtgtaataaagaa
tttttccgtttagatattccaaagattacatttgagaaaacgctgggggtaggtcaacat
gtacaggtacaagttaaacgtagagagcttttacatttaagaaatatagggcaagttatt
gttcaagaaccaattccattctgggatgatgatatatctaagattaaatggattcttgta
tctgataaaaaagcaaagacattattggatcgtcaaaagcaaatgatttcggacaagaac
aattcgaacaatttcaacatagacagtattgacagtttaagtgatgtgaccatgaacaat
tttgtgaaacgtattcgtacgcatcaacttttatttaatgcggtatgtagtcgaccaccg
atgcttacagattttgtgcatgaggaatcgttgtataaagagattaaagaaaagctttcc
tttagatggatattcacccaacgacgtccattaaaccccactagaattaaaagagatgat
ttggcggttttacaaccggataaatgtacattaattacgcatatcatcagaggatttaat
atacccattagaaagcaaagttatgataaggataaaaaattaaagtcaccacgtacatat
gtggaagtatccttccaacgacaaaaagcgcgtacttcagtatttgaaggaacgaatccg
acctggaaggaaacgattgagctacccttcaatgctcccaataatgattatcaaccctct
agtttattggagaatgatattctaatggaaaatatctatttaaatttgtacgatgaatac
attgttgatttaattgaggacgatagagaaagagagcgtaatgttcaccatagaaaagaa
agaaactggttaggctctgttgttattccatttgcacatgtttataagagatcaaaggtg
gaaggttacttccgagtgaagacaccctatcgattattagattatgagcaatcagagtca
gaatcctccaatattgatcgagtgggtacgattaatggatgtatgatacatattttcatt
actcttgaacccttacttattcaaccacctccattaagaatgaagttcatttccgaagaa
gattcaagattattgaaatattctaaaaagtgggtcaattctggttttccaaatagatat
tgtattgcaactaccttaaacttgaatggaagtacggtatttctctgtcggtatatccgg
ccattacagcctccacccaagttcgatacagaattgaaagcgcatcgatttgtatcgatg
attccctatcttaatgattattccaccctgatggccaattgtcaattactttgtacatgt
gatgaattattggaaattggagcaggggatgaatttgagcatgccattcttctctgttgt
tacttcctctttttaggattggatgcgtacattgtagtaggtataggtataccagaaggt
tacaccgcctatgtgatgacgagacgtaaagcgcatcgaggagttccatccatgccagat
cttcatgcctcctccagtcgaattatgaactccatcaactcggtggtatcccttcttcct
aaagtgaatattccggataccttaacgcctagaatgccatgtgattggaaattctataat
gcagtaacgggagaaaccttccatacctgggatgctcattgtccattaaaggaagttgga
tgtgtctttaacaatgaaaatatatggtccaatatgaacaagcaaacggatccctctcgt
atggaatggaatatattgaacacgaaattttggaggccgttctttaacaaaaaattcccc
aaaccggctgatctttccagtattcaacctgaagttattaattataaggagtctacaaat
gatatctatgtattagaaaaagcgatccatcaagtggtcaccacgaactttgaaaaatgg
agaacgagatgggcaaccatttggaatagacatgttagtcgattattgcatactctcctt
cgaaagctagaggatggtaagatggaaggaaaggacatgtcgaagaattgggcgaaaacg
attgaaggggaagagatggcacgacttcgtaaaatctatgatatatcgggggtaccaatt
aatctatctctcaccgattttgggccgattattgaagcggtgcatgccacaagtattcat
gaaaatttagagaacagtgtcgaatttgccctagcagtatattgtacaaattatcctaat
aatattgtctcggtttggatctttattgcaagtctacaagaaaaaaatcgtaattattaa
ataaactgaagaaaaaaaatataaaaaaaaaaaaaaaaagggtgggagaggtatatagaa
taaaatataaaaa
>TR64|c0_g1_i1
atataatataaaaaaaataaatatcaataaataataaggaaatgacaaaaatgattacca
tattaccacaatattcttgtcaatgtgattttccaatagattttgctacagcccaagaaa
aaaccaatgccacctctgaaacaacgacctcacccgatcaaaaattgacttcattagaaa
attcaaaacccccatcattttggatttcaaaataccaagaaaatgaaaaagccattcatg
gtaaagttcaagtaatttttaataaaggtgatgaggtaccctcattggatgccaaaccag
aatttaatgtaaattggattgatagcaattcttttgaaatcaccgataacaatgaaaaaa
tcattatgaaatcatacgataaaaactataaaattcaaaaaaaaaatataaattcaattg
acatttctcctttagaatctttagtggtaactggtgaagatgaatcagtaataaaattaa
ttgaaattgatactggaaatattagaagaatttttgaaggacattatggtgatattacaa
aagtacgcttcttcccatcgggtcaagttttattaacagctgccaccgacttacaaatta
aaatttggtcagtactagatggtagttgccctgttactttaaaaggacatacaagagcca
ttactgataccgctattatttccagaggaagaaatgttttatcttcttccaaagatggtt
ctattcgtttatgggaatgtggatcttcctctactattcgtaaagtatgtcaacttgata
aacctattcataaaattgctctcggtaaaataaataaagagtatgctactgctcatccat
cacctgaagtgactttggacgctagagaagtcgaaactcgtggtaaagtaatttttgcca
tcactgataatagtttctatggttatgatttaggacaacccgataaagaacccctctttg
ttggtcatcaagaagtaggggcttcacccttctcagccatcgcatatgatagtgaaatga
atagagtatacactggtaatgaagaaggtatcgtttcaatttgggatttgaatgaattat
caaaacctatacaattattcaaacgtaactgtaccaccattacatccttaaatgtaataa
gcaaaaatgaattattagttacacaaggtgatggtcaactttacctttgtgaaataaatg
aaaataacattcgtattaagaaagaatatgttggaagtgatcttgagccatggtatgatg
cctgtatcacttcaaatggtaccattattgctggtggtagaaatggacttttacaaaaat
acactttataaattttgttaataaggagaaaaataatctttataatgtaaaataaatgaa
ttaattaaat
>TR65|c0_g1_i1
attgaaaataaaagaatattaattagagttgattataatgtcccaattgatatacaagga
tcaatcttagataattcattaattatagcatcattaccaacaattcaatactgtattaaa
aataaagcaagatctattattttaataagtcatcttgatgaaccaggaggacaacctcaa
aaagatctttctttaggacctgtagcaaatgaattaaatcgtttattaggtagaactatt
caatttataccaaaatgtacaggatatgatgtcgaaagaatttgtaatatggcaaaggat
ggtgatatcatattattagaaaacttaaaattccatcaagaagaagatatactaatacga
aagaaaacaaatccaaaaacgtatatcaatgaaagatttagaaaatatattaattcatta
tctaatttagctgatattttcgttaatgatacttatagtttatctaatagtgaatatacc
tcacttgttagtttaacgataccaactaaagtatccggattacttttaaaacgtgaattg
gatgttatatctcttactcttgatactcctaaaacaccatttgtagccatcattggagga
cttgatataaaagaaaactgtgaattgatttacaatttactagaaaaagctaatattcta
atcattgttggcaatttggcttttgttttcaaacatgtattaaataatattaagattggt
tcgtcagaatatgattctgaactagtaactttcgtaaataatgtaattgaaaaggcaaga
aaataccgtgttgaattattcttcccaatagattatatcattgccaataaattaagtaaa
gattgtaaagtgggaattaccaatgataatcatggtataccagatggttggataggtgtt
gatgttggaccaaaaagtaatatcatcttcaataaaattattctttcggcaaaaacaata
ttttggttaggggttgctggttatcatgaaattgataaattttcaaagggtactagacat
ataatcgaatctattgccgaatctacacttcaaggtgcaatatctattgcagcaggaaag
gatactgtaaaggctattgctaaatataaagcccaaaataaaatatgtcatatatctact
ggtaattctaaaacctttgagtatttggattgtaacatgcttccaggtgttatagctcta
tcaaataaaatataattttttcctaaaacaatttcaaaaaaaa
>TR65|c0_g2_i1
actagacatataatcgaatctatagccgaatctacacttcaaggtgcaatatctattgca
gcaggaaaggatactgtaaaggctattgctaaatataaagcccaaaataaaatatgtcat
atatctactggtaattctaaaacctttgagtatttggattgtaacatgcttccaggtgtt
atagctctatcaaataaaatataattttttcctaaaacaatttcaaaaaaaa
>TR65|c0_g3_i1
attgaaaataaaagaatattaattagagttgattataatgtcccaattgatatacaagga
tcaatcttagataattcattaattatagcatcattaccaacaattcaatactgtattaaa
aataaagcaagatctattattttaataagtcatcttgatgaaccaggaggacaacctcaa
aaagatctttctttaggacctgtagcaaatgaattaaatcgtttattaggtagaactatt
caatttataccaaaatgtacaggatatgatgtcgaaagaatttgtaatatggcaaaggat
ggtgatatcatattattagaaaacttaaaattccatcaagaagaagatatactaatacga
aagaaaacaaatccaaaaacgtatatcaatgaaagatttagaaaatatattaattcatta
tctaatttagctgatattttcgttaatgatacttatagtttatctaatagtgaatatacc
tcacttgttagtttaacgataccaactaaagtatccggattacttttaaaacgtgaattg
gatgttatatctcttactcttgatactcctaaaacaccatttgtagccatcattggagga
cttgatataaaagaaaactgtgaatagatttacaatttactagaaaaag
>TR66|c0_g1_i1
tctgcaatttctctttaagattatttttattttttgttttttaatagatagtttttttta
aatataataattaaatattatatatttgtttaaaatatcagaaatgagtagtacaaagag
aagaaaaataactaataatcaagcaaatgcagaaatgtcttacgattggaaagaggatgg
tacattattgataaaaagttttaaacaacctacctcatcttcgaaaatagcagctttcga
tttggatgatactttaataaaagtaaaaggaaaaaacaaatttccaaaagatgaaaatga
ttggcaatttttttcatcctctgaaccaaataaattaaaaaaattagttgaagaaggatt
tcgcattgtaattttttcaaatcaaaatggattttctagaaaagataaaaagaaaaatag
tttaataaaagaggaacaatttaaaacaaaaattaataatatatttaaattattggatat
ccccattactattttttgtgctatggaaaaagacagttttagaaaaccttgtaaaggaat
gtggaacttttttttagaaaattataataaggttgatatagataataaagaaagtttctt
ttgtggtgatgctgctggaagacctaatggatggaaacctaatgcaaaaaaagatttttc
agataatgatagaaaatttgcattaaattgtaaattgaatttttatactccagatgaatt
tttcatgaatgaaaaaccagctaaatttcaactggtttctgatcctaattcgttaaagga
taaaaaattaccattatttgaaccatctgataaacccttaattccagaggataaacatct
tgaaatgatattatttgtcgggtatccaggtagtggaaaatctcattttgcaaaaaaaat
atttattaccagaggggtatattcatattaatcaagatacattaaaaacagctgataaat
gcgtaaaagctgcagaatttgaattacgaaagaaacactctgttgttattgataatacaa
atccatctaagaataaaagagcaagttatataaaaattgcccaaaagttaaatgttcctg
tgagatgttttaaatttgaaaccacagaagacatcagtttacataataataaatatagag
agattgtgaagggtgaaacattagtaccaacaattgcctatagattttataattcaaatt
atgttgaaccaacacttgatgaaggttttgaagaaattaaaaaaattaattttgtaccaa
gctttgatgaaaaaggtcaagaagaa
>TR67|c0_g1_i1
aaaaaatataataataatagtaataatagtaataataaatatcattttacaccattgatt
ttagcatatttatggaatgaacaagaaattttggattatttaattgataatggttttcca
gttaatgacatagatcaatatggttatagtcttttacattatatggtattacgggatgat
ttagatcaagttcgtcgtcttatggccagaacggaagtagatgtcaattttattgttaat
accttaaattatatgcaaagtcattccgccttagatattgcattaaataattgtgataaa
gaaatgtatatgacattactatcgagttccacccttcatcctaatcattgtaactctaaa
caagaaactcctttaattaccgtattaaaaaatcaacgattttctatttcagataaatta
gatatgcttcgtattttactagaaaagggatccgacatagaagtagtgaagtagttgatt
gtgatggtaaatcggctctgggactaagcattctatctgaatatataccaattttccaac
tctttctagataacggagctgatatagaatttatggatattctaatgaattatcctataa
attatactatttcagtaaaatcaaaagccatagttaaaataatattagaccaaggaattg
atgttaattttatggatatctttaattattctccaatcatggatgcggtctatgaatcac
atttcccagtagtaaaactattagtggatgcaggagcagaagtaaatgtcattgttccta
atttcaacaaaaaatttagataccgttggcgtaatgaacccgaacttcctcccactcctc
cggaatattcctgtcttttgatatatgcaatagaacttaataatctttccatcgtcaaat
atttaatagagcacggcgctacctatgatttccaaaaagaagattatctggataatgtat
tatcaatcctcttccacgtatttcgattaaaaatactagattatttattagataccgtaa
tggatattcagtatatcaccatggaaactttatctgagtttctttggggagatcgtacag
atattacagatgttctttttaagcatggtatggatatagaattagtaaataaagaaggag
aaacccttttagtatgtgcaataaaacgaagaaaatccaagataatcaagtatttattag
aaaagggggtccaattacaacctatttatcaacatttaagtgctctcgataaattgatta
tatttaatgaatcagaaggctttaatattttgaaaatgttggtaaagcatggattagagc
ttaatcgtgtaaatctggaagatggagaaaccttattaactaaatcaatccgatttcacc
aaatcaatgttataaaatatttattggaaaaaggagcggatccattctatgttaatacta
tgaatccggagttttccacattagaaagggtcaatgaattttttaattttcaaagaaatt
taaaagattataagcaaattcatactctgattcaggaagccagaaagaaaaaattaaact
cttaaataat
>TR68|c0_g1_i1
ttaaattatgatcaattcataaagaatataattagaatatttgaaaatgcacaagaaatt
cttttgcttttacttgaagatgaattaagacatttagatatctggtatgatccagaaaga
aaagaaactaataagccaaatattccagctgtattgagctataatagttataataaaaac
aaatggtcatcattaatatcaaatgcttggaatatatcaccgttacttgctgcagaaatt
ccaaataaattcaaattaccagtattacatagtgaaataataagatcaattatagcaaat
ccattagctgttattgatagtacttcagcattagaagaagttattagtcaaaaatgtaat
attagtaataattatggattccgttcattattatactggacacatgtctctccaattcat
gctatttccttcttagctaatcaaactgagaagaatccatgggaaattcaatactcttta
agagttttagaacacttccctgctgatatgatcttcttctatgttccacaaattgtccaa
cttttaagaaacgatccattaggttatgctgaacattatatcttaaagactgctcattca
tcacaattattcgcacatcaaattatatggaatatgaaggccaatatgttcaatgaagaa
aaggatggttcattaactcctgataaaattaaaccagttcttgatcgtattattgagaag
atcgttaacccattatctggttctgataaagaattctacgaaagagaatttaccttcttt
aatgaagttacaggtatttctggtaaattaatgccattcattaaatgtactaagccagaa
aagaagaagaagattgatgaagaaatggcaaagattaaggttgatgttggtgtatactta
ccaagtaatccagatagtattgtaattgatattgattataaatctggtattccattacaa
agtcacgcaaaggctccattcttggctacattcaagaccaaaccaagagctgctagcgaa
gattcagaagataatggatccatggatgaagatacggataataataaagaaatttgggaa
tccgccattttcaaggtcggtgatgattgtagacaagatattcttgctttacaattaatt
gctatcttcaaaagtattttcgtaaaggatgatttagatatgtatttatatccatataga
gttgttgctaccgaaccaggatgtggtgttattgaatgcattccaaattccatatcaaga
gatcaaatgggtagagaaaaagttaatagtttatatgattactatgttgttaagtttggt
cactcagatactgttagttaccaaaaggctagagctaactttattagaagtttagctgct
tattcattagtattatatatgcttcaaattaaggatagacataatggtaatattatgttt
gataatgaaggttacattatccatattgatttcggttttattcttgatatttcacctggt
ggtatcaattttgaaaatgtaccatttaagttaacttctgaaatgcttgaagttatgaga
acagaagttgaatcacagccatacaaatggttctgtgaattatgtattcgtggttatttg
gctattagaccatatgctactcaaattattgaaatggtttcattaatgcaagagtctggt
ttaccatgctttagaggtgaagttactcttcaaaaattgaagagtcgtttccaattggat
cttacggaacaacaagctgctgaatttatgtcagagagaattcaagaaagtaaaaagaat
ttacttagtgtggcttatgatcacttccaaaagattcaaaatgaaattccatatcatcgt
taaaaaaaaaaaaaaaagattattttttttttataatccactattcgcaatatatatata
caccctattatcctaagttttttattttgtcatacacatacctttcctatatttactttt
ttctattctataaacaaataattaaattataaaaagaaaaaaaaaaaaaaaaaaaaaaaa
aaagattaaaataaaaaaaaaaaaaaaaaaaaaaa
>TR68|c0_g2_i1
ttaaattatgatcaattcataaagaatataattagaatatttgaaaatgcacaagaaatt
cttttgcttttacttgaagatgaattaagacatttagatatctggtatgatccagaaaga
aaagaaactaataagccaaatattccagctgtattgagctataatagttataataaaaac
aaatggtcatcattaatatcaaatgcttggaatatatcaccgttacttgctgcagaaatt
ccaaataaattcaaattaccagtattacatagtgaaataataagatcaattatagcaaat
ccattagctgttattgatagtacttcagcattagaagaagttattagtcaaaaatgtaat
attagtaataattatggattccgttcattattatactggacacatgtctctccaattcat
gctatttccttcttagctaatcaaactgagaagaatccatgggaaattcaatactcttta
agagttttagaacacttccctgctgatatgatcttcttctatgttccacaaattgtccaa
cttttaagaaacgatccattaggttatgctgaacattatatcttaaagactgctcattca
tcacaattattcgcacatcaaattatatggaatatgaaggccaatatgttcaatgaagaa
aaggatggttcattaactcctgataaaattaaaccagttcttgatcgtattattgagaag
atcgttaacccattatctggttctgataaagaattctacgaaagagaatttaccttcttt
aatgaagttacaggtatttctggtaaattaatgccattcattaaatgtactaagccagaa
aagaagaagaagattgatgaagaaatggcaaagattaaggttgatgttggtgtatactta
ccaagtaatccagatagtattgtaattgatattgattataaatctggtattccattacaa
agtcacgcaaaggctccattcttggctacattcaagaccaaaccaagagctgctagcgaa
gattcagaagataatggatccatggatgaagatacggataataataaagaaatttgggaa
tccgccattttcaaggtcggtgatgattgtagacaagatattcttgctttacaattaatt
gctatcttcaaaagtattttcgtaaaggatgatttagatatgtatttatatccatataga
gttgttgctaccgaaccaggatgtggtgttattgaatgcattccaaattccatatcaaga
gatcaaatgggtagagaaaaagttaatagtttatatgattactatgttgttaagtttggt
cactcagatactgttagttaccaaaaggctagagctaactttattagaagtttagctgct
tattcattagtattatatatgcttcaaattaaggatagacataatggtaatattatgttt
gataatgaaggttacattatccatattgatttcggttttattcttgatatttcacctggt
ggtatcaattttgaaaatgtaccatttaagttaacttctgaaatgcttgaagttatgaga
acagaagttgaatcacagccatacaaatggttctgtgaattatgtattcgtggttatttg
gctattagaccatatgctactcaaattattgaaatggtttcattaatgcaagagtctggt
ttaccatgctttagaggtgaagttactcttcaaaaattgaagagtcgtttccaattggat
cttacggaacaacaagctgctgaatttatgtcagagagaattcaagaaagtaaaaagaat
ttacttagtgtggcttatgatcacttccaaaagattcaaaatgaaattccatatcatcgt
taaaaaaaaaaaaaaaagattattttttttttataatccactattcgcaatatatatata
caccctattatcctaagttttttattttgtcatacacatacctttcctatatttactttt
ttctattctataaacaaataattaaattataaaaagaaaaaaaaaaaaaaaaaaaaaaaa
aaaaaaaaaaaaagattaaaataaaaaaaaaaaaaaaaaaaaaaa
>TR68|c0_g3_i1
ttaaattatgatcaattcataaagaatataattagaatatttgaaaatgcacaagaaatt
cttttgcttttacttgaagatgaattaagacatttagatatctggtatgatccagaaaga
aaagaaactaataagccaaatattccagctgtattgagctataatagttataataaaaac
aaatggtcatcattaatatcaaatgcttggaatatatcaccgttacttgctgcagaaatt
ccaaataaattcaaattaccagtattacatagtgaaataataagatcaattatagcaaat
ccattagctgttattgatagtacttcagcattagaagaagttattagtcaaaaatgtaat
attagtaataattatggattccgttcattattatactggacacatgtctctccaattcat
gctatttccttcttagctaatcaaactgagaagaatccatgggaaattcaatactcttta
agagttttagaacacttccctgctgatatgatcttcttctatgttccacaaattgtccaa
cttttaagaaacgatccattaggttatgctgaacattatatcttaaagactgctcattca
tcacaattattcgcacatcaaattatatggaatatgaaggccaatatgttcaatgaagaa
aaggatggttcattaactcctgataaaattaaaccagttcttgatcgtattattgagaag
atcgttaacccattatctggttctgataaagaattctacgaaagagaatttaccttcttt
aatgaagttacaggtatttctggtaaattaatgccattcattaaatgtactaagccagaa
aagaagaagaagattgatgaagaaatggcaaagattaaggttgatgttggtgtatactta
ccaagtaatccagatagtattgtaattgatattgattataaatctggtattccattacaa
agtcacgcaaaggctccattcttggctacattcaagaccaaaccaagagctgctagcgaa
gattcagaagataatggatccatggatgaagatacggataataataaagaaatttgggaa
tccgccattttcaaggtcggtgatgattgtagacaagatattcttgctttacaattaatt
gctatcttcaaaagtattttcgtaaaggatgatttagatatgtatttatatccatataga
gttgttgctaccgaaccaggatgtggtgttattgaatgcattccaaattccatatcaaga
gatcaaatgggtagagaaaaagttaatagtttatatgattactatgttgttaagtttggt
cactcagatactgttagttaccaaaaggctagagctaactttattagaagtttagctgct
tattcattagtattatatatgcttcaaattaaggatagacataatggtaatattatgttt
gataatgaaggttacattatccatattgatttcggttttattcttgatatttcacctggt
ggtatcaattttgaaaatgtaccatttaagttaacttctgaaatgcttgaagttatgaga
acagaagttgaatcacagccatacaaatggttctgtgaattatgtattcgtggttatttg
gctattagaccatatgctactcaaattattgaaatggtttcattaatgcaagagtctggt
ttaccatgctttagaggtgaagttactcttcaaaaattgaagagtcgtttccaattggat
cttacggaacaacaagctgctgaatttatgtcagagagaattcaagaaagtaaaaagaat
ttacttagtgtggcttatgatcacttccaaaagattcaaaatgaaattccatatcatcgt
taaaaaaaaaaaaaaaagattattttttttttataatccactattcgcaatatatatata
caccctattatcctaagttttttattttgtcatacacatacctttcctatatttactttt
ttctattctataaacaaataattaaattataaaaagaaaaaaaaaaaaaaaaaaaaaaaa
agattaaaataaaaaaaaaaaaaaaaaaaaaaaaaaaa
>TR68|c0_g4_i1
ttaaattatgatcaattcataaagaatataattagaatatttgaaaatgcacaagaaatt
cttttgcttttacttgaagatgaattaagacatttagatatctggtatgatccagaaaga
aaagaaactaataagccaaatattccagctgtattgagctataatagttataataaaaac
aaatggtcatcattaatatcaaatgcttggaatatatcaccgttacttgctgcagaaatt
ccaaataaattcaaattaccagtattacatagtgaaataataagatcaattatagcaaat
ccattagctgttattgatagtacttcagcattagaagaagttattagtcaaaaatgtaat
attagtaataattatggattccgttcattattatactggacacatgtctctccaattcat
gctatttccttcttagctaatcaaactgagaagaatccatgggaaattcaatactcttta
agagttttagaacacttccctgctgatatgatcttcttctatgttccacaaattgtccaa
cttttaagaaacgatccattaggttatgctgaacattatatcttaaagactgctcattca
tcacaattattcgcacatcaaattatatggaatatgaaggccaatatgttcaatgaagaa
aaggatggttcattaactcctgataaaattaaaccagttcttgatcgtattattgagaag
atcgttaacccattatctggttctgataaagaattctacgaaagagaatttaccttcttt
aatgaagttacaggtatttctggtaaattaatgccattcattaaatgtactaagccagaa
aagaagaagaagattgatgaagaaatggcaaagattaaggttgatgttggtgtatactta
ccaagtaatccagatagtattgtaattgatattgattataaatctggtattccattacaa
agtcacgcaaaggctccattcttggctacattcaagaccaaaccaagagctgctagcgaa
gattcagaagataatggatccatggatgaagatacggataataataaagaaatttgggaa
tccgccattttcaaggtcggtgatgattgtagacaagatattcttgctttacaattaatt
gctatcttcaaaagtattttcgtaaaggatgatttagatatgtatttatatccatataga
gttgttgctaccgaaccaggatgtggtgttattgaatgcattccaaattccatatcaaga
gatcaaatgggtagagaaaaagttaatagtttatatgattactatgttgttaagtttggt
cactcagatactgttagttaccaaaaggctagagctaactttattagaagtttagctgct
tattcattagtattatatatgcttcaaattaaggatagacataatggtaatattatgttt
gataatgaaggttacattatccatattgatttcggttttattcttgatatttcacctggt
ggtatcaattttgaaaatgtaccatttaagttaacttctgaaatgcttgaagttatgaga
acagaagttgaatcacagccatacaaatggttctgtgaattatgtattcgtggttatttg
gctattagaccatatgctactcaaattattgaaatggtttcattaatgcaagagtctggt
ttaccatgctttagaggtgaagttactcttcaaaaattgaagagtcgtttccaattggat
cttacggaacaacaagctgctgaatttatgtcagagagaattcaagaaagtaaaaagaat
ttacttagtgtggcttatgatcacttccaaaagattcaaaatgaaattccatatcatcgt
taaaaaaaaaaaaaaaagattattttttttttataatccactattcgcaatatatatata
caccctattatcctaagttttttattttgtcatacacatacctttcctatatttactttt
ttctattctataaacaaataattaaattataaaaagaaaaaaaaaaaaaaaaaaaaaaaa
aagattaaaataaaaaaaaaaaaaaaaaaaaaaa
>TR68|c0_g5_i1
ttaaattatgatcaattcataaagaatataattagaatatttgaaaatgcacaagaaatt
cttttgcttttacttgaagatgaattaagacatttagatatctggtatgatccagaaaga
aaagaaactaataagccaaatattccagctgtattgagctataatagttataataaaaac
aaatggtcatcattaatatcaaatgcttggaatatatcaccgttacttgctgcagaaatt
ccaaataaattcaaattaccagtattacatagtgaaataataagatcaattatagcaaat
ccattagctgttattgatagtacttcagcattagaagaagttattagtcaaaaatgtaat
attagtaataattatggattccgttcattattatactggacacatgtctctccaattcat
gctatttccttcttagctaatcaaactgagaagaatccatgggaaattcaatactcttta
agagttttagaacacttccctgctgatatgatcttcttctatgttccacaaattgtccaa
cttttaagaaacgatccattaggttatgctgaacattatatcttaaagactgctcattca
tcacaattattcgcacatcaaattatatggaatatgaaggccaatatgttcaatgaagaa
aaggatggttcattaactcctgataaaattaaaccagttcttgatcgtattattgagaag
atcgttaacccattatctggttctgataaagaattctacgaaagagaatttaccttcttt
aatgaagttacaggtatttctggtaaattaatgccattcattaaatgtactaagccagaa
aagaagaagaagattgatgaagaaatggcaaagattaaggttgatgttggtgtatactta
ccaagtaatccagatagtattgtaattgatattgattataaatctggtattccattacaa
agtcacgcaaaggctccattcttggctacattcaagaccaaaccaagagctgctagcgaa
gattcagaagataatggatccatggatgaagatacggataataataaagaaatttgggaa
tccgccattttcaaggtcggtgatgattgtagacaagatattcttgctttacaattaatt
gctatcttcaaaagtattttcgtaaaggatgatttagatatgtatttatatccatataga
gttgttgctaccgaaccaggatgtggtgttattgaatgcattccaaattccatatcaaga
gatcaaatgggtagagaaaaagttaatagtttatatgattactatgttgttaagtttggt
cactcagatactgttagttaccaaaaggctagagctaactttattagaagtttagctgct
tattcattagtattatatatgcttcaaattaaggatagacataatggtaatattatgttt
gataatgaaggttacattatccatattgatttcggttttattcttgatatttcacctggt
ggtatcaattttgaaaatgtaccatttaagttaacttctgaaatgcttgaagttatgaga
acagaagttgaatcacagccatacaaatggttctgtgaattatgtattcgtggttatttg
gctattagaccatatgctactcaaattattgaaatggtttcattaatgcaagagtctggt
ttaccatgctttagaggtgaagttactcttcaaaaattgaagagtcgtttccaattggat
cttacggaacaacaagctgctgaatttatgtcagagagaattcaagaaagtaaaaagaat
ttacttagtgtggcttatgatcacttccaaaagattcaaaatgaaattccatatcatcgt
taaaaaaaaaaaaaaaagattattttttttttataatccactattcgcaatatatatata
caccctattatcctaagttttttattttgtcatacacatacctttcctatatttactttt
ttctattctataaacaaataattaaattataaaaagaaaaaaaaaaaaaaaaaaaaaaaa
aaaaaaagattaaaataaaaaaaaaaaaaaaaaaaaaaa
>TR68|c0_g6_i1
ttaaattatgatcaattcataaagaatataattagaatatttgaaaatgcacaagaaatt
cttttgcttttacttgaagatgaattaagacatttagatatctggtatgatccagaaaga
aaagaaactaataagccaaatattccagctgtattgagctataatagttataataaaaac
aaatggtcatcattaatatcaaatgcttggaatatatcaccgttacttgctgcagaaatt
ccaaataaattcaaattaccagtattacatagtgaaataataagatcaattatagcaaat
ccattagctgttattgatagtacttcagcattagaagaagttattagtcaaaaatgtaat
attagtaataattatggattccgttcattattatactggacacatgtctctccaattcat
gctatttccttcttagctaatcaaactgagaagaatccatgggaaattcaatactcttta
agagttttagaacacttccctgctgatatgatcttcttctatgttccacaaattgtccaa
cttttaagaaacgatccattaggttatgctgaacattatatcttaaagactgctcattca
tcacaattattcgcacatcaaattatatggaatatgaaggccaatatgttcaatgaagaa
aaggatggttcattaactcctgataaaattaaaccagttcttgatcgtattattgagaag
atcgttaacccattatctggttctgataaagaattctacgaaagagaatttaccttcttt
aatgaagttacaggtatttctggtaaattaatgccattcattaaatgtactaagccagaa
aagaagaagaagattgatgaagaaatggcaaagattaaggttgatgttggtgtatactta
ccaagtaatccagatagtattgtaattgatattgattataaatctggtattccattacaa
agtcacgcaaaggctccattcttggctacattcaagaccaaaccaagagctgctagcgaa
gattcagaagataatggatccatggatgaagatacggataataataaagaaatttgggaa
tccgccattttcaaggtcggtgatgattgtagacaagatattcttgctttacaattaatt
gctatcttcaaaagtattttcgtaaaggatgatttagatatgtatttatatccatataga
gttgttgctaccgaaccaggatgtggtgttattgaatgcattccaaattccatatcaaga
gatcaaatgggtagagaaaaagttaatagtttatatgattactatgttgttaagtttggt
cactcagatactgttagttaccaaaaggctagagctaactttattagaagtttagctgct
tattcattagtattatatatgcttcaaattaaggatagacataatggtaatattatgttt
gataatgaaggttacattatccatattgatttcggttttattcttgatatttcacctggt
ggtatcaattttgaaaatgtaccatttaagttaacttctgaaatgcttgaagttatgaga
acagaagttgaatcacagccatacaaatggttctgtgaattatgtattcgtggttatttg
gctattagaccatatgctactcaaattattgaaatggtttcattaatgcaagagtctggt
ttaccatgctttagaggtgaagttactcttcaaaaattgaagagtcgtttccaattggat
cttacggaacaacaagctgctgaatttatgtcagagagaattcaagaaagtaaaaagaat
ttacttagtgtggcttatgatcacttccaaaagattcaaaatgaaattccatatcatcgt
taaaaaaaaaaaaaaaagattattttttttttataatccactattcgcaatatatatata
caccctattatcctaagttttttattttgtcatacacatacctttcctatatttactttt
ttctattctataaacaaataattaaattataaaaagaaaaaaaaaaaaaaaaaaaaaaaa
aaaaaaaaaaaagattaaaataaaaaaaaaaaaaaaaaaaaaaa
>TR68|c0_g7_i1
ttaaattatgatcaattcataaagaatataattagaatatttgaaaatgcacaagaaatt
cttttgcttttacttgaagatgaattaagacatttagatatctggtatgatccagaaaga
aaagaaactaataagccaaatattccagctgtattgagctataatagttataataaaaac
aaatggtcatcattaatatcaaatgcttggaatatatcaccgttacttgctgcagaaatt
ccaaataaattcaaattaccagtattacatagtgaaataataagatcaattatagcaaat
ccattagctgttattgatagtacttcagcattagaagaagttattagtcaaaaatgtaat
attagtaataattatggattccgttcattattatactggacacatgtctctccaattcat
gctatttccttcttagctaatcaaactgagaagaatccatgggaaattcaatactcttta
agagttttagaacacttccctgctgatatgatcttcttctatgttccacaaattgtccaa
cttttaagaaacgatccattaggttatgctgaacattatatcttaaagactgctcattca
tcacaattattcgcacatcaaattatatggaatatgaaggccaatatgttcaatgaagaa
aaggatggttcattaactcctgataaaattaaaccagttcttgatcgtattattgagaag
atcgttaacccattatctggttctgataaagaattctacgaaagagaatttaccttcttt
aatgaagttacaggtatttctggtaaattaatgccattcattaaatgtactaagccagaa
aagaagaagaagattgatgaagaaatggcaaagattaaggttgatgttggtgtatactta
ccaagtaatccagatagtattgtaattgatattgattataaatctggtattccattacaa
agtcacgcaaaggctccattcttggctacattcaagaccaaaccaagagctgctagcgaa
gattcagaagataatggatccatggatgaagatacggataataataaagaaatttgggaa
tccgccattttcaaggtcggtgatgattgtagacaagatattcttgctttacaattaatt
gctatcttcaaaagtattttcgtaaaggatgatttagatatgtatttatatccatataga
gttgttgctaccgaaccaggatgtggtgttattgaatgcattccaaattccatatcaaga
gatcaaatgggtagagaaaaagttaatagtttatatgattactatgttgttaagtttggt
cactcagatactgttagttaccaaaaggctagagctaactttattagaagtttagctgct
tattcattagtattatatatgcttcaaattaaggatagacataatggtaatattatgttt
gataatgaaggttacattatccatattgatttcggttttattcttgatatttcacctggt
ggtatcaattttgaaaatgtaccatttaagttaacttctgaaatgcttgaagttatgaga
acagaagttgaatcacagccatacaaatggttctgtgaattatgtattcgtggttatttg
gctattagaccatatgctactcaaattattgaaatggtttcattaatgcaagagtctggt
ttaccatgctttagaggtgaagttactcttcaaaaattgaagagtcgtttccaattggat
cttacggaacaacaagctgctgaatttatgtcagagagaattcaagaaagtaaaaagaat
ttacttagtgtggcttatgatcacttccaaaagattcaaaatgaaattccatatcatcgt
taaaaaaaaaaaaaaaagattattttttttttataatccactattcgcaatatatatata
caccctattatcctaagttttttattttgtcatacacatacctttcctatatttactttt
ttctattctataaacaaataattaaattataaaaagaaaaaaaaaaaaaaaaaaaaaaaa
aataaaaaataatatattttt
>TR68|c1_g1_i1
ccaggagatgttccagatattgttaaaaagatgttccctaacggtccaccaccacactta
aaagaaaaatatccaaatggtccaccacccgaaattcttgaaatgatgatgaaggccggt
ggtcctccagccggtgctccaccaactgacactccacgagctgctgctccaccttcagat
gaaaaaggttatctttcatacatgatatcattactaggtccagaaaaaatgatggaaatg
atgagacttggaatgtctccaccaaagggtgaacttcatggagaagaacgtgaaaagaaa
gaaaaagaaattgttactcttagagataatctttatggttacaaatactctggtaattac
ccagatgaagaaggatattttggtatatttgggggtatttgtgaagaagaattcactaaa
gctcatccaaaagaattcattgaatcttctgttgataccataagattattaaaagaatac
attccaactgatgaattcagaaatgaccttagagaacttcgtaaaaacttccaaggtcgt
ccaacaccaatttatgaatgtaagagaattgaagaaatgatcaaaaagaataataatggt
aaatgtggtagaattttccttaagcgtgaagacttaaatcacacaggtgcccacaaaatt
aatcactgtatggctgaagcacttatggctaaaaaattaggtaaaacttgtctttgtgct
ggtactggtgctggtcaacatggtttagctgttgccactgctgctgctcactttggttta
gattgtaagattttcatgggttctattgatgtagctaaagaacatccaaatgtttcaaag
atgcaagttttgggtgctgaagttatttctgtagatgttggaggtaaatcacttaaagaa
gctaatgatgctgccattcaatatttcggtgatcattctgacactaccttccaatgtatt
ggttcggttgtcgctgttcacccatggccattccttgttcgtgaattccaaagatgtatt
ggagatgaagctcgtgaacaattattagaacaaactggtagacttccaaaccatgttgta
gcttgtcttggtggtggttctaactctatgggtaccttctctgcttttattgataataag
gatattaagctctatcccgttgaaccattgggtagaggtactaagttcggtgatcatgct
gcatgtttactttatggtcatagaggtcaattacacggtacttactcttatgttttacaa
gatgaaaagggtgaatacaaatcccattctgttgctagtggtctttgttatccatctgtt
ggtccagaacatgcctttttaaaggaaattactagaactattccatgtggtgcaactgat
catgaagccttagaagccttcttcttactttctaagggtgaaggtattattccagcatta
gaatctgctcatggtttcgtccaagccgtaaagttagctaagcaatatccagatgatatt
attttatgtaatattagtggtcgtggtgataaggatgttgactatgtaatggaacacttc
ccagaatacgttaaaaagaaggaattcgatcttttaaagtgttagattaaatttatttct
ttgatttatattattaaagaaaaaaaaaaagattattttttttaattaaatacctttaaa
tttattaatgttatttttttcttattg
>TR68|c1_g1_i2
ccaggagatgttccagatattgttaaaaagatgttccctaacggtccaccaccacactta
aaagaaaaatatccaaatggtccaccacccgaaattcttgaaatgatgatgaaggccggt
ggtcctccagctggtggtcctccagctggcgccccacctgctggtgcaccaagcggtgga
ccaccaggagatgttccagatattgttaaaaagatgttccctaacggtccaccaccacac
ttaaaagaaaaatatccaaacggtccaccaccagaaattcttgaaatgttaatgaaggcc
ggtggtcctccaggtggtgctcctccagctgatgctcctccagctggcgccccacctgct
ggtgcaccaagcggtggaccaccaggagatgttccagatattgttaaaaagatgttccct
aacggtccaccaccacacttaaaagaaaaatatccaaa
>TR68|c1_g1_i3
ccaggagatgttccagatattgtaaaaaagatgttccccaatggaccaccaccacattta
aaagaaaaatatccgaatggtccaccaccagaaattcttgaaatgttgatgaaggccggt
ggtcctccaggtggtgctcctccagctgatgctcctccagctggcgccccacctgctggt
gcaccaagcggtggaccaccaggagatgttccagatattgttaaaaagatgttccctaac
ggtccaccaccacacttaaaagaaaaatatccaaa
>TR68|c1_g2_i1
ctttgtgctggtactggtgctgggcaacatggtttagctgttgccactgctgctgctcac
tttggtttagattgtaagattttcatgggttctattgatgtagctaaagaacatccaaat
gtttcaaagatgcaagttttgggtgctgaagttatttctgtagatgttggaggtaaatca
cttaaagaagctaatgatgctgccattcaatatttcggtgatcattctgacactaccttc
caatgtattggttcggttgtcgctgttcacccatggccattccttgttcgtgaattccaa
agatgtattggagatgaagctcgtgaacaattattagaacaaactggtagacttccaaac
catgttgtagcttgtcttggtggtggttctaactctatgggtaccttctctgcttttatt
gataataaggatattaagctctatcccgttgaaccattgggtagaggtactaagttcggt
gatcatgctgcatgtttactttatggtcatagaggtcaattacacggtacttactcttat
gttttacaagatgaaaagggtgaatacaaatcccattctgttgctagtggtctttgttat
ccatctgttggtccagaacatgcctttttaaaggaaattactagaactattccatgtggt
gcaactgatcatgaagccttagaagccttcttcttactttctaagggtgaaggtattatt
ccagcattagaatctgctcatggtttcgtccaagccgtaaagttagctaagcaatatcca
gatgatattattttatgtaatattagtggtcgtggtgataaggatgttgactatgtaatg
gaacacttcccagaatacgttaaaaagaaggaattcgatcttttaaagtgttagattaaa
tttatttctttgatttatattattaaagaaaaaaaaaaagattattttttttaattaaat
acctttaaatttattaatgttatttttttcttattg
>TR69|c0_g1_i1
gaaaatagatacgatgaaaatagagaaggaatacgatgaaaatagacacaatgaaaatac
gttggatgaaaataggtaaaattaaaatagttcggataaaaataattaattgaaaatagg
tacaatgaaaataagttggatgaaaattggatggacaaaaataaataaggataaaaataa
ataaaaatgacaataattaaggattaaaattattaggataaaaaaggaaaagatgaaaat
aagaaacaaataggaaagaggtaaatgagaaagaggtaaataggaaaaaggtaaataggt
acaatgaaaataaattgaatgaaaaaaattacaataatgaaaatagatacgatgaaaata
gagaaggaatacaatgaaaatagatacgatgaaaatagagaaggaatac
>TR69|c0_g2_i1
cgatgaaaatagagaaggaatacaatgaaaatagatacgatgaaaatagagaaggaatac
aatgaaaatagatacgatgaaaataggtacgatgaaaataagtacgatgaaagtaaagac
ggatgaaaatagatacaataaaaaaaagtaaggatgaaaatgagtaacgatgaaaataaa
ataaatacaatgaatttttgggcatccgaattatcaaaatttgcatctaatgcattatta
gcac
>TR69|c0_g3_i1
attatataataatttctatcataataactgggataaataataaaggtaaagatgaaagta
aataaataagtacaatgatgaaaataaataacgatgaaaataaataacgatgataatagg
taacgatggtaataggtaacgatgataataaataacgataaaaatattaggataaaaaat
gaaaagataaaaatagagaaagaatacagtgaaaataattacgataatgaaaatagatac
agtgaaaatacgttggatgaaaataaacactatgaaaataaattggatgaaaataattag
gatgacaatagagaaggaatacgatgaaaacaaacacaatgaaaatacgatggatgaaaa
caattacgatgatgaaaataataagtaaagatgaaaataaataaagataaaaataagaaa
gatgaaaataattacgatgatgaaaatagatacgatgaaaatagagaaggaatacgatga
aaacagacacaatgaaagtacgttaggtgaaattaggaaaaaataaaatagtttggataa
aaataattaattaaaaattggtacaatgaaaataaattggatgaaaatgggc
>TR70|c0_g1_i1
taataattacacaggaagaaaatatataaaataatgaatgtagcatattatgatttaaaa
tttggcaccttaagaatgaaatattcgccccacagcaatattttatattcattaagtgtt
ttacccaaccaaaaaattaacgaaaaggaaaaagagcgtcaaaccaaaaatgcatttacg
gataaagtgtataaagaaattaatgaatatttagtaggagaacgaaaaacatttgatatt
aaatacaagtttgaaggaacggcatttcaaaaaaaagtttggcaagtactagaaactatt
ccctatgggaaagtattaacctatggagaagtttccaaaaaaatcaataatcccaaggcg
gttagagccgttggtggagcatgccatagaaaccctatatggcttattgttccatgtcat
agggtaattgggagtaatggacatttaacgggatatgccaatggattggatatgaaaaaa
gaactattagatattgaacaaaaatataaaaatgtatcaaccatgcaaaaataattttaa
aaagaaaaaaaatgatgtgggatttcaaatttatggatattaaattataaattttagttg
agagaatactattatagaaaggataaaaataataatgatg
>TR70|c0_g2_i1
taataattacacaggaagaaaatatataaaataatgaatgtagcatattatgatttaaaa
tttggcaccttaagaatgaaatattcgccccacagcaatattttatattcattaagtgtt
ttacccaaccaaaaaattaacgaaaaggaaaaagagcgtcaaaccaaaaatgcatttacg
gataaagtgtataaagaaattaatgaatatttagtaggagaacgaaaaacatttgatatt
aaatacaagtttgaaggaacggcatttcaaaaaaaagtttggcaagtactagaaactatt
ccctatgggaaagtattaacctatggagaagtttccaaaaaaatcaataatcccaaggcg
gttagagccgttggtggagcatgccatagaaaccctatatggcttattgttccatgtcat
agggtaattgggagtaatggacatttaacgggatatgcctatggattggatatgaaa
>TR71|c0_g1_i1
ccatattaaaatatgttgaacttagggaaagatttcagcagttattccaagtatttgaaa
tttctatggatcaattgatagaagggggatggtctaaactaaataaattttcaaagcatg
aattattaataatatttaaatcccgttttggtgactttagagagtttaaccaattaaaag
agcagcttgaatgaaaaagaaaaaaaaaatcatatataatgtttatggtgttaagaaata
gcaaagaaaaaagttgtttaatagaaaaatttaaa
>TR71|c0_g2_i1
aaagttttccgaaataaatgataaattattatcgtatgaaaatcaattaagtgatatgga
aataatgccaatttataataatgatatatctaatttccttaaaaatataaaatatcatta
tttcaggaaaaataaaaatgaatttttacaaatggttcgagacgtattacaaaataatga
tcacaataccgtagaagttaaagatgaattagaaagaggtggttttaatatgtatggcga
taaaaaaataaaatttaacgtcaaagaaaacaaagaaaaatcagaaatggatgatgattc
atttaaattacctacatgtcatatttcagttcaaacccaaactatagttgaaatagcata
tcaaaaaatgaatgaagctattgaatctgatgaattaaatgccatcgaagctttttataa
cgttagagatttatttgttttatttagagctattatgcctatatatcaccaagattcaat
agaatttattccttctagagcaatgctttttttataatgattgtgtatatatagcacatc
atttactaacacttggccatcattatcaaaataaattaagaccacctttagattcaacag
caacatttattgatatggtacctgcttatagacatctcggtcaaatgtattttaaaaaac
aactgagaagacaaaaagaaaaattattgaatagtttgaaacaaatcaatggatttgaaa
atttatcggatgataataagctagagaatacagaaacaattttcagaaacataatttatc
aattagataatctatcaaaagactggaagatgattcttgcaaatgaagtttatttacaag
ctattggattattatttaattcccttttagaggaaatcttaaatgaagtattgaatattg
aaaaaatatcgaataatgagactcatcaattaaaatatcttttaagtttattaatgatac
aatcaaaagaatggtttacttttactatgggttccggtaaagaaaaaatagttaaacagg
cacccatattaaaatatgttgaactttgggaaagatttcagcagttattccaagtatttg
aaatttctatggatcaattgatagaagggggatggtctaaactaaataaattttcaaagc
atgaattattaataatatttaaatcccgttttggtgactttagagagtttaaccaattaa
aagagcagcttgaatgaaaaagaaaaaaaaaatcatatataatgtttatggtgttaagaa
atagcaaagaaaaaagttgtttaatagaaaaatttaaa
>TR72|c0_g1_i1
atttaattttgaatttttaggattaatcaaaatggatttttttaaattattaggaaaagg
aacaaaatttaattcaaagcgttatcaagaagatatcgatatatttaaaaataaaacggc
taatgtcgatgaaataaaagatacaattgatgttgaagaagaatcagctattccagaatt
agatttttttaatacaaataaaactaaagaaaataaaaatgaaaataaaaataatagtaa
tattgtaaaggaaaagaaaacagaaaaagaaaaggctgaaattgaaatagaaccagaaat
ggatttttcgaatcaaaatgaggttcaaaaatttagattaaacaataaaattaaaatata
tggtactgatgtcccgaatccaattcaatcatttgatgatttaaaaacaatttataatat
taaaccatatctttcaaacaatcttaaagagaatgggttttcaattccaacaccaattca
aatgcaagcaacaacgataatgttacataaaagggatttaattgcttgctcaccaacagg
ttcgggtaagactttatcatttattattccaatattacatattttaaaagcaccaatgaa
gaaaggttttcgtgctgtaatcatatctccaactcgtgaattagcacaacaaatttatag
agaattccaaatggtttctaaggggaaaccatttcgtatttgcttactttctaaagctac
aaatttaaacactgaaactggatataataaaaatttcgatattttaattagtactcccct
tcgattggttcatgcaattcaacatgaatctattaaattagatggtgttcaacaattagt
acttgatgaagctgatagattattagaattaggtttcttagaacaaatggatgaaataat
agcagcttgtaattcaccaacattacaaacatcattatttagtgcaacaattcattctgg
tgttgaatctattgcaagaactataatgaaagatccaattagaattgttattggtcaaaa
gaatgcagctacagagacaattaaacaaaaattagtatatgttggtggtgaagaaggaaa
attaattgaaatgagacaaatgattcaaagtggtttaaaaccaccagtattaatttttgt
ccaatcagttgaaagagctaaagaacttttccatgaattagtatatgatggcataaatgt
cgatgttatacattcagaaagaacaaaagcacaaagagataatatagttaataattttag
aattggaaaaatatgggttttaataacaaccgaattaatggctcgtggtatggattttaa
aggtgtaaaacttgtaattaattatgatttcccacaaagtgttcaaagttatattcatag
aattggtagaactggtcgtgccggtagagatggtgaagccgtaactttttttttcaagag
atgatgtaacttatttaaaaagtattgttaatgttatgaaaagttcaggttgtgatgttc
ctgaatggatgctacaattgaaaaatccaactaaagaaatgaaaaagaaattaagaaata
gaccaattcagcgtaaaacaattaatacaatgagtaaatatgataaacaaaagatacatc
ataaacaggatatgataaataattctaaaaagagaaagcaaaataacaatactgaaaaca
aaaataacaaaaagcaaaaagctgaataattttaatttaattatataatttat
>TR72|c0_g2_i1
atttaattttgaatttttaggattaatcaaaatggatttttttaaattattaggaaaagg
aacaaaatttaattcaaagcgttatcaagaagatatcgatatatttaaaaataaaacggc
taatgtcgatgaaataaaagatacaattgatgttgaagaagaatcagctattccagaatt
agatttttttaatacaaataaaactaaagaaaataaaaatgaaaataaaaataatagtaa
tattgtaaaggaaaagaaaacagaaaaagaaaaggctgaaattgaaatagaaccagaaat
ggatttttcgaatcaaaatgaggttcaaaaatttagattaaacaataaaattaaaatata
tggtactgatgtcccgaatccaattcaatcatttgatgatttaaaaacaatttataatat
taaaccatatctttcaaacaatcttaaagagaatgggttttcaattccaacaccaattca
aatgcaagcaacaacgataatgttacataaaagggatttaattgcttgctcaccaacagg
ttcgggtaagactttatcatttattattccaatattacatattttaaaagcaccaatgaa
gaaaggttttcgtgctgtaatcatatctccaactcgtgaattagcacaacaaatttatag
agaattccaaatggtttctaaggggaaaccatttcgtatttgcttactttctaaagctac
aaatttaaacactgaaactggatataataaaaatttcgatattttaattagtactcccct
tcgattggttcatgcaattcaacatgaatctattaaattagatggtgttcaacaattagt
acttgatgaagctgatagattattagaattaggtttcttagaacaaatggatgaaataat
agcagcttgtaattcaccaacattacaaacatcattatttagtgcaacaattcattctgg
tgttgaatctattgcaagaactataatgaaagatccaattagaattgttattggtcaaaa
gaatgcagctacagagacaattaaacaaaaattagtatatgttggtggtgaagaaggaaa
attaattgaaatgagacaaatgattcaaagtggtttaaaaccaccagtattaatttttgt
ccaatcagttgaaagagctaaagaacttttccatgaattagtatatgatggcataaatgt
cgatgttatacattcagaaagaacaaaagcacaaagagataatatagttaataattttag
aattggaaaaatatgggttttaataacaaccgaattaatggctcgtggtatggattttaa
aggtgtaaaacttgtaattaattatgatttcccacaaagtgttcaaagttatattcatag
aattggtagaactggtcgtgccggtagagatggtgaagccgtaacttttttttcaagaga
tgatgtaacttatttaaaaagtattgttaatgttatgaaaagttcaggttgtgatgttcc
tgaatggatgctacaattgaaaaatccaactaaagaaatgaaaaagaaattaagaaatag
accaattcagcgtaaaacaattaatacaatgagtaaatatgataaacaaaagatacatca
taaacaggatatgataaataattctaaaaagagaaagcaaaataacaatactgaaaacaa
aaataacaaaaagcaaaaagctgaataattttaatttaattatataatttat
>TR73|c0_g1_i1
tcaacatcaaattattatggaactgaatgaaaaaaaatgataatggatattatctgattt
attgggctataaatgaaaataatactgaagcagtaaaaataataatagaatatgccaatc
gatatcaaatttttttaagattgaatgaaaatgaggaagaggagtggtctccacttttaa
gagctatttataaaaataatgttacaatagttaaattattaatggaatatgccaatcgaa
atttaattgttttaaaaataaatgagataaacgctgatgaagaatatccaatattgtggg
ctatttataataataatattgaaatagttaaattattaattgagtatgccactcaacatc
aaattattatggaactgaatgaaaaaaatgataatggatattatctgatttattgggcta
taaatgaaaataatactgaagcagtaaaaataataatagaatatgccaatcgatatcaaa
tttttttaagattgaatgaaaatgaggaagaggagtggtctccacttttaagagctattt
ataaaaataatgttacaatagttaaatta
>TR73|c0_g1_i2
tcaacatcaaattattatggaactgaatgaaaaaaaatgataatggatattatctaattt
attgggctattaatgaaaataatactgaagctgttgaattgttaatagaatatgccaata
aatatcaaattatcttaaaattaaatgaagatgaagaagatggatggtctccacttttaa
gagcaatttataaagataatgttacaatagttaaattattaatggaatatgctaataagc
atttaattattttaggaataaatgagataaacgtagatgaagaatatccaattttatggg
cc
>TR73|c0_g1_i3
tcaacatcaaattattatggaactgaatgaaaaaaaatgataatggatattatctgattt
attgggctataaatgaaaataatactgaagcagtaaaaataataatagaatatgccaatc
gatatcaaatttttttaagattgaatgaaaatgaggaagaggagtggtctccacttttaa
gagctatttataaaaataatgttacaatagttaaattattaatggaatatgccaatcgaa
atttaattgttttaaaaataaatgagataaacgctgatgaagaatatccaatattgtggg
ctatttataataataatattgaaatagttaaattattaattgagtatgccactcaacatc
aaattattatggaactgaatgaaaaaaatgataatggatattatctaatttattgggcta
ttaatgaaaataatactgaagctgttgaattgttaatagaatatgccaataaatatcaaa
ttatcttaaaattaaatgaagatgaagaagatggatggtctccacttttaagagcaattt
ataaagataatgttacaatagttaaattattaatggaatatgctaataagcatttaatta
ttttaggaataaatgagataaacgtagatgaagaatatccaattttatgggcc
>TR74|c1_g1_i1
acaaaaacaaaaaaacataaaaaacaaaaataaaatataaatatataaattgaataataa
taaaaattaaaattatatcaaaatgactgaaaaagaaatacaagaagtattaattgttgg
tgcaggcagtattggaagagtttatggttatcatcttttcaaaggtggagctaaagttca
tttttatgttcgtgaacatcataaagaaaatcttaccaaatttcctttacgcatgcatca
attaacttcttcggttcgttggttgaataaatctcacaccgagaagttttcagattattc
tataattactgatacagatattactaattgtggagaatcatgtttaccacaacaattaaa
ttatgtaatttttaccgtaccagtacatagctcaaatggagattggtttaaaaatttggt
tactttattaaatgataaatataaagaaaatatatattattgtagtccagcaccagatgt
tactggtatgcaacgttttatcgatttcggtattgataaatcccagcttatctctggtca
aattggttgtgatagttattatgcacccatagaaaatcaaaaatttgaagctcgaggtga
agaaatagctaaacaagatgatgaagaaaataatccaaataaagttattgtatattgtca
atcaggaatggaaacatttggtgaattatcaaaagaaggaaaagaagcaaccgataaatt
agtttctttattaaataatggaggattaaaggctcaaaatataggtaaagatactgaata
tggaacacgttttcctgtaatgttaccaatgtttatggcttttacaatacatcattggaa
ttattttgaagttgctaaacattttggaattatgacttcagttactagttcattccgtga
aattgcaacaattataagaaagaaaactgatgataaatgtagtttttctattaaagctat
gtcatatataccaactattcgtttatctactatagttttcttccctgttttttcttttgt
tcatttctttgctactcgtgtcagttcttatgatgttgaatcacttggaaatgctaattt
taatggaaaattaaaaagtcaaactgatttcttaattgaatatcttaataaagatgctga
aaagtatagtgttaagatgccatatttcaataaattagttgaaaaatatagagatgctca
aaacaatgataatt
>TR74|c1_g2_i1
ggagtgttgaaaacaacaacttgtgtttaatcaaataaaaaaaataaataataaaaaaga
aaaaaaaatatatatatatataaataaaaatttgattagtttaaataaaaaaaaaaaaaa
tgagtgaagaaagacaaattgaagttttaattgtcggtgccggtaacattggaagagctt
atggttaccatatttctaaagctggagctaaagttcatttttatgttcgtgaacataaca
gacaaaatcttactaattatccattacgtgttcaccatttatcttcaatgattcgttggt
taaatagttctaagactgaaaaattttctgattatactgttacaacagatgaagatattg
caaaaggtattgctccaaatttacctgaacaattagattatgtaatttttgctgttccag
cacatcgtttagctgagggtgattggcttaaaaatttaattacattccttaataataaat
atcaaaataatgtttattatactagtccagttccagatgaaacagaaatgcaaagaatta
tagatatgggtattgataagacacaacttatatcttctcaaaccaacatttgttcatact
ttgcaccattagctaaccaaagaattgaaccacgtggtgaagcagccaagaaagaagatg
aagaaaataatccaaataaagttattgtatattgtcaatcaggaatggaaacatttggtg
aattatcaaaagaaggaaaagaagcaaccgataaattagtttctttattaaataatggag
gattaaaggctcaaaatataggtaaagatactgaatatggaacacgttttcctgtaatgt
taccaatgtttatggcttttacaatacatcattggaattattttgaagttgctaaacatt
ttggaattatgacttcagttactagttcattccgtgaaattgcaacaattataagaaaga
aaactgatgataaatgtagtttttctattaaagctatgtcatatataccaactattcgtt
tatctactatagttttcttccctgttttttcttttgttcatttctttgctactcgtgtca
gttcttatgatgttgaatcacttggaaatgctaattttaatggaaaattaaaaagtcaaa
ctgatttcttaattgaatatcttaataaagatgctgaaaagtatagtgttaagatgccat
atttcaataaattagttgaaaaatatagagatgctcaaaacaatgataatt
>TR74|c2_g1_i1
aaataatccaaataaagttattgtttactgtaatatgggacccgaaacttttggtcaata
tacagaagaagctaaagaagctactgatgatcttgttgaacttttaaatagtggagattt
acctgcccaaaatattggtaaagaaactcaatatggtacattttgtttatttgtcacacc
agtctttcttgccttttctatgtataattggaatttatatgatgctggtagagatgtaaa
tacaatgacttatgttacagccgcactttgtgaaactgcacaaattataatgaaaaaaac
taaaaataattgcagtttcattattaaattaatttcatttgttcctacattaattttctg
ttccatgcttatcttcttacactttttagcaacaaatgtagtaacattcgatttggaagc
tttctttaatgcccactttaaagttaagttaggcgaacaagcagattatttagctgaagt
tgttgaaaaggaaggtgaaaaatacaatatttctttaaataatttcaataaaatattgaa
taaatataacgaaattataaaaaagagtaaatagaaaatcatttaaaccttcttttttaa
tagcgaaaaacctgataatatttataatgataaaaaaaaataataaaattattattcctt
attatctttgtatttgtatatacaagcaaaaaattttaataaaaatattaatatcaataa
taatgac
>TR74|c3_g1_i1
gtactggtacggtaaaaattacataatttaattgttgtggtaaacatgattctccacaat
tagtaatatctgtatcagtaattatagaataatctgaaaacttctcggtgtgagatttat
tcaaccaacgaaccgaagaagttaattgatgcatgcgtaaaggaaatttggtaagatttt
ctttatgatgttcacgaacataaaaatgaactttagctccacctttgaaaagatgat
>TR75|c0_g1_i1
ttatcgtgatagactagcgcatatataagaaactacaaaaaagaaaatgaaaaaatcata
aaattatgttaagaatggaaaacaaagagaaatggtaataatgatcataaaaagcgaata
aaacgaataaaaacaccgtaaaaaaaaaaaagacgacgttttggttttagtaaatttttc
tatgtgtttttttaaatggaaataaattatagaaaaaatatttcccacgcaataagcaaa
cagcaatataagttttataagtatatattgttatttttgattttat
>TR75|c0_g2_i1
caaataatgataatagtattcatattatattgaaataaataataatattgatattataat
tagtgatgttttaatatatttggtatgggaaaatgagaaaagtagtatgtttcgatatta
tccatagggactatccgaaaataattgccagagtttctgagggtttgatgttatatgata
tttctttaaagaaggtgaatgagttgattataccttcagaagaggaagatgatggtttag
aagtctctttaaatcagaattgtgaaagaggaattgtatccgtgtacgatattaatgatt
caaaacagattttgctaaagttttcattagaaaaaaaaaagtagttattatcctgcaact
gtaaaatttttggaagctgcaacaaatacaaaagcgatattgtatcgtccgaatatggga
ggaggtgatcgttttgttttattaatcggcaatagaaaatccgatttctctatgaaaata
atacaagaatctttgccatttggagagatacagttttttatccccatttgtgaaatttaa
agctacctcgttaccggtttctggaagacataatttatctgatagctttatttgaacaac
agtgccacaatcattacaaaaatcaaatgttatttatattccatatgtctttaccctaag
atatatatatcttttctttacaagaaaggattttgtggtttcaagtgataaatttgttaa
attcgggtataaggagtaaccactaaaaatgtttatatatgactccgattgttatagaag
catattatcattagtaatacatattcatttattaggaccgtcataccgtcatattggtac
acatcaagatcataatctttatcgtgatagacttgcgcatatataagaaactacaaaaaa
gaaaatgaaaaaatcataaaattatgttaagaatggaaaacaaagagaaatggtaataat
gatcataaaaagcgaataaaacgaataaaaacaccgtaaaaaaaaaaaagacgacgtttt
ggttttagtaaatttttctatgtgtttttttaaatggaaataaattatagaaaaaatatt
tcccacgcaataagcaaacagcaatataagttttataagtatatattgttatttttgatt
ttat
>TR76|c0_g1_i1
gtgacgacattcgtgattaccacgaagtaagaatatagattttggataccagatttttaa
tgaccataaatataaaacacactcaattgagaaataacctctatcaacataatcacctaa
aaacaaataacgagtttcacctggattaccaccaatttcaaataatttcattaagtcata
atattgaccgtgaatatcaccacatactgttactggtgtgtgtatt
>TR76|c1_g1_i1
gggtcccccccggcaaatttataatcataattaaattacaaagaaatttaaaatataaat
aatatatagaaaatggcaggagatcctgatcaatggttggctcaaattaaagaatgtcgt
tatttaccagaatctgacataaaagctttatgtgaaaaggtaaaagaattattagttgaa
gaatctaacattcaaccaatacacacaccagtaacagtatgtggtgatattcacggtcaa
tttttcgatttaaaagaattatttaaagttggtggtgaaattccaaacactaactatgtt
tttatgggtgattttgttgaccgtggttattacagtttagaaactttcactttattatta
tgtttaaaggctagatatccagacaagattactcttcttcgtggtaatcatgaaagtaga
caaattactcaagtttacggtttctttgatgaatgtcaaaataaatacggtaatgctaat
gtatggaaatactgttgttcagttttcgattatttaacagttgcagccattattgatggc
agagtattatgtgtacatggtggcttatcaccagatgttagaactcttgatcaaattcgt
actatacaaagatgtcaagaaattccacatgaaggtgccttctgtgatttaatgtggtcc
gatccagatgatattgatacatggggtgtaagtcaacgtggtgctggttggttattcggt
agtaaagttacatcagagttcaatcatgtaaataatttaacattaattgcaagagctcac
cagttggtacaagaagggtataaatttatgttccctgataataatttagtcactgtatgg
agtgcaccaaactattgttatagatgtggtaatgttgcttccattatgcgtgtggatgaa
tccttagaaatagacgataattcatttaagattttctcagccgtaccagattcagaaaga
acggttcctcccacaaatacaatttcatatttcatgtaatttcattttcacacattttaa
atatcttttttttaatgactactactcttaatctacaccgtaataaataaactaaactaa
aataacaaaataaataaaaattattataataaaaaaaatttataataaaagtaaaaaaaa
aaaaaaaaaaaaaaa
>TR76|c1_g2_i1
gggtcccccccggcaaatttataatcataattaaattacaaagaaatttaaaatataaat
aatatatagaaaatggcaggagatcctgatcaatggttggctcaaattaaagaatgtcgt
tatttaccagaatctgacataaaagctttatgtgaaaaggtaaaagaattattagttgaa
gaatctaacattcaaccaatacacacaccagtaacagtatgtggtgatattcacggtcaa
tattatgacttaatgaaattatttgaaattggtggtaatccaggtgaaactcgttatttg
tttttaggtgattatgttgatagaggttatttctcaattgagtgtgttttatatttatgg
tcattaaaaatctggtatccaaaatctatattcttacttcgtggtaatcacgaatgtcgt
cacttaacagaatatttcactttcaaattagaatgtcttcacaagtattctgaaaatatt
tatgaagcatgtcttagttctttctgttgtttaccacttgctgctttaatgaacaaacaa
ttcttatgtattcacggtggtatttctccagaacttgaaactttagatgatttaagacaa
attgaccgtttccaagaaactccaactcatggtcttatgtgtgatattttatggtctgat
ccattagctgataccgatttagaaaatccacaagaatatttcgttcataataatatgaga
ggctgttcttacttctacagtaataaggctgcatctactttcttaaacaaaaatgaactt
ttatctattattagagcccacgaagctcaagattcaggtttctgtatgccacatagtact
aaaacaacaaaattcccaccagttattactattttctcagctccaaactatttagatatt
tataataataaggctgccgtattaaaatacgaaaataatgttatgaatattagacaattc
aactcatcagcacatccctattggttaccaaactttatggatgtcttttcatggtcatta
ccatttgttggtgaaaaaattaccgatatgcttgttgccttattgaatatttgtaatgaa
gaagaacttaaggaacaagctactgattcaccattgaattcacaattaactgatgaggaa
aaagaagcaaagagaaatattatcagaagaaagattttggctgttggaaagatttctcgt
gtattctcagtattacgtgaggaaagtgaaagtattatggaattaaagaatttaatgggt
acagaaacattaccagttggtcaattagcattaggtgctgaaggtattaaaaaggctatt
tcttcatttgatgaagctaagaaggctgatgaagaaaatgaaagaatgccaccaatttca
gctgatggtgaaattaagagacattcatcaattccaaagatgagttcagcagctcaaaac
ttatttagaacattataagaagaataatgaatattttatatgtatatatatttatattac
tttttatagactggtaataaatatatactaatacaaaaaatatttattttttcaattaaa
ataaagaagcgtacaaataaataataaatgaatgtaaaagaaccaaatcaaatcaactaa
cccaccaaacaataataatattaattataaaaataatactaatgataattataataattt
aaaaagaaaaaaaaaaaaaaaaaaaaaaaagaaaaaaaaaaaaaaaatattaaaaaagta
atttttttaaatgtttaatttttaaaatttttt
>TR76|c1_g2_i2
caacaaaacatcataataataaaataaattaaagttttatattaataaatattatataaa
tattattaatttaaaaattaatagtatttttatatattttaaaaatataatttaaatatt
tggcctttctttttattattataattattaaacaaaacaaataaagtaacagaatgtctg
gttctaacatagcactaaaaaaagatttcactatatatactaacgaaaagggtgaacaat
ttaaaactactgaaagagttataaaggatgttccaccaccaaatgtaaatatcccaactg
atgaagaattttggtcaaaagaagatccaaccaaaccaaatttagctttattaaaagatc
attttattcatgaaggacgtattaaagaagaacatgctttagctattattgaaaaggcta
cagaaatctttagaaatgaagatactttattagaagtggatgctccaattacagtatgtg
gtgatattcacggtcaatattatgacttaatgaaattatttgaaattggtggtaatccag
gtgaaactcgttatttgtttttaggtgattatgttgatagaggttatttctcaattgagt
gtgttttatatttatggtcattaaaaatctggtatccaaaatctatattcttacttcgtg
gtaatcacgaatgtcgtcacttaacagaatatttcactttcaaattagaatgtcttcaca
agtattctgaaaatatttatgaagcatgtcttagttctttctgttgtttaccacttgctg
ctttaatgaacaaacaattcttatgtattcacggtggtatttctccagaacttgaaactt
tagatgatttaagacaaattgaccgtttccaagaaactccaactcatggtcttatgtgtg
atattttatggtctgatccattagctgataccgatttagaaaatccacaagaatatttcg
ttcataataatatgagaggctgttcttacttctacagtaataaggctgcatctactttct
taaacaaaaatgaacttttatctattattagagcccacgaagctcaagattcaggtttct
gtatgccacatagtactaaaacaacaaaattcccaccagttattactattttctcagctc
caaactatttagatatttataataataaggctgccgtattaaaatacgaaaataatgtta
tgaatattagacaattcaactcatcagcacatccctattggttaccaaactttatggatg
tcttttcatggtcattaccatttgttggtgaaaaaattaccgatatgcttgttgccttat
tgaatatttgtaatgaagaagaacttaaggaacaagctactgattcaccattgaattcac
aattaactgatgaggaaaaagaagcaaagagaaatattatcagaagaaagattttggctg
ttggaaagatttctcgtgtattctcagtattacgtgaggaaagtgaaagtattatggaat
taaagaatttaatgggtacagaaacattaccagttggtcaattagcattaggtgctgaag
gtattaaaaaggctatttcttcatttgatgaagctaagaaggctgatgaagaaaatgaaa
gaatgccaccaatttcagctgatggtgaaattaagagacattcatcaattccaaagatga
gttcagcagctcaaaacttatttagaacattataagaagaataatgaatattttatatgt
atatatatttatattactttttatagactggtaataaatatatactaatacaaaaaatat
ttattttttcaattaaaataaagaagcgtacaaataaataataaatgaatgtaaaagaac
caaatcaaatcaactaacccaccaaacaataataatattaattataaaaataatactaat
gataattataataatttaaaaagaaaaaaaaaaaaaaaaaaaaaaaagaaaaaaaaaaaa
aaaatattaaaaaagtaatttttttaaatgtttaatttttaaaatttttt
>TR77|c0_g1_i1
ttctaattgattattaataaatttcatagaaaaaaaaaatgaaagaagtctcgaaagtaa
aatcaaaaacagcaattaccaaaataagaaaggtcgcaaaactaccaattaaaaaagata
ctaaaaaaacagaagctaaagctattaacggtttaacaaaagctgtaaaagtagcaaaaa
aagacggatgatatagatttaattttttcaaaaaagaattctacaacaactaaacctgaa
accgataatgatatcgatttaatattttcatcaaaaaagaagacaggtatatccactacg
aacagtaccctaaagaatacaaatgcaaataaaggaattaatggtaaaaatacaaagccc
tcacttattaaaaaaagtaatgtaactgaaaataattcagaaaaattattatcacttctc
ggtacgaagaaaagtaaaaagaaggctactactaaatcttcagataaagcaaatgtgaat
gataattcaaaagttgttattgctagttcaggagcaaagaagccgaaaaatgtatataaa
cctaaagatgacgatggttttggtgatagtagaggtttacattcagaaagaagaactgaa
gatggtttaagaatctttactatggaagatttgagaattggtgaaggagaaggagataca
cctttatgtccatttgattgcaattgctgtttctaattttaatttatctgtttttttttt
ttttttttttattttcatg
>TR78|c0_g1_i1
caaataagatatctaaaaagtggtatatgtaatagaccacaccaatactattccttaaaa
cattggaaagttttattatttatctgtgtagttgttttaagcatgttaacttgtttatct
tttctatttgatagaaaatataaacctgctttgtgttataattctaaaggtaaaccatta
aaaaaagattgttttggaggttggttttactatcctaaaacagcagaaaaaaatgccgaa
tttgctaaagcacatcactggaattatgttcttttttcctcaagtgtaaaaacggaggag
gatagagaacgtttaattagtaatgttttggccttccgaaaacaaaatattgctgttcat
cttatgtgtttagaaagtacatcctatatcgataacccaatatcagcctataaggaaata
gcaggaatcttaaaatttgtcaatgaacataatttagatattcaaggtattcacacggat
tgtgaaccacatgctagggaggattggaaaaaggcatctccagaggaaaaaaataaaatt
tttgagaattatctaaaagttattgaatatggtagaaaagctatcaatgaattaaggcca
aaaacagcttattctggtgcagttgcatggtggtatgcacgtctgtctatgaataatgaa
ttacaaaatggtagaggttatgatttagtcaacgaagaaagatttgactttattatgcca
atgatttatgatggtgctgggggttcggtggaagatctcgttgataaatcaagagattat
attatggatggagccgccaccgttattggaattgcagttaatgattatgattatggtaaa
ttttatgaagttattaataaaattaaacaaattcgttgcgaaagtagtaacagtgattat
ttcaatggattttcagtatttgccaatatattatatcccgattgggaggattattaaatt
aagaatacgttaatctctca
>TR79|c0_g1_i1
agaatagaaaaaaagcatatatttcatctcaaagtcgaaaagaatataattcaaatctta
ttacggattattggaaaattgaagatttacaagcatatattctttgtgctaaaacatttt
caccaaaaatgacaagagaagctcaattagtattatcacggtactatcaattacaaagac
aatcggatataagaaatgctgctagaacaactattcgtctattagaaagtttaattcgac
tttcacaagctcatgcaaaattgatgtttagaaatttagttcttgttcaagatgcgattg
tggttatatcaattattgaaatatcaatgcaatcatcatcaatttttggtgatgtattat
gtacacttcattctgtctttccagatgatcctactaaagattattatgaaaaagaacgta
taattttaaataaacttcaattaatggatttatatagtggtccagaatttgaaagtaatc
cagatatcaatgaaaatggtaatacatcgacatcccaaaacacttcttatcatcaaactc
aacttcaatcaaaatatttttcccattcttcttcaaattcatcaaattcaacccctgaaa
ataaagaaaatatcaatccacctttaactaataataataaaactaataatactatcagtg
ataaaaatgataccag
>TR79|c1_g1_i1
ttttgctaaagatgaatcaatttattatccattagtaataacatattatgaattacacaa
tggaaatagtttattaggaaatttattacttcattttccagaaacaatgcttcaattgtt
taatgaagctttaattgaagttcaaaatgatataataacaagacatcctatggcaggaga
tatgacgagaaaatataattgtcgtgttagaattgcaagacttccaagtgctttatgtta
tagaactttaccacggtcacttgaaacaggtatgttattatccatttcaggtacggttgt
tagaactggtcctcgtaaagtatcagagcaggaacaaatatttcaatgtacaaaatgtaa
agggcaattttctgtaaaagcagaccgtgaacagtattattgtataccagaaccaaaaat
ttgtaaagcaattggtatagaaccctgcgattctacaaaatttaaaaaaaatttcaagtg
aacaagcgagttcggaaacatgtaatgattttcaagaaataaaaattcaagaagatatta
atgcattggcttttggaagaatccctcgatcaataattgtattgtgtgaggatgatttag
tagatcaatgtgcagctggtgatgctgttgaaataactggtattatattaagaagatgga
aaccatttgaaaaaggtcaaagatgcgatattgagattgttatgtgggctaattatattt
atgtaaaaaatgaagatcgtttttttgatacaagtgttgaagatgaaaagaaaaaagaat
ttgaaaaattttgggaacattataaagatgacgttatggcaggaagaaatagaataattt
caagtttttgtccatttatttatggagcttatccaattaaattatcaattattcttatgt
tgttgggtggagttgctaaagcagaagcaggtattaaagtgagaggagaaattcatattt
tattagtaggagatccaggtactggtaaatcacaattccttcgttatgcagcaaaattat
caccaagagctgtattaacaaccggggttggtactactaatgctggtttaactgtaactg
cagtaaaagattcaggagaatggcatttagaagccggagctttagttttagctgatcggg
gtatttgttgtatagatgaatttggtggtattaaagaaaatgataaaacagcaattcatg
aagctatggaacaacagacgcttagtgtagcaaaagctggtttaatttgtaaattaaata
caaggtgttcaatattagcagcaacgaatccaaaaggaaaatatgatccagatcagaata
tttctattaatattgcactagggagtccattgttaagtagatttgatgtagtgtttattt
tacttgataaacaagataaagaatgggataaaaaagtttcaagttttgtaataaaggaaa
attcgttaaagaatagaaaaaaagcatatatat
>TR79|c1_g1_i2
ttttgctaaagatgaatcaatttattatccattagtaataacatattatgaattacacaa
tggaaatagtttattaggaaatttattacttcattttccagaaacaatgcttcaattgtt
taatgaagctttaattgaagttcaaaatgatataataacaagacatcctatggcaggaga
tatgacgagaaaatataattgtcgtgttagaattgcaagacttccaagtgctttatgtta
tagaactttaccacggtcacttgaaacaggtatgttattatccatttcaggtacggttgt
tagaactggtcctcgtaaagtatcagagcaggaacaaatatttcaatgtacaaaatgtaa
agggcaattttctgtaaaagcagaccgtgaacagtattattgtataccagaaccaaaaat
ttgtaaagcaattggtatagaaccctgcgattctacaaaatttaaaaaaatttcaagtga
acaagcgagttcggaaacatgtaatgattttcaagaaataaaaattcaagaagatattaa
tgcattggcttttggaagaatccctcgatcaataattgtattgtgtgaggatgatttagt
agatcaatgtgcagctggtgatgctgttgaaataactggtattatattaagaagatggaa
accatttgaaaaaggtcaaagatgcgatattgagattgttatgtgggctaattatattta
tgtaaaaaatgaagatcgtttttttgatacaagtgttgaagatgaaaagaaaaaagaatt
tgaaaaattttgggaacattataaagatgacgttatggcaggaagaaatagaataatttc
aagtttttgtccatttatttatggagcttatccaattaaattatcaattattcttatgtt
gttgggtggagttgctaaagcagaagcaggtattaaagtgagaggagaaattcatatttt
attagtaggagatccaggtactggtaaatcacaattccttcgttatgcagcaaaattatc
accaagagctgtattaacaaccggggttggtactactaatgctggtttaactgtaactgc
agtaaaagattcaggagaatggcatttagaagccggagctttagttttagctgatcgggg
tatttgttgtatagatgaatttggtggtattaaagaaaatgataaaacagcaattcatga
agctatggaacaacagacgcttagtgtagcaaaagctggtttaatttgtaaattaaatac
aaggtgttcaatattagcagcaacgaatccaaaaggaaaatatgatccagatcagaatat
ttctattaatattgcactagggagtccattgttaagtagatttgatgtagtgtttatttt
acttgataaacaagataaagaatgggataaaaaagtttcaagttttgtaataaaggaaaa
ttcgttaaagaatagaaaaaaagcatatatat
>TR80|c0_g1_i1
ttttttttaaataagaaaaaatttatgaatttcttttgaattaaaaataaattttaggtt
taaatatttgtaaataacataaaattattttaaaatgagtaactttcaacgtaatattat
ttctgatttatttaataatctttttccaatagtagcaaataattcttcacaacaacatgc
ttttaaccacgcacaagcacatgcccaagcacatgcccaagctcatactcaggcacaagc
tcaggcacaaagacaacaacaaaataatttaaatccttgggaaaatgttgtaaatagaat
aggtgaaacaatttcttcatatattaataattctcaattacgtcaacatagtcgtactgc
ctcagatataccgtctacttcacatacacgttctcaatctgcacatagacgttctcaatc
tgccagtcaatcccaaactcaacctcaatctacacaaaatgaatcccaaagccaaaatca
acaccattatcaatctcagtctacctctcaacatacgaatgaatcaacacaatctcaaaa
tcaatcatatacacaacaatcaccatttaatcagtatcaatatcagtatcaatatcaata
tcaaccaaatcaacaaattgatgatatgcaagtatttttaggttatattttggataatct
taatcgtcagcagcaacaacaacaacaacaaggttactcaaacacatttaactttctaga
tccaatgaatgctttatttaatatggcggctaattttgctgaacaaatcccccaatttca
acagaatcaatcttttcaaggtcaacctcctgcatcaaaattagcaatggaatctttaaa
aattgtatctttaaaaagtcgtcttgttaaacttcaacctacttgttctatttgtatgga
agattttaaagatacaccagatcaaacaattcgtacaatgccatgtggtcatgtgtacca
tgaagattgtatatttgcatggcttaaaaaatctaatacatgttgtaattgtcgttatga
aattgaaacggataatcatgactataatatagctatgaagaaaagaatggccaaattaca
tccagtatttactgaacatgaatgtgctttggcacctcaaggtgcatgtgattatgaaga
tgaaaatggtgtatattatgaagatgttgaagaaaatgaggccaaacacattattcaatt
aagttgtgggtgtcatttccatgattcttgtttgagatccgcattactggtccatggtta
tattattaaagatgaaggtggagaagtcaattttagatgtatcaaatgtcataagaatgc
tactgctacttttccaccaatcgataagatttgtgataataaagatgaaaaaaaaaaaga
attaaatgattcaaaaggaaaaaggagtgaagaagtagtacctgaatcatcgggactagc
agaagaagaaaataaaatttttgaaccaataaatacctcggttgaaaatgttatacacaa
tcaatccaataaatctgaggaagaagatgtaaaacttaatcaatcaattaaagaagataa
gtcattagaattgaatgaaaatggcgttatcaataaaaatcaaatagatactactcaaca
aaaatgtgctcttatttcacaggatgcatgtgattttgaaggtcatgatggtatgctcta
tggaaatgataatgaaccaaagccaatgattcaatcaagttgtgggtgttgtttccataa
ttcttgtttaaaatcttccttgattattcgtggttataatatagataaaaatgaaaattc
atcaattgaatttagatgcccaaaatgtaataaaagcgctaaagttacattacttaaata
gaatattttcataataattaatccatgtgtaaaatttaaaaaaaaa
>TR81|c0_g1_i1
atccatggaaaatcaagccacttaaattactcatgttactagttatggcttgccagtaaa
atgcacaccagcagttgttgaaagttataagggaaaaagagttaataatattccatatat
ggtttgtattttcaaatatagaagtttggaggtactccaaaaaatatacttaaaattcaa
aaatggacaaaataaatggagaaattctacaatagtcaatcctgctttagatatttacag
tccaccctacaacaaaaaattttatcataacgaaaattttgatattacagattatgaaga
acctaaaaaaattaataatgagcatttaatgaaccctgttaataataaacatgaaaatat
aaaaaaaccaaactctaataataatgataacaatatggataatgataataatgatgatga
taatgataacgataatgagaatattaacaataatacaaacgag
>TR81|c0_g2_i1
aaaaaaggtattataataatgccgaaaacaaatgttttttcagtatttattaaaaatcaa
aatggaaaaccattacctgaatattgtaaaaatgtttcgttagaaggacgttatattact
acatatattgaagctaaagattttgctaaatattctatagatataaaaagtcatgttaat
tggaaacaggaatataatgtaagtatagaagtcttactttatattgatggttgtcttcaa
ttcaaaggtttactttcctatgacggtcaaactcatagcattctaggaaaagaattagac
gatgatcaatatctacctttcttcttcacaccaaaaatgttatctgatgaagatattgac
cctgatgatccaacatggaaagaaaaaattcattatgctggatctatcagagttgaattt
tgggaaattattgaaagacattctggaaaagatagaaagaaaaaaaattcagatgatatc
aatacaacagcccaagctcttcaaatccctaaatccatggaaaatcaagccactttaatt
actcatgttactagttatggcttgccagtaaaatgcacaccagcagttgttgaaagttat
aagggaaaaagagttaataatattccatatatggtttgtattttcaaatatagaagtttg
gaggtactccaaaaaatatacttaaaattcaaaaatggacaaaataaatggagaaattct
acaatagtcaatcctgctttagatatttacagtccaccctacaacaaaaaattttatcat
aacgaaaattttgatattacagattatgaagaacctaaaaaaattaataatgagcattta
atgaaccctgttaataataaacatgaaaatataaaaaaaccaaactctaataataatgat
aacaatatggataatgataataatgatgatgataatgataacgataatgagaatattaac
aataatacaaacgag
>TR81|c1_g1_i1
gaagattaccatctgaaataattttaaaagtttttcattatattattgtggatcctatgt
attatattccaagttcaaaagatgtggaaaaagaaaatttaaaagttaaaaatcatccta
aatcctatatctttcgttactcgtatcaacccacgttttatgcattagcattaacttgtc
gttggatggctagtcttgcccttccctttttatatatgaatcctttcatttttgattctt
cttcattcctttcaaccattctatcgcgtcaaaaaaagacattatcccttccaaatactt
cagaaactccaccatcaacctctagaaatccaactaataaaaatgataataataatatta
aggatgataataaaaatatatgttggtggtgtctagcccaaaagcagctttatggttgtt
tttcaaatctaaataaaaatattaataatcaaattctatttaatcaagaggatacttgca
tagataatgagaacaatcttagcaatagtactattcatagtccaggaaaaaatgaaaatg
ctgcttcaacaaacaatccttcattcaataataatagtagttgtgttgatgataaccttt
caaatcataataaaaggaaacttataccacaacatcacgaatcctttgaatattatgatt
ataccaattctatcaatcatttaaccactattcatccatctcttcataaaaagagtaaaa
ataataatagagatcaaatggaagaaattgatttagttaatcaaatgattaatgattcta
aatcaacgaatgaatatcaagagattgccaatattattaaaaattgccatcatttaaaaa
cttggactatttattgtcgatcaggagatgaggaagaagaggatgaggatgagatcatgg
aaacgaaccctctttctagtcaagataataataatcttggtctttcctcctctacctcta
tatctgcttctgtttttcgtcgtgatggtcaaggaatgttgttgaattcaccacaggtac
tttttatccctaatgaggatccaaccgaagaattaatcaatactgaaaagagtatcatgg
atgaagaaatagaagaagaagaagaagaagaagaagaagaag
>TR81|c2_g1_i1
gaagaagaagaagaagaagaagaaaatattaatttgagagagttactcaatcatcaattt
tatacaaataagaaaatgaaccgggaaggagaggaaccagaattatcaccaacagaaatt
agagaaaatttcagaaagaaattagatgaagaaatggaatatgaacaggtatctcattat
ctagatagaggtgtctataataacgcctctgaacaaagtggtaccgtcatgcttttatca
gaagtagtcaattcttcatctacctataacattattcataatttacaaagttctagtgaa
aaaatattcaaaagtagtaataaattactttgttactacaaaaatataccaaatcatcca
tactatacagaagaaatagatattccttatcaaattagtgtcattttctctaacaaaaat
atcaatgaaattaacgccgataaacttttaaatacgattattgactctaaattagtgaat
atcccagttgataatcaggatacaccacaaaatattgaggattccgatgtagaagagaat
gaaaatgatgttgatgataataatgatgatgatgatatttctgaaactcaaactccttca
ccttctaccagttcatttaacttagatccaccaccacatttcattcaaaaaaaagtaaat
actttactcagtcactatctgacccatattcattttgcttcttgtgctaatctttctgaa
acatggctcaataacattttccggcaatcccccaatcttttatctgtgacgttaaaacgg
gcctatcatatttctgatccgacgatttgtgttctctcgcaaaattgtcgtcagcttcgt
caattgacgctacagagctatcgtataacggatttatcagtcgtggccctttccttcttc
tgtacggaattacgttcactatacctaaatatcaccgtatcggataatgctatttcctgg
ctcttttctcgttgtaataaaatacatcatttccgtgttgagctttccattggcctcact
ggacgtgccttggaatatatccagaatttaggggcctctaaaaatttagtagaattgggt
attgctctaactgaggagccctccttggactatgttactccagaacgtacggttcatgat
cgtaatcgggtactatggaataatcgaatgaatcaaaataatcaaattgatcagagagaa
agaaataataatgcaaatatcgttattaacattgttaataataataataata
>TR81|c3_g1_i1
taaaaatgataataataatattaacataagtaaaaattcgtttttagataacaattacaa
ttctaataataatacaaataattgtcgagatgagtttagtaaagacccatttattggagt
tacggacggaagacaaatatattctgaaattttaaaaagaatatcacaggacgaactatt
attttcacgtaaatttaaattgctgagcactagaatttcaaaaattcaaactgtttttga
tatgcaaaaatcaattatgatttcattaaatagtttttctaaatgtaaattttggatgaa
attttttatgataacaggaacacagagaatctatttgaacaggaaatatgcacaatatgt
tattaaacacccaggaaaaataaaaatgtatctaattgctaaatctatagctgttgcatg
caagactgcagatgataatacgataggtttaatgttattactagaggcagcagaaaatag
taataatttacctattcggttttcatttggtaaatcatgggtattttatcaatgttgtgt
tatttatattcttcgttatgttgcaactcaagaaagaaaacatattaagtattatagtag
agaatcaataaaatattcttcattttcatcttatcctcaagagactttggcaccatgtta
tttctatttagatttgttgaaacaaatgcgcaattatttcccttatgttcaaaactatat
aagagaaattaaaatattaatatctcaagcggag
>TR82|c0_g1_i1
aatttgacaagtaaccataggaaaagatggatcaattaaaaccgaattgattgatccaga
ggaggtaaaaggagttgacaaaagtataatgaatttaataaatgaaattaaatcaagtta
cggtgaacaattgaatgaagttatcggtaaggtagattttaatttgaataccaatgatga
aaatggaattcgtatgatccgaaaaaacgaaacaaacttggctaatttgattgctgacgc
atatctttacgaatcagaagcatatggaggtgcggatatcgccatttttaatagtggaag
tattcgggctccaatgaaagctggtaatattacctatggaaatgttattgataccatacc
cttcacaaatccagtttgtattcttgaaatgccaggacaagcaattttggatggccttga
aatgggtgccagaaaatatcctgatgaaaatggatcatttttacaaccgtctggtttaac
ctatgccattgacccagatattccttctagtgttgccattgataaaacgaatgacatgtt
tttaggggtaacaggtgaacgtcgagtccatagtgttcttgttcatggtgaacctcttga
tccccaaaaacgctataaagtgatttcaacgacctatactttaatggaaaatggtgatgg
ttttgtttttgaaggatccacggtcatcaattcccaatttgcaatacctaatgaattatt
aattagttatattaaaaaattaggggatggtattgaaaagtataaagaacctcaaggacg
tattgttttttcaaaaaaaccagtggatacaacaaaatcttcaacaaaaaataatattaa
agaatctacagaaacgagggatacaaaaagttttacagtggatgatactaatttgaatag
tggtattggaagaagaattcaatttaatgcggaattatcaggaattctttttataatttc
gttcctaattctttacatgagaatataatatatttgaattcaaaaatataataaata
>TR82|c0_g2_i1
cgttgataacgtcatcgtttttcctcttcattcaaatttggggaaaaaaaaatccagatg
aagatattgttattttatatacgaatgatgttcattgtgctattgacgaaaccatcggtt
atgctggattaagttattacaaagaggaagtcaaccgaaaaacaccctatgtatccttag
tggatgcaggtgatcatgttcaaggaggtacaattggatctctttcttccggtagatact
taattgatattatgaatgctgtagggtacgacgttgtcacaccgggaaatcacgaattcg
attatggtatggatcaattcggaattttcgccaagaatctctcctgtagttatgtttcat
gtaactttagagatttaagaacaggaaaattagtattaaatccttatcaaattatagaat
atggcgacgttaaagtagcctatgtcggtattagtacgcctgatactattgttaaatcgg
tgtcaaaaaccttccaagatgaaaacgacaattatctttatgatgttgatggaggtacca
ccggtgaaaaattagtagcttccgtccaagaagccgtaaataatgctagaagtgagggtg
gtgctgattatgttattgctcttggacatcttggagaaaatgatgatgcggtaaaggaat
ggtctgcaccatttgtagtagaacgtacttcaggaattgacgcttttattgatggtcata
cgcatgaagttacaaaacaacttttacaaaaaaaccttgaaggtcaagaaataccaatca
cacaatcaggaactcgacttgtaaaaattggacaagtaaccattggaaaagatggatcaa
ttaaaaccgaattgattgatccagaggaggtaaaaggagttgacaaaagtataatgaatt
taataaatgaaattaaatcaagttacggtgaacaattgaatgaagttatcggtaaggtag
attttaatttgaataccaatgatgaaaatggaattcgtatgatccgaaaaaacgaaacaa
acttggctaatttgattgctgacgcatatctttacgaatcagaagcatatggaggtgcgg
atatcgccatttttaatagtggaagtattcgggctccaatgaaagctggtaatattacct
atggaaatgttattgataccatacccttcacaaatccagtttgtattcttgaaatgccag
gacaagcaattttggatggccttgaaatgggtgccagaaaatatcctgatgaaaatggat
catttttacaaccgtctggtttaacctatgccattgacccagatattccttctagtgttg
ccattgataaaacgaatgacatgtttttaggggtaacaggtgaacgtcgagtccatagtg
ttcttgttcatggtgaacctcttgatccccaaaaacgctataaagtgatttcaacgacct
atactttaatggaaaatggtgatggttttgtttttgaaggatccacggtcatcaattccc
aatttgcaatacctaatgaattattaattagttatattaaaaaattaggggatggtattg
aaaagtataaagaacctcaaggacgtattgttttttcaaaaaaaccagtggatacaacaa
aatcttcaacaaaaaataatattaaagaatctacagaaacgagggatacaaaaagtttta
cagtggatgatactaatttgaatagtggtattggaagaagaattcaatttaatgcggaat
tatcaggaattctttttataatttcgttcctaattctttacatgagaatataatatattt
gaattcaaaaatataataaata
>TR83|c0_g1_i1
agatccattaaaaacaccaaataataaaggagaatgtggatgtattaattcattaatatt
gaatgataatgatgaatgtgtatgtagggatccattgaaaacaccaaataatgaaggtat
atgtggatgtattaaatcattaaaaatgaatgatgatggtaattgtgcttgtgaagatcc
gttaagaataccggatagtgaaggtgaatgtgtatgccttgatacattagtacaaaatga
aaatggagaatgtgtttgtaatgatccattaaaaaaaccaaat
>TR83|c0_g2_i1
attcattattaatgaatgaaagaggtaaatgtgtatgtagagattcattaaaaataccaa
ataatgaaggtatatgtggctgtattgattcactaattacaaatgataatggtcaatgtg
tttgtgaagatccgttaagaataccggatagtgaaggtgaatgtggttgcataagtacac
tagtagagaatgaaagtggtgaatgtgtttgtagagatccatta
>TR84|c0_g1_i1
aattaataaaaatggaagtaacagaattaagttttgcaaagaagatagctttagttatct
ttggtatattttctgcattaacaacttctggaattatatttggttttcaagcattaaagt
caattttaattgaaaacaaagtatatttcgaactatgtgaaaaaaatgaaactgaaggag
aaataactcaatgtaatgaacaaattttaaaattcagtttaatgttttcattggcttcca
cagcaaccaatgcattttcacttccaattggttttatattagataaatatggtccaagaa
cgtcatgttgtattggaagtatattattcttttttgggtgtttattgtttggcttaagta
gtccatctttcaatggttatttagttggatttttattattaggtattgctggtccattta
tttttatatctacattacattttagcactgtttttccaagtaaatctggtcttattatgg
ctgcattaactggaagttttgatgctagctctgttatattcttattattcaataaattat
tttatttcttcgataaaaaatattccatacaatctttctttttagtatatatgatcattc
ccataattatttttatagcaaattatttcttaatgccaaaaacttcattacaatggagtg
aagcagaatcacttgatgaaagtcaacaaagcctgattaatgaatcaaatgaaacatcca
gcttattaaatactaatgaaaatgacaactcatcatcaaacaattatcaatcaatagttt
ctttacatgaacaaaatgtaaatagaaaaaaagatatcaaagatatgacttcatgggaac
aaatgagaacaaaagaatatattttaattacacttttaacttccatcttcatgataagat
taaatttctatatcagtacaaccgaagaacaattccaaactattagtaatgatcaagaag
gaattaaaaatactgttcaattcttcaatattatgttaccattggctggtgttttatcaa
ttatgccaattggatggttgctcgatagtttcaagatgtatatcggttttactgtattat
gttcaatggcattaatttttggaatattatcgcttataccatcacttcctcttcaattca
ttagtattattatatttgtatttatgagaccccttttatatacatcaggaaatgattttt
caaccaaaacttttggtttcaaaacttttggaagagtctacggtttaatgaatttaattt
cttctattgtaaactttggtcaata
>TR84|c0_g2_i1
aattaataaaaatggaagtaacagaattaagttttgcaaagaagatagctttagttatct
ttggtatattttctgcattaacaacttctggaattatatttggttttcaagcattaaagt
caattttaattgaaaacaaagtatatttcgaactatgtgaaaaaaatgaaactgaaggag
aaataactcaatgtaatgaacaaattttaaaattcagtttaatgttttcattggcttcca
cagcaaccaatgcattttcacttccaattggttttatattagataaatatggtccaagaa
cgtcatgttgtattggaagtatattattcttttttgggtgtttattgtttggcttaagta
gtccatctttcaatggttatttagttggatttttattattaggtattgctggtccattta
tttttatatctacattacattttagcactgtttttccaagtaaatctggtcttattatgg
ctgcattaactggaagttttgatgctagctctgttatattcttattattcaataaattat
tttatttcttcgataaaaaatattccatacaatctttctttttagtatatatgatcattc
ccataattatttttatagcaaattatttcttaatgccaaaaacttcattacaatggagtg
aagcagaatcacttgatgaaagtcaacaaagcctgattaatgaatcaaatgaaacatcca
gcttattaaatactaatgaaaatgacaactcatcatcaaacaattatcaatcaatagttt
ctttacatgaacaaaatgtaaatagaaaaaaagatatcaaagatatgacttcatgggaac
aaatgagaacaaaagaatatattttaattacacttttaacttccatcttcatgataagat
tatatttctatatcagtacaaccgaa
>TR85|c0_g1_i1
aaataaagtaatacctaatgtagaaaataacctcaatgaatctttaaaaaataatataaa
aaaagataacatttcaaacattacaaaagaaaaaacaagacaagaagaaactgtaaatgt
taaagaaaacaatattaataatataaatgataatgataataataatcaaaaatcacctgt
atctagtaaagagaaaatgaaagaacctgctaaagattctgaggaaaataaggtagaaat
taatgataaaaacttatcagaaaatattactaaagaacaaaaaactatagacacaactac
tgataataaaacaaaattaaacaatgtagaagaaaatacatataaattaaaagcaatcga
aaaaagaaattttgaaggagtcatacaacaaaaaaatattataactcaaaatattaatgg
accatgcccattactcgcattatgtaatatattaattttgagaggagatatatcaatatc
attgaaaaaaagtgaaattacctatgaagaaattattgatattttaggtgattatatagc
aagatgtactggaaatttcgaaaatgataataatgcaaataataataatgataataatga
atataatttccaagatgttttagatattataccaacattaaaaaaaggtttagatatcaa
tgtaaaatttgattctgtattatcctttgaaccctcaccggctcaaactgtatttaaata
tttcaatattaaacttgttcatggctggacggtagatccagaagataaagaaacttatag
aattattgtgaatgagtgtggtaattataataaggttgtcgaaaaaattattgaatccga
atcagcctgtgcttcaaaagaagatcttaatgcaagtcaagactctataaatacgaaaaa
taaaaaagaagaattatatcatactggtatagtatgtaaaaattttattgaatccaatgc
ttcccaattaacctaccatggtcttacttcaataccagatgtattaagagttggcgaacc
aaccgccttctttagaaataatcactttttaaccttaataaaagccgaagataataatat
gtataccttagtaacggatcaaggttttgttaatgagaaaaaaaattgtatgggaatctc
tttctacaatagatggagattcaatatttgtagatggattattcaaaaaatatagtgaac
gacctaataatgatttaatattaaatagtcccaatgaagacttggattatgccattgctt
tatcactacaggaagatgaacaaaaaaagagagatgaaatgatacaaagaatgaatgaag
aagccataagaaaaagtcagacctattccggaagatattcgaatattgattacaataata
aacaacaaaataagcataataatgcaaaaataagacgtaataatacctccggcaataata
atagtaatactaatagtagaaaaaatagcaataaatattcgaataccaataaatctcagc
ctaaagattctgatgatgataaatgtttaatcatgtagacaaaaaaataacaataataat
aataaaattaaataataattagaataaaac
>TR85|c0_g2_i1
tattccggaagatattcgaatatagattacaataataaacaacaaaataagcataataat
gcaaaaataagacgtaataatacctccggcaataataatagtaatactaatagtagaaaa
aatagcaataaatattcgaataccaataaatctcagcctaaagattctgatgatgataaa
tgtttaatcatgtagacaaaaaaataacaataataataataaaattaaataataattaga
ataaaac
>TR86|c0_g1_i1
gtaattttcaaataaatttttttcatattttaatcataaatttaatttctaaatcaaata
atcaagtactcaattctgacaaagatgacaaacactaaaactgttggtgactttaaggta
tatgaattggacggattccgcatgcatgtttacaacagcaacgatgtgatgagtgataca
tcatatattattgaaggtcatgaaggcttggtggtgatggaatatcctctctttaaagtg
aatgctgctgaatttgctgattacatcaaagcccttggtaaacccatcgtcaccgatatc
accgactatcacttgggtggtagtgacaaattgccaattgtcatgcctgaaggtatgcct
gcttttattaagggcccaatttacgatggaatgatgaaaagtttttctcaatctttcggt
gacaccatggtagatttaccttctcaagaagccacagaagttccttttggcagcacacag
caatatgctggtattgatttccgttttgaacacggtgcctctagtgatttcccaggtgct
agcatcattattggcggacaagttttatacagtcattgggcttatttcactgctcatatg
agccatttacaattaggtagtgccgcagctattgatgccgagttgaaagctacaaaggaa
gcccttgattccggttgtaaatactatattggaggtcatggtggtttggtggaaccctct
gccgttaaagcccgtatcacctatcttgaaaaaatgaaagctatacgtgcagaaaagaaa
gatgcagcatcatttgctgagactttgaaagctgccttcccagatatgcctggagatatt
gcaccattggccgaagccatgtacaagtaattgaaattatttgacatttcatattaaatt
tggagaatgtcataataaatttgaaagtttatattatgaattatatatatatttcgatta
aaaat
>TR87|c0_g1_i1
agttattttcagctctttttttttttgttaaagataaaagaaaaagggattttatttaaa
taagtaaatatatacacctatataaaaaatgaacgttatagaacaaaataaaaatgttac
agaatatatattatccacattatctcctatacagcgttatgatgtattgacggcacttca
agatgtaaccaaagaatcagaaaaatataataacgaagaaattagtaattatatgatgaa
taaatttaaatttatttatatgacaaataaacaaaaatgtgatgttattttgaaaaaaat
tctaaatgccaaggaacaatatactcagtctcttacttcactcttagaattacgttataa
actggccaccaatcttatcactattgaggaaaagtctcaacaaattagggaaaagaaaat
gcaattgaaaaataccagtcattgtcaagatattccctatatttttcttattatctcatt
aataatattactgttggttcttccggactttttaataaaattattatattaataataatg
gatagaat
>TR87|c0_g2_i1
agttattttcagctctttttttttttgttaaagataaaagaaaaagggattttatttaaa
taagtaaatatatacacctatataaaaaatgaacgttatagaacaaaataaaaatgttac
agaatatatattatccacattatctcctatacagcgttatgatgtattgacggcacttca
agatgtaaccaaagaatcagaaaaatataataacgaagaaattaacaaataaacaaaaat
gtgatgttattttgaaaaaaattctaaatgccaagga
>TR88|c0_g1_i1
aaacaataatgtaaatattttaaaattaattattgataccgcttttcaaaatacaactct
cgaagaaaaatatgataatttatatttaaatctaattttaaatattattatcaaaactaa
taattatgctatcgttaaatactttttggaaaatgatgaagcctaccactccaaacttaa
tatcaatcaaaaagatattaacggtgaatatcctattatttcagccttttacgccgatga
cctacatatttttgaattgttagttcatcaaggagccgatctcaaaatcaaaaataataa
tggcgtaccgctactctctttagctatctataaaaaaaaatacgatattatcaaatgcct
tttaaaacacaaggttgatattaccgaaaaaaatgtcagtggcaattatccattaatcag
agcaattcaaaccaatgatattaaatgtgtaaaaatgttattaaattatggtatggaaaa
tcatattaatatggacatcacggacgtcaatggtaatactccattaattttatcctaccg
tctaggtcatacggaaattttccattatttaattaactatttagatataaataaaaaaga
taccagcggtaattgtttattatactatgccattatcaagaatgatatagaaacggtatc
ctatttaataagaatcggggcgaatgtgaattttaaagataaaatgggtaatacaatgat
cggtattctgttatataaaaataatataaacttaattctcccactccttcataacaataa
tttaatgttaaatgaaccaaataaacgaggtgaaatacctcttatcattgctataaaaca
ctataacaccttaaaaaagagtttaacttccaatactaataatgattataataattatga
taattatgaaaattatgatgaatatgataatggacgttatgttcaaaggcgtcgattaca
acaacagcagcagcaacagcaacagcaacaaaaagaaaatgaaaaaattaaaattgagca
aaaattggaagctatcctcgatatattaattgaaaaaggttctaatattaattatgtaga
taattctggtaaaacttctttaatttatgctatcgaaaatcattccttctctattgtaaa
acaattaattgaaaatggtgctaatcttaatcaacatttaacaaaagacaacgataaatc
tgtattaatgtatgccattgaaaatagtaataccactaatacaaatattaataattataa
cagtggaagtagtagtagtcaaagttccaaaaaaaacgatataatagaatacttaataga
aaataatgtggaccttgatgctgttgataaggatggaaataccgctttagtctatgctct
taaatacaataatcttaaaatttctaatatgttaattgattatggaactgatgtaaacat
cattaatgaaaaaggcgaatcgatattaaaagctagtggttatggacaatatcaaaacca
aaaccgacaaaataattataattataataataattattttggtaatcccagtagtagtag
aaataat
>TR89|c0_g1_i1
tttaatgaacatgaatggattattgaatttgaattattatggtgatgatagtgacaatga
agataatgaaaatgaaaataatatctcatcaaatactcttaatggtacccttaatacaga
tagtccaggtttagttagtttggttaattataataatgaagatgatagcgaagatgacaa
tgacaatactgataataacggtggagacgtaattatatatactgataatataaagaatag
aaaaagaaaaatttctgatagttcagttgataaactaaatgataattcaccaaaaccaaa
aaaaaccaattcattatttgccactttaattcgtagaaaagcaaacacaagtcgaaaaca
aaaaagttcaacaaagattatgagcgatacagaaaatacgtcagatattgaatcaggagt
aaatccatcacaagctatatcacaactcattaataatacaattaatacagattcttcact
aaaaactataaatttatatgatccagaacggacactagcattgaaaaagagaatagctga
tttaataaatcctgttaaaaaagtacatcaaccagatggaaattgtaatgaattacatga
tcaaaaaacaaaagatgacaataatttagacaatataaatgaaaacaaagaattagaaaa
tgaaaataaaaatgacattaatattgatgatattaaattaaatttagaagaatatggttt
accaaaagaagtgaaaaatcagtgtgatatagaattacaaaatagatttagtgaatggag
atataaaaaatcaaagggtattgtatttgataaaaattttgagaaagatagtgctcttga
agatccatttattataagaaatctaatagattcacttggaattaaagaaattggatcaaa
tttttcaaaagatagatttgatccatcattattacctaaaagtgcacattataaagaatt
atataaacaaaatactaaaaaagtacaaatacaaaacgttcaaattccggttcaattacc
taatcaaggtggaataggtatggtacagggaatacagtttgttccatctaatagaccaaa
tacaaatactagtggaattgatctagctgaagtttcagcaaaaatacaacaacatataaa
agatgttgcagctaaagcagcagcagctaatgcaactttgtcatcttctctaaaacctaa
taataatcctattacaataacaaactctttaaatacaacaacaactacttcatcaacagg
ccatgttaaaaaaagtaaatgggatatgcagtaatgaatgtataataataataccatctt
tttaatttatttatttaat
>TR90|c0_g1_i1
atataacttaaaagaagaaaatggtatttaatttaaaattttccagtagttcatcaaaac
aaaaaaaatgggattatccttcttcatctagtaacatcagtcacaacattaatcattatt
ttcaaatgagagaatgtggattactttctaaatatggaaaaccttctacgaccacgacga
aaaaaaatgtaaaaacgaagagttccaaaagtccgaaaaatagtctatttggattttttt
gaaaaaagtagtagtagtagtagtagtag
>TR90|c0_g2_i1
atataacttaaaagaagaaaatggtatttaatttaaaattttccagtagttcatcaaaac
aaaaaaaatgggattatccttcttcatctagtaacatcagtcacaacattaatcattatt
ttcaaatgagagaatgtggattactttctaaatatggaaaaccttctacgaccacgacga
aaaaaaatgtaaaaacgaagagttccaaaagtccgaaaaatagtctatttggattttttg
aaaaaagtagtagtagtagtagtagtag
>TR90|c0_g3_i1
gtagtagtagtagtagtagtagtagtagtagtttaagacgatatggtaaacgttctaata
ataaatttaaaaaaggagaagaaaatgatgaaggagaagaagatgatgatgaagaagaag
aagaggaagaagaagaggaagaagaagaagtagatatggatcgtatgatggttgtttcaa
caacagcgacaactatgagcaatacctctgcattaagccattctaccgattttggggcat
cggcttctacttcttcaataactacgacgaggaattctaattctgaaaccaatcctataa
gggatatagaaatgaccgaaaaagaagaagaagaggaagtaggaaaagagggagaaagca
taagtaaccatggaaaagctaatgtaaataatagtacaggagaaagttcatgaaggaaac
gaaaatatataaaatctgcgatgtcctcttcacaacctatattttagtttatgttatcca
aaagaaaaaaaatttttttttcaagtaaaaaaaaaaaaaaaaaaaaaactatattatttt
attatttg
>TR90|c1_g1_i1
gtagtagtagtagtagtagtagttattcaggaggaggcgatggaaaaaatacctattatt
ttaccccacataaaacctataatatttatgaatttaatcataccattaatagtattgttt
ccaaaaatatacccggaacctacactgaatatgagttacctctatcaggaaatgataaaa
tttttgcctcaaaatggctctcagaccaatacattatatttgggactaaaaatagtaaat
taattctttataatattaaaacgggtctacaagccgaaataccatgtcaacctaaagagc
ttttaggccctcgagatttaaattttgtagtgaatcgacttatgaataataccttcctta
gtagtccctctttcctttctcctcaccaccaccccagtaatatttttaccacacaaacta
attttggtttcaattctaatggaaattataataataataataatgacaacagcagcaata
ataataatagaaccaataatatgaataatactaaa
>TR90|c2_g1_i1
aaagtacttggaattctatggagatattgttatatcaagagaaaatatttcttttgtttt
ctatcttgctgccgaaattaaaacctatagagatatatattctaaaacttcaagggaaat
ttatttaattagtgatttagctcaatacattattcgagataaatatgtttcagcagattg
ggctttattaacctatccaggtacttttgaaaaattccccaaaagtttatattccagact
tccagcagatgaaggagaaaagaatttatccaaactttatatacctaatgaatatatcga
aaagaagaaaagtgaaaaagaaaaagctagtagtaatagtagaaaaagaacaaatagtac
taacagtcatagaagagctagatcaaaggcctcctctattaatgaagataatgatgatat
ggaagtaagtcgtcatagtagaaaaagtaccggttccagaggtaaaagatctagaacggt
tagtaaatctgccgatataattgaagaagacgaggaggaggagaaagaagaagaggaaga
agaagaagaagtagtagaaaaggcaaaagaaaa
>TR91|c0_g1_i1
tttcgaaaatgatgatttaaaagaagttttgaattttggtattggattttatacagataa
atctaagactataattgaaaaagatttaccatttacatcttatttaccagaacaagccgt
ttcgtatacatatccaccctctcctaatagtgaaacatcattattagaaaattactcacc
actttcttctacaaatggtgatatgaatatattatcattacctccatcacctatcagtga
agaatcatttactgatatttcatcagatatgagtttaatgtcatttaatggaggtcagga
ttcattattacaaacacctactcttggaataggaaataaaaatttgttagaatcacctac
ttttgaaatagagaatataaatttattacaatcacttcaaaatcaatatttaatacaaca
aattactcaaaatcagaatttgttatcaactggaatggatttaagtttatcgttacttgg
taaccaaagtcaaaatgtattattacctcttggattagaaaatttgaattttttaccaat
aaatcaaagtaaaattgaactaccaccttcaccaggaaaggaagatacgaatttaagtca
aaatgtattatcacctgctcttggattaggaaatttaaatttgataacattaaatcaaaa
tcaagttgtgttaccaccttctccaggaaaggaagat
>TR91|c1_g1_i1
gtgaaaacagtgattcattaaatcaaaatcaagttgtattgccaccttctccaggaaagg
aagatttgaatttaatatcatttgaccaacaacaaagtatattacctctttcatttggtg
aaaacagtgattcattaaatcaaaatcaagttgtattgccaccttctccaggaaaggaag
atttgaatttaatgtcatttgagcaacaacaaagtatattacctctttcatttggtgaaa
acagtgattcattaaatgaaaactttaataaattgataagtaaccttagtgaccttagtg
atcaatatacaaatttagaaccactcatggaacctttaggtagtaaaagcgacacttcat
tgttaccgtacactggaagagaattaatcaatgcaatgtcaatctcaactcttgatgaaa
ctactaaattagattcattgctttcacaaagcaataatgaagttaatggtttaagtaatg
tcattagttgtagtaatgtaaatcaattggaatcttcaatcgaaattgaaaataatccat
tttgtctttatacaaacatctgagataagttatctatgaataattagcg
>TR91|c2_g1_i1
gtaaatatataattaattagaaatttataaaaaatgtctgataatgttagagttagctta
gtttacaagggtttaggaacccgttatagtaataatagtaatttagaattatcaataaga
agtaattattctgtttctaaactttttaaacccactacgaatgagagaagcacaagtatg
aaacataagttatttttagtggaaaaaatatgtagaactatgagtaatagaaattttaaa
gaattcgaaggatatgaagctactagggatgaagttaaacatttagtttataaagataaa
aatgtaaattcaaataaggattttgttaagtgctgttttatgttttatggcatagaaata
agcaaaagctcaagagtgtacttattaaagtctaaggaagctttaaaatgtacccgaaag
actagaaaaatatctgatatggcaaaggctatgggtataactaagagaaagaagaagaat
caagtacaagaaaatatcgacatgtcaacctattttagttgtgaatacattggaaatttc
aaacctgttatggaaataaatatacaaactaataatccaaaagtaaatatttatcatatt
gccattttagaggaaaataatatggtacatataggtgatccatttactcttataaccttt
agacaattcacaagaagacaagaaaagtcatttattaatgatctttttgaaaattataaa
agaaatgaaaaatatgaaaatatattgatgtattacttgaagggtttatatgatttcgaa
aatgaagatttaa
>TR92|c0_g1_i1
ataataataataaaatggcagaagctactatacctttagttccagttgtatcaaatccaa
tttttgacccatttccttcttcaaatagtactgctaaaaataattcaaattttataaata
atatctattacaatgataccaaaaataccaaagataccaaagataataaaacaacaaata
atgtagaagtttctacaaagaaaaagaagatatcaccttcacttcatgcttcacttagaa
ctgtcgaacaagtattaattgaacaaaatacagatttagaaaaaggacttacaaatcaag
aggctggttttcgtttaaaattaaatggtccaaatattctagaaccagaagatgaagaaa
caatgttttcaaaatttattgaccaatttaaagatcctcttattatgcttctgttaggtt
cagcaaccatttcacttcttatgggacaaataagtgatgcccttagtattttattggcta
ttgttattgtattaacagtggcatttgttcaagaatatcgttcagaaaaatcattagaag
ctttaaatcaattagtaccaaattattgtcatgttattcgtcaaggacaattaatgtcaa
tgttaggtaataatttagtaccaggagatattgttcgtttttcaattggtgatagaattc
cagccgatgttagaattactaccgccgttgatttagaaattgatgaatcaagtttaacag
gtgaaactaaaccaagtttaaagaatactgatattatttcaagagatatccccgaaatta
acttggctgaaagaaataatattgctttcatgggtactcttgttagaaatggttatggta
tgggtattgttattggtactggaaagaatactgaatttggtgctatctttactatggtta
acgaagttgaatcaaagaaaactcctcttcaagaaaaaaatggatgaattaggtaaacaa
ctttcagcattttcaatcggtattattcttattattgttattatcggtgtttttgaagga
aagaattggttagaaatgtttaatgttggtgtcagtttagctgtagctgctattccagaa
ggtcttccagtttgtgttgcagttactttagctttaggtgttttaaaaatggctaaacgt
aatgctattgtcaaaaaattaccagcagtagaatccttaggttctgtaaatgttatttgt
gttgataaaaccggtactttaacaatgaatagtatgaaagtaactaaagtatattcatcg
gctcaagatgaattaattgatattgaaggaaagaaattcgaagatttaccacaagctatc
ttccatccatctataaaaatcttaattagaattggtaatttatgtaacaatgctcatatt
tcaaatggtgaacatttaggtcaaccaaccgaagtagcattattagaattaggtaattta
ttaaatattagagatgaaagaccattattcccacgtatatctgaaaatgcatttaatttc
gaacaaaaatggatgtctgtcacctgtaaagccgaaatggataaagaagttatttttgct
aaaggggctaaagaacctattttaagtcgttgtactcattattacgtttctgaaaataat
aaacaacccttaaccgaagattataaaaagaagatatcggatatttcacaagaaattgct
tctgaaggtttacgtgtcctttttatggccactggtactaatattaatgaacttaccttt
gtcggttttattgcaatgtatgatccaccaagaattggtgttggaaatgctattaataaa
gttatggacagtggcgttaaggtagtcatgattactggtgattcagagggtactgctatt
tcaattgctaaaaaacttaatattatgagttctgttggtacaggttattatatgtctggt
gctgaactagatgaattatcagaaaatgaacttcgtcgtgttgtaccaaccatttcaatt
ttctatcgtacaactccaaaacataaaatggcaattgtaagagcacttcaagccaatgat
ttagtagttgctatgactggtgatggtgtcaatgatgctcctgcattacgtcttgcggat
attggtatttctatgggtaaaagtggtacagatgtatcaaaggaagctgcagatatgatt
ttagtcaatgatgaattttcaacaatttgtaatgcaattgaagaaggaaaaggtattttc
ttcaatattcaaaactttttatgtttccaacttagtacatgtatcgccgctttagcttta
gtcgccttatctacattatttaatttaccaaatccattaaatgccatgcaaattttatat
attaatattatttgtgatggtccagttgcacaatcattaggtgtagaagctgtagataaa
gatataatgatgagacctccacgtcgtaaaaatcaaccaattatcgataaaaaattcatt
actaaagttttgatatccgcaaccattgttttagtaaatacattacatatctttaagcat
tctttggatgaaattgaaaatgaagttacttcttacacaacaactatgactttcacagga
tttgtcttttgtgatatatttaatagtttatcatgtcgttcatcaacaaaatccgtattt
aaaattggtctattcagtaatcaagcttttatatgggctgctggattatcacttttagga
acatttgctgtagtctatataccattcttccaacaaattttccaaaccgaatcccttgcc
ttccatgatttattacatttgactgttatcgcttcttttgtattaattatagatgaaatt
cgtaaatttattatctccaaaagaaaacaatcacatattaagggatatgaaatggtttaa
aacaaaaatataatgatggaaaaaaaaaattttctttttctctcttcc
>TR92|c0_g2_i1
aagatatcggatatttcacaagatattgcttctgaaggtttacgtgtcctttttatggcc
actggtactaatattaatgaacttacctttgtcggttttattgcaatgtatgatccacca
agaattggtgttggaaatgctattaataaagttatggacagtggcgttaaggtagtcatg
attactggtgattcagagggtactgctatttcaattgctaaaaaacttaatattatgagt
tctgttggtacaggttattatatgtctggtgctgaactagatgaattatcagaaaatgaa
cttcgtcgtgttgtaccaaccatttcaattttctatcgtacaactccaaaacataaaatg
gcaattgtaagagcacttcaagccaatgatttagtagttgctatgactggtgatggtgtc
aatgatgctcctgcattacgtcttgcggatattggtatttctatgggtaaaagtggtaca
gatgtatcaaaggaagctgcagatatgattttagtcaatgatgaattttcaacaatttgt
aatgcaattgaagaaggaaaaggtattttcttcaatattcaaaactttttatgtttccaa
cttagtacatgtatcgccgctttagctttagtcgccttatctacattatttaatttacca
aatccattaaatgccatgcaaattttatatattaatattatttgtgatggtccagttgca
caatcattaggtgtagaagctgtagataaagatataatgatgagacctccacgtcgtaaa
aatcaaccaattatcgataaaaaattcattactaaagttttgatatccgcaaccattgtt
ttagtaaatacattacatatctttaagcattctttggatgaaattgaaaatgaagttact
tcttacacaacaactatgactttcacaggatttgtcttttgtgatatatttaatagttta
tcatgtcgttcatcaacaaaatccgtatttaaaattggtctattcagtaatcaagctttt
atatgggctgctggattatcacttttaggaacatttgctgtagtctatataccattcttc
caacaaattttccaaaccgaatcccttgccttccatgatttattacatttgactgttatc
gcttcttttgtattaattatagatgaaattcgtaaatttattatctccaaaagaaaacaa
tcacatattaagggatatgaaatggtttaaaacaaaaatataatgatggaaaaaaaaaat
tttctttttctctcttcc
>TR93|c0_g1_i1
gtgtactgatgttgctgcacgttgcttagatcttcctgatgttaatcaaattatacaata
tgatccaccttgcgattttaaggattatattcatcgtattggtcgtactgctcgtattgg
tagacaaggtaatgctctaattttcttgttaccaagtgaagttgaatacttggatattat
gaaggcccaaggtcttgatgtagaagaaattcgtgtagaagattctattaaagaaggatt
acttccaagagaacaaaaagattgggactatgctgcaaccaatattcaaatgaaattaga
aagatttgtcctctcagattcagatttagtattaactgctaaaaaggcatttacctcatt
tgtaagagcctatgccacccattcctctactgaaaagcatatattccatattaagaagct
tcatttaggtcacttggcaaaatgttttgctctacgtgaagctccttcaaatattaaaga
tgtaaataaatcaaataatgataaaagtaatggtggtaaaaatgggaaaaacatgagtgc
taaacaaaaagaaatcatgaaacaaaaacgaaaattattgaatgtcagtgaatttgatac
caataccagtgtgtatagtggacctaatactagaaagaagagaaagaccaaaaaataaaa
ctaaaagataataaaaaacatcattactattgttaaattattttataatttcatttttaa
taatttatatataaac
>TR93|c0_g2_i1
aaaaaaaaaaacaataataaaaacaataacaataaaaataaaaataatactggaaattcc
aataaaaataacaataataatatgcaaaaacgtaaaattattaataaatttaatatagaa
gaaattgtttctgttttaccaaaaagaatccaatttatattatgttcagcaaccattgct
gaagaagttaaaaaattagccgaatacagtttatataatccaaaattaatcaaagatgat
tccaatgaagatacaatgaaagaggcagatggcgaagatcatggtaataatatgacagtt
gccgttccaactcaattaaaacaatcctacgttatcactcctgctaaattacgtttagta
acccttgttactaaactgcaatcaattattgcaaaagccccaaacaataaagccaaagtt
attgtttttatgtcatgtagtgatactgttgaattccattatagattatttggtgaatat
aatgaaaaggcaactatactagacgacgaaattagagctgaagaaaagaaaaagcaacaa
caacaaaagaacggtaaaggtagtaaaaaacaaaatgaaaagaaaaaggaagaagatact
aagaaagaaaaaaactcaaacctacagtatcggtgaactctttaaaaataccccaatata
caaactttatggtaatcttcctcaagcagatcgtacacgtattttcatggaatatagtaa
agctgataatggtattttattgtgtactgatgttgctgcacgtggcttagatcttcctga
tgttaatcaaattatacaatatgatccaccttgcgattttaaggattatattcatcgtat
tggtcgtactgctcgtattggtagacaaggtaatgctctaattttcttgttaccaagtga
agttgaatacttggatattatgaaggcccaaggtcttgatgtagaagaaattcgtgtaga
agattctattaaagaaggattacttccaagagaacaaaaagattgggactatgctgcaac
caatattcaaatgaaattagaaagatttgtcctctcagattcagatttagtattaactgc
taaaaaggcatttacctcatttgtaagagcctatgccacccattcctctactgaaaagca
tatattccatattaagaagcttcatttaggtcacttggcaaaatgttttgctctacgtga
agctccttcaaatattaaagatgtaaataaatcaaataatgataaaagtaatggtggtaa
aaatgggaaaaacatgagtgctaaacaaaaagaaatcatgaaacaaaaacgaaaattatt
gaatgtcagtgaatttgataccaataccagtgtgtatagtggacctaatactagaaagaa
gagaaagaccaaaaaataaaactaaaagataataaaaaacatcattactattgttaaatt
attttataatttcatttttaataatttatatataaac
>TR94|c0_g1_i1
aatttgttaaatgaaatttcactgtgtatttatatataatataatttaataatttatttt
tggcatttgttaaatatattaggaataaaaaaaaagttataataaaatggatgattttga
tgattatatgccaagtttcaaacaaaatgaagaaataaataataattatgagagaagttc
aatggactgtcccatttcttcttctaacattggatataaattattacaaaaaatgggttg
gactgaaggaaaaggtcttggtccagaattacaaggaagagtcgatcccataagaattga
tattaaagaagatttctggggtttgggtaaagatgaagaaatgaaaaattacgaccaaat
ggtaacatcaaaaccaaaagctactcaaagagaattaattgcaaatgaaacagaagaaga
aagaaaaatacgagaagaaaaagtaaaacaagaagaagaattaaaaaaggaattaaaagc
aataaattcagtattttattgttcactatgtaataaacaatattctaaaatatcagaata
tgaacaacatcttgattcatatgaccataatcataagaaaagatttttggaaatgaaaaa
aacagaaaaatttaataataaaaaaagagaaggcgataaaaaacgtcttaaagaacaaaa
gagacatgaaaaagaaatggaacaacttacagcctttgcaaataagcaacagggcattat
tagtagtactagtataaattctaatcaaactatgaatttggataaaggtattaaaacaat
taatagtagttctaatagtagttctagtaaaggtggttgggtaaactcattttcagctgc
tcctgttgatgataattcattaaacaaaaatattaatagtaaaggtgcaccaggatggaa
aaattcattcacctcagaagaaaataaaactgacaattctaatttaggtaatttttctga
tgtttcgtctgtagaaccacctaaaagttctggggtaaaattttcatttggtatgaaaaa
agcagacagtaatgatacatcttctagcacccacaataaaccagctattggttttagtat
aggaaaaaaaccaagaacagcaccaattaaatttaaatttaataaatgataataaatatt
aagtgagttatatcaaacattcaaacataaagttttgatgtttattaaatacaatattat
agaataattc
>TR94|c0_g2_i1
aatttgttaaatgaaatttcactgtgtatttatatataatataatttaataatttatttt
tggcatttgttaaatatattaggaataaaaaaaaagttataataaaatggatgattttga
tgattatatgccaagtttcaaacaaaatgaagaaataaataataattatgagagaagttc
aatggactgtcccatttcttcttctaacattggatataaattattacaaaaaatgggttg
gactgaaggaaaaggtcttggtccagaattacaaggttaaagaataaatttaattatcaa
aacatttattataaaaaataataataaataataatatataggaagagtcgatcccataag
aattgatattaaagaagatttctggggtttgggtaaagatgaagaaatgaaaaattacga
ccaaatggtaacatcaaaaccaaaagctactcaaagagaattaattgcaaatgaaacaga
agaagaaagaaaaatacgagaagaaaaagtaaaacaagaagaagaattaaaaaaggaatt
aaaagcaataaattcagtattttattgttcactatgtaataaacaatattctaaaatatc
agaatatgaacaacatcttgattcatatgaccataatcataagaaaagatttttggaaat
gaaaaaaacagaaaaatttaataataaaaaaagagaaggcgataaaaaacgtcttaaaga
acaaaagagacatgaaaaagaaatggaacaacttacagcctttgcaaataagcaacaggg
cattattagtagtactagtataaattctaatcaaactatgaatttggataaaggtattaa
aacaattaatagtagttctaatagtagttctagtaaaggtggttgggtaaactcattttc
agctgctcctgttgatgataattcattaaacaaaaatattaatagtaaaggtgcaccagg
atggaaaaattcattcacctcagaagaaaataaaactgacaattctaatttaggtaattt
ttctgatgtttcgtctgtagaaccacctaaaagttctggggtaaaattttcatttggtat
gaaaaaagcagacagtaatgatacatcttctagcacccacaataaaccagctattggttt
tagtataggaaaaaaaccaagaacagcaccaattaaatttaaatttaataaatgataata
aatattaagtgagttatatcaaacattcaaacataaagttttgatgtttattaaatacaa
tattatagaataattc
>TR94|c0_g3_i1
aatttgttaaatgaaatttcactgtgtatttatatataatataatttaataatttatttt
tggcatttgttaaatatattaggaataaaaaaaaagttataataaaatggatgattttga
tgattatatgccaagtttcaaacaaaatgaagaaataaataataattatgagagaagttc
aatggactgtcccatttcttcttctaacattggatataaattattacaaaaaatgggttg
gactgaaggaaaaggtcttggtccagaattacaaggtatattaatacttcaatatattca
aaatttaagttatttgatttattagtattcgaattagtaatttttttttataataatgga
ataaaaagataaaaaaaaaaaaaaaaaaaaaaaaaaaaa
>TR95|c0_g1_i1
aattatatttattgaattattttttttcaacaataattgaaattatatttattgaattat
tttttttcaacaataattgaaattatatttattgaattattttatttcaagtggtaaaac
tctgatggataaattacaggaaattaaacagtacgtagcaacgcaaaacttcataggcta
tcagtcctattttttatacgggaatgcagaaatagcagaaattaatcaactgcaggactc
atttgaccttttactttaccttatagaggtaggggcaccactttcatttatcgaatttac
cgccaaacgctaccctaccctcaactatgttactcgctacaaggaggatgaagacgtgat
acccttattttatgccgtagaacaggaagctttttcagtagcagaaatccttttgaaatg
tggagctcaaattgattatagaatcactgtccaacggcaaccgtcttataatcttttaac
ttatctttaccatcaaaagaagagtttgagtcgtcgtcaactctttttcttattacgtca
tggcctagatatacatgaaggtcaaagtcaagatgacaatcaagatcaaagtcaaggtca
agataatagttttttatactatgtagtggatcatcaagatctctctatgcttcataccct
aattcgctacaccctttttggaccaagggatcatcgaacccttttccatctgttacaagc
aagtcatcaacaccaaggaatttccgatgaacagttacagattctggtcgaaacagaaaa
gaaaaaattgaattggacttcggtcatgtatacctctgtggttcgtcataaaaatttacc
tttacttcgaactctttatcaattcgatcctcaaactaataataaaaataacaaaaataa
tagcaataataataataataatatt
>TR96|c0_g1_i1
tgaagatctaaatagaaattcaattttaataaaatcagaagatgaaacatttactgttga
agaattaattagttatcaattatcaaaagctaaattaattgcagaaaacatgtcaggaaa
gtcagttaataaaggagttgtaactgtacctcgtttttttaatcaatatgaaagacttgc
tatgattaatgctgctgaaatagcaggaataaaagttcttgcattaatgaatgaagatac
agcagctgctgtcaattatgcaatgacaagaagttttgaaagtcaagcaaagtatttcgt
attttatgatatgggtgccagttcaaccactattactttatacagtataaaatctgttca
taatccaaacgaaaaatcaaaaaagagtccagaaattgaagtaattaattataactatga
taaaactttgggaggcttagcttttgatagagaactacaattattaattgttgataagat
taaaaaaatagcaaaggtagataatattgaaaatgatgcaagaattatggcaaaaattct
tgttaaagccagaaaagcaaaagaaattttaagtgttaactctgatactatagtttattt
tgata
>TR96|c1_g1_i1
gatactatagtttattttgatagtttaattaatgatcaagatataactgttaaggttacc
agagaagaatttgaaaaagcctcagataatttattaaaaagacttaatgttgttgtagaa
aaattcttcaaaagtattaatattccaaaagaattgattgattcgttcattttagtaggt
ggaagtacaagagttccaatggtacaaaatattttaaaaaaacaaataggtgaaaataaa
ttagccaattatgttaatagtgatgaagccatagttatgggttctggttttcaagcagct
tctctaagtcaagagtttaaagttagaaccatatttataaaggatatacacagttcatcc
aatattggctatgaatataaattggaagatggtaaattagttagtggaaaattattcaat
gcaaaagattccttaagtaaggaagtcatcattaacttaaaaacaaaaaatgattttgat
attgcagttaactatgatactgttaatggaaagcaattgattttcaagtcaaagattagc
aatattaatgaagttattgaaaccaatgctataaaagaaaaaaaggaacctaaggtatca
ttaaaattttctttggataattctgatattgttaatatatcttatgcaacagttaaggct
aaagttcctattaatcaccgtgaaacattaattgaagctttcctaaaattaattaaaaag
ccacactggtataagaatagaacagttgataaatacaagctagaagatttgcctgccaat
actccgaagaactttgatgtaattaaaaaacagttactgttaaaccaagcgattatcgaa
tatgatatcaaaccattgacgggaatcattaaaaaagctgctattgatagaagaaaggat
atggataataaagataaggatcgtgtagaaattgatattcaaaagaacgatttagaatcg
ttgatttataagggaagagaaatgttaagtgaacaagaagaattggaagataaagatagt
gtaatgttatcagccgaagaaattaaaacttacaaggaacaacttggggaactttttgaa
aaattatttgaagaaggacaggtagccaagattggtttagaagaattaaaagaaaaaatc
actagtgttagtaaaattgttaatttagcaaaagatagaaaagaagatattaaaggtaga
gaaaaaggtattaaacaattcaaatcttttattaaagaaactcgacaattctatgaagca
atgattaatttagcagattcaaaagaaaccaaagaaaaacaaaaggaaaaagaaaaagaa
acagaaactatcactgaagtaggagaaattgatagtgacgaatataatgatttaccagaa
acagaagaagtcacgaatactgaaccagaaccgattgaaaaggatccagaaataggaagt
ttagaaagaaaattaggtgaaaaggttaaaaaactatgtggtgatgctgagcaatggctt
aatgatgtaatacagaaacaatctgttcttaaacattgggatgttccagcttttacagcg
agcgatgtagaaaagaagattttagaaatttataacgagttaactcgaactcttgaagat
attaaacaaaaacaagctgccaaattaaaagctaaagaagaagcaaaaccaggagaggaa
acaaaatcagaagacaaggttccaaaatatgaaaccaaaccttccactgatactgataat
ggtgaaaaagttggagagggtgagaaagaacaacctatagttgataccaatactgctacc
aaagataataaaggcacaattgtaaatgaaaatgataaaaaagaaacctcatcggaagca
gaaaatgataataaacccaaagttaaaaatgatgaactataataaacacagtaaacagta
aataataattttttaataacaatagtaagaataaaaaaaaaatgaataataagaaacgaa
>TR97|c0_g1_i1
ctccaactactaaaactccagctaatgcgccaattaatgcaccagttgatgctccagtta
ctgccccagttgatgcaccagttgctggtgctccaactactaaaactccagctaatgcac
cagttaatgcaccagttaatgcaccagttaatgcaccagttaatgcaccagttactgctc
cagttgatgcaccagttgctggtgctccaactactaaaactccagctaatgcaccagtta
atgcaccagttaatgcaccagttactgctccagttgatgcaccagttgctgg
>TR97|c0_g1_i2
gtttctgttgctccatctactaatactccagctaatgcaccagtttatgcaccagttaat
gcaccagttaatgcaccagttactgctccagttgatgcaccagttgctggtgctccaact
actaaaactccagctaatgcaccagttaatgcaccagttaatgcaccagtaaatgcacca
ataaatgaaacaaaaaataaagaaaaaaataacttaaggatgtaaaaaa
>TR97|c0_g1_i3
ctccaactactaaaactccagctaatgcgccaattaatgcaccagttgatgctccagtta
ctgccccagttgatgcaccagttgctggtgctccaactactaaaactccagctaatgcac
cagttaatgcaccagttaatgcaccagttaatgcaccagttaatgcaccagttactgctc
cagttgatgcaccagttgctggtgctccaactactaaaactccagctaatgcaccagtta
atgcaccagttaatgcaccagtaaatgcaccaataaatgaaacaaaaaataaagaaaaaa
ataacttaaggatgtaaaaaa
>TR97|c1_g1_i1
tttttaaataatttttatttcagaatatttgtatataattaattttgtttctttcaaatt
gtttttcatattttaatttattaattaaacataagaatgaagacaaatattataattact
attgctgctttaattgctaaggtctctgctgattgttgggccgaaaaattagggttcaaa
tgttgtgaatccaataaaacagtttactatcaagatagtacaggtgattggagtgttgaa
aaaggtaaatggtgtggtatagtttcagaagaagctccagtagaagctccagtagaagct
ccaatagaaactccaatagatgcttcagctaatgaatcagacccagttatagcaccaata
gcaccagagccacaagttgctgctgcagaagctccatctgccccatctgccccatctgat
ccagttattgttgatgatcataaaaatcttttaaataactttaatattgaagattttaat
ttccaaaatttaccatttgatatcagtgattataatttccaaggaataattattggaaaa
tttattcctcaaaactcagaaaaaccacaagctccagtcgtaattccaattgcttctcca
tctgttgaagctccagcttctccagttgcagccccagttactgctccagttactgctcca
gttgatgctccagttgctggtacaccaactactaaaactccagctaat
>TR98|c0_g1_i1
gaatatattcataataatatcgatttattcaataatataattttattgttattagcttta
attgttcgtttatggcgtattggtaatccaaaagaagtagtatttgatgaagttcatttt
ggtggttttgccaatcattatattaaaggaaatttctttatggatgttcatccaccatta
gcaaaaattatgtttgcttttgtagcttatattcgtggatatagaggtaatttttctttc
gaagaaattggtttaaattatactgatggtgttccatacattacaatgagattatacagt
ggtctctgcggtgtcttagttgttccaattgtttactttactgtcaaaggattaaatttc
tcaagatatgctgcatttttaggtgctttatttgtattattcgaaaatgcattaacaacc
caaagcagattaattcttttagattcacaattaattttatttgcttcatttacattaatg
gcatgggtttattttattgctaataaaaaacaaccatggtcatttgaatggtggtattgg
ttagctcttactggtgttggtttgggtcttacatttagtgtcaaatgggttggtctattt
attatagcgactattggtttagctactataaaagatttatgggatattttaggagatatt
gacatatcgatgtatcaagtcatcaaacattttttagcaagagcactctgcttaattgtt
attccattgagtttatatgcctttttcttcaaaatacacttttctttgctttcgaaaaga
ggatcaggtgactctttcatgtcagcagaattcgtatctacttttaaagattcaaatgta
aaaccaacatattatgatgttgcctataattccaaagttatcattcgtcatataaatact
gatggtggtttccttcattctcatgattctgattatgaaactggttcaaagcagcaacaa
gttactctttatagctttgctgattccaatagtgaatggagaattataccacaaaaagat
tctgaaaatgataagtttggtcaatttttaaaagatggtgatttcgttagacttgaacat
tctacaacaaataaaagactacatagtcacgattttcgtccaccaatgacagatgaagac
tatcaatatgaagttagtggatatggtggtccaggtgtctatgatccacatgataattgg
gttgttgaaattgtaaaaggtaaagataagaattcatcccaatttgttaaaacttttgat
accattttccgattaaaacataaaaatactggttgttatttgtacagtcataaagtagaa
cttccagaatgggcatttaaacaacaagaagtcacttgtggtaacgaggttttaaaagaa
aatacttattggcgtatcgaacggaactctaatagtgaattcgttggcaaagactataaa
atggttttaccaaaaaagcctagctttttaggaaaattaattgaacttaacaaggtcatg
tttaaagtcaacaatgaattaactggttcacatccatttgaaagtagaccatatgaatgg
ctatttcttaacagaggtattagtttctggggtgctaaaactggtaatacaggttctatc
tatttaattggtaatccatttatttggtatcttggtactatctccattggtatttatgtt
gtctattttggtagttttgtattaattaaacaagcaaaggctggattacctaaaaaaatt
cgtaaagcattaattaaattatcatatcccggtggattagtatttacagcatgggttttc
cactatctacccttctttttaatgggacgtcaacttttcttacatcattatttgccagca
ctttatttttccattatcatgtctgtcatattaatagatactgttttaatccatcgtttc
aatcaacctaccaccaaaatcattatcgttgcacttttctctatcatagctatccataat
ttcagaaaattttcaccacttgcctatggtacagatatgtcagtcaaaaaatgtcaatca
ttaaaatacaaagatacctgggatatagattgttccaaatttaattaaattgttactatt
aaataaaaataaaaactaaatagtaattaaattataaataataattataattaaaacaac
>TR99|c0_g1_i1
ctctaatttaaactacacaaaccctataatttatacaatacaaaattcttcacttcattt
taaaaaaggcagttcaaaagacaaaaataaaatacttaatatattacaagttttgataca
atatggagctaatgtgaatattgaaattgaagagggtcggtttcctttattggaggcgtt
tgaacaaaaagataaaaatattattgaatttttagtgaaaaatggtgcaaatatcaactt
tcaaaattctcaaggagaaaacatacttctctactacataaaatatgaaaataaatttgt
tcaatatcgctactacaaagataccatccttaacttcatcctttcttacaatataaaact
taatgtgaaagaccgggaggggaaaacagctatacaacatgcttttgaaaataatgaata
tgaaacggcacgattattaatggaatattttaaacctaaaaaggatcttattctcgactt
gattctattaaataagcaaaaagtagaggtacccggtagagacttgaacatattaattga
aaaaaatagtaataaagtaaacctctattaccaacaaaatgaaaccaataccaatatcgg
taccgatattcctcatttaaacctttttatttttttatgttgtatgaaatactcggaaaa
aataaagaattatttggaagaagataatagaattcaaagtttgggaaatgacctattaaa
tacaggatttatgttttcttgttattttggagttcttgaaactgccgaatatttaatgga
aaaagatttagtggatatcaattgtattgatgaagataaaagtaccccattaatgttagc
atgttataatggaaaaattaacatcgtggaattcttattgcatcatcatgccgatgtaac
tgttgaaaatttcttcaatgatacggcaataagtattgcaagtgaaaaagggttcgaaaa
aattgttgaattattattaaagtatacaacatcggaagaaaaagaagttgataatgaaaa
tcaattgatttcattattaattgcatgtgaaagtaatgatgtcaatttagttcgattcat
tctacaacattcccctatccttaatatgaatattcttaataataataaagatacccctct
aatatgtgcctgtcaaaataataatgaagaaattgttaaactcttgattcaacataatgt
agatattaattatcagaccgaaacaaataaaaaatccgccttacaagtcgtatgtcgtca
taatatgaaatctttattggaactccttttggatcaagaacatttggatgttaatatcgt
tgatagccaaggagaaacagctttaagttgggccactatgttaaataatgtggtaattgt
agaacgattattgaggaaaggtcatgccgatccaaatataaaaaataattttggacgttc
ccccttaatggttgcaagtctaaacggaaatgaaaagataatggcctttttaattgcggc
tcaagccaatgttaatgatgttgatcttaataagtttacagcattaacctatgcaattga
aggaaaacaagaagatgcggctacactcttactggcatatcaagccgatactgaagtgaa
agatatcagcggacagaacccattaatgaaaaccgtgttaaaacgtgatgaaaaattaac
cgccttacttcttcaatacggaagtaatgtcgatattaaaaatgataataatgaaacgcc
actcattatcgcatgtgaacaaggggatacagcaatggttcaacttcttcttcaatatca
tgctgatgtcaacgccagagataattgtggagtgaactcattaattcgagcatgtgttca
aggacatgaagctattgtttctttactcctagaacataatgtggatgtcaatttaaaaga
taatgaaaataatactgcgttaaagtatgcctatcaatttggacatgaaggtattgtacg
tctacttttgaaatatattttccttaatcatcctgatagtattgatcgctctacccttac
tatctataacaactatcttacctataaaaaagtttataagctattatatgaaattgcatc
aggaaaggaaaatgataaaaataataaaattaaaaataaaaaaaaaaaaaaaaaaaaaaa
aaa
>TR100|c0_g1_i1
gtggttattagatcatacagctctgttttatatattttatttataccttattccaagatg
aaggaagtttagatattatagttcaggaaaataattgtatacctcttcttataaaatttt
taaaaatcaaggatgattatattagtgaagagaagttaaagaatacaaaagaaaaaatat
gtatgaaggagatcagaaaagtgatggaagaatcagagcattttgaaaatactaccattt
ctttccaactcatctcaattaaatgtttaattcaactattgaatccttcttcatctgtag
atgtgaagaatgatctacgacagatgctcttcttcaataattccagtgataataataaaa
ctttatcttcacctactgtttcatcctcttcctctaatttaacctgcattgatattttga
ttaatcgtcttaaaacttataccaatttaatagaaaaggattatcaacaatggaaatctg
aagtaatagcacagaaaaagaatcttcctttcccttggaaccttgagtatttggaaaaca
ttaattcc
>TR100|c0_g2_i1
gtggttattagatcatacagctctgttttatatattttatttataccttattccaagatg
aaggaagtttagatattatagttcaggaaaataattgtatacctcttcttataaaatttt
taaaaatcaaggatgattatattagtgaagagaagttaaagaatacaaaagaaaaaatat
gtatgaaggagatcagaaaagtgatggaagaatcagagcattttgaaaatactaccattt
ctttcctactcatctcaatttaatgtttaattcaac
>TR100|c1_g1_i1
tcctgtttaaaactttttgaattgttaaataaggaaaatgaattagaaataccatttatt
atgaaaactaatatttctacttatattatccaacttcttcatcatttcactatagtgatt
tataatgatcatgaagacctagaggaaaatagtagtcatttcctattaaattgtatcaaa
gttttgattaactttttcaatgaggctaaggaagctgaacaaccaataaaatctggaatt
agtactgccacaaccacccctgttgctagccctacttcaccctcttcattaatgctatta
acagaggaaaattattcagaactctttggaacacttactgtattgattgatcaattgtcc
ccattaatagagagtaatcgtcaaactaaacttcaagatattttcttattaattatcggt
ttattgattaatgccacagaacaccatgaaatatgtcgggtactgttatcaaaacagagt
cttggtcaagcttgttcctatgaatcaacggcgaattctaatgcaaaaaaatcaaaatgg
atttcttgtcgttttggttgtgaatgtccttccaacgaaagaaaaggttttattgagaga
attgtagagatttattcttctattgtaaaaacagagaattatattttagcttcatattta
gccattcttatcggtttcctttgcttacattcggaaaataaaaagattgtcaaggatcat
ctttatgatcattccttctcaactatcattcaaattttagaacaattcattcaattgaat
accctctcccaagaatttgcctcacctacccttggctttaatcctaatgcattgatcaac
gcaggaggttccagtgccaacaccaataccagtacttcaatgttagatattaccggcatg
tccttccctatgatggatcaatcagatgctggtttggatatgggattgattaatggtata
ggaggcatgcctacttctacttctttgtctaccactaaaaaagatcgtgataccaccact
gaaagtttccttaaagtgattgaaattttaaaacaagattagaattagaatataaataat
aatttaatgacattacttattgtatttatactcatagtaaatgataatcagtaaaaatta
aaaataataatgataataaat
>TR100|c1_g2_i1
tcctgtttaaaactttttgaattgttaaataaggaaaatgaattagaaataccatttatt
atgaaaactaatatttctacttatattatccaacttcttcatcatttcactatagtgatt
tataatgatcatgaagacctagaggaaaatagtagtcatttcctattaaattgtatcaaa
gttttgattaactttttcaatgaggctaaggaagctgaacaaccaataaaatctggaatt
agtactgccacaaccacccctgttgctagccctacttcaccctcttcattaatgctatta
acagaggaaaattattcagaactctttggaacacttactgtattgattgatcaattgtcc
ccattaatagagagtaatcgtcaaactaaacttcaagatattttcttattaattatcggt
ttattgattaatgccacagaacaccatgaaatatgtcgggtactgttatcaaaacagagt
catggtcaagcttgttactatgaatcaacggcgaatt
>TR100|c1_g3_i1
tcctgtttaaaactttttgaattgttaaataaggaaaatgaattagaaataccatttatt
atgaaaactaatatttctacttatattatccaacttcttcatcatttcactatagtgatt
tataatgatcatgaagacctagaggaaaatagtagtcatttcctattaaattgtatcaaa
gttttgattaactttttcaatgaggctaaggaagctgaacaaccaataaaatctggaatt
agtactgccacaaccacccctgttgctagccctacttcaccctcttcattaatgctatta
acagaggaaaattattcagaactctttggaacacttactgtattgattgatcaattgtcc
ccattaatagagagtaatcgtcaaactaaacttcaagatattttcttattaattatcggt
ttattgattaatgccacagaacaccatgaaatatgtcgggtacagttatcaaaacagagt
catggtcaagcttgttactatgaatcaacggcgaatt
>TR101|c2_g1_i1
actggttatggtttaatttactttggcttaaacatgcttacctacatgggtaaggatatc
aagggtaaatactttgctgtttctggttctggtaatgttgctcaatttgctgctaagaaa
ttaattgatcttggtgctattgttatgtctttatctgattctcgtggtgctcttattgtt
aaggatgcttctaagccattcactaaggaagatgttgatgttattgctgaacttaaagtc
agaaagggttcccttgaagaaatcaaggatgatcgtttcacttggttaccaggagaa
>TR101|c3_g1_i1
gcagaatcttctgatttcgttgtcagacttaccgtgtgggtcgaagtcagaaccaccctt
accaccaccaattggaagaccagttaaggcgttcttgaagatttgttcaaaacctaagaa
cttaagaatggaaaggttaacagatggatggaatcttaaaccacccttgtatggaccaat
agcagagttgaattggacacggtaaccacggttaactctggtgttaccttgatcatcttc
ccaagtgacacggaattgaataactctttctggttcaacgatgactggaagacatctctt
gagttctgg
>TR101|c3_g2_i1
gcagaatcttctgatttcgttgtcagacttaccgtgtgggtcgaagtcagaaccaccctt
accaccaccaattggaagaccagttaaggcgttcttgaagatttgttcaaaacctaagaa
cttaagaatggaaaggttaacagatggatggaatcttaaaccacccttgtatggaccaat
agcagagttgaattgaacacggtaacccttgttaactctagtgttacccttgtcatcttc
ccaagtgacacggaattgaataactctttctggttcaacaatgacaggaagacatctctt
gagatctgggttcttttcgaaaacagtagattcggttaaagacttgatgatttcatcacg
agcttgttcgaattctggttcaataccgtgagtaaattgaatatcagacatctttgttta
tttatcaatatatatgttagtttaaaaaattaaacgtaagagttttat
>TR101|c4_g1_i1
gccaacattactggtttcattaaggctgccaacgccatgaaggttcacggtgactggtgg
taagcgccttaacccccctactacgactccttttacttttttaaacaaaggaaataatta
ttttttcttattaatataaattatttttataactactatcatacaaatattattgaaatg
tttccaaataattggaaattaagatttccaaataattggaaataaaaaaaaaaagctaaa
tccataacaaatattaaaagatctattaaataataatataatataaaaaaataatcaaaa
aggaaaaaccataatcataatagagaagatataaaattaatgggacaatttgactaaatt
tttatttcattggcaaagatccccctagttttatatgttattatacca
>TR101|c4_g2_i1
caacattactggtttcattaaggtagccaacgccatgaaggttcacggtgactggtggta
agcgccttaacccccctactacgactccttttacttttttaaacaaaggaaataattatt
ttttcttattaatataaattatttttataactactatcatacaaatattattgaaatgtt
tccaaataattggaaattaagatttccaaataattggaaataaaaaaaaaaagctaaatc
cataacaaatattaaaagatctattaaataataatataatataaaaaaataatcaaaaag
gaaaaaccataatcataatagagaagatataaaattaatgggacaatttgactaaatttt
tatttcattggcaaagatccccctagttttatatgttattatacca
>TR101|c4_g3_i1
cattactggtttcattaaggttgccaacgccatgaaggttcacggtgactggtggtaagc
gccttaacccccctactacgactccttttacttttttaaacaaaggaaataattattttt
tcttattaatataaattatttttataactactatcatacaaatattattgaaatgtttcc
aaataattggaaattaagatttccaaataattggaaataaaaaaaaaaagctaaatccat
aacaaatattaaaagatctattaaataataatataatataaaaaaataatcaaaaaggaa
aaaccataatcataatagagaagatataaaattaatgggacaatttgactaaatttttat
ttcattggcaaagatccccctagttttatatgttattatacca
>TR101|c5_g1_i1
atggttctttcattcgtccagaagctactggttacggtttaatttactttgtcttaaaca
tgcttacttacttaggtcaagatatcaagggtaaatactgtgctgtttctggttctggta
atgtcgctcaattcgctgccaaaaagttaattgatcttggtgctgttgtcttatctttat
ctgattctcgtggtgcccttattgttaaggatgctgccaagccattcactaaggaagata
ttgatg
>TR101|c6_g1_i1
cttcacacatatttatttattataataattttaaatatattaattactttataatctaaa
atggctgaattccaatttactcatggtattgaaccagaattcgaacaagctcgtgatgaa
atcatcaagtccttaaccgaatctactattttcgaaaagaacccagaactcaagagatgt
cttccagtcatcgttgaaccagaaagagttattcaattccgtgtcacttgggaagatgat
caaggtaacaccagagttaaccgtggttaccgtgtccaattcaactctgctattggtcca
tacaagggtggtttaagattccatccttctgttaacctttccatct
>TR101|c7_g1_i1
agcatgtttaagacaaagtaaattaaaccgtaaccagtagcttctggacgaatgaatgaa
ccattaagaccgaaacgagtatccttaccagtgagaacaccaaagtcacgcttttgttga
agacgcttgtaagcaccatataagaaaccaatttcacgaccaccaacaccaatatcacca
gctggaacatcaatatcagcaccaatgtgacggtgaagttcagtcatgaaagcttgacag
aatcttctaatttcattgtcagacttgtcatgtggatcgaaatcagaaccacccttacca
ccaccgattggaagaccagttaaagcgttcttgaagatttgttcgaaacctaagaactta
agaatggagagattaacagaaggatggaatcttaaa
>TR101|c7_g1_i2
agcatgtttaagacaaagtaaattaaaccgtaaccagtagcttctggacgaatgaatgaa
ccattaagaccgaaacgagtatccttaccagtgaggacaccaaagtcacgcttttgttga
agacgcttgtaggcaccgtagaggaaaccaacttcacgaccaccaacaccaatatcacca
gctggaacatcaatatcagcaccaatgtgacggtgaagttcagtcatgaaagcttgacag
aatcttctaatttcattgtcagacttgtcatgtggatcgaaatcagaaccacccttacca
ccaccgattggaagaccagttaaagcgttcttgaagatctgttcaaaacctaagaac
>TR101|c7_g1_i3
ggcctaagtaggtaagcatgtttaagacgaagtaaattaaaccgtaaccagtggcttctg
gacgaatgaaagaaccgttaagaccgtaacgggtatccttaccagtgaggacaccaaagt
cacgcttttgttgaagacgcttgtaggcaccgtagaggaaaccaacttcacgaccaccaa
caccaatatcaccagctggaacatcaatatcagcaccaatgtgacggtgaagttcagtca
tgaaagcttgacagaatcttctaatttcattgtcagacttgtcatgtggatcgaaatcag
aaccacccttaccaccaccgattggaagaccagttaaagcgttcttgaagatttgttcga
aacctaagaacttaagaatggagagattaacagaaggatggaatcttaaa
>TR101|c8_g1_i1
tgaagttggtttcatatacggtgcctacaagcgtcttcaacaaaagcgtgactttggtgt
cctcactggtaaggatacccgttacggtcttaacggttctttcattcgtccagaagccac
tggttacggtttaatttacttcgtcttaaacatgctcacctacttaggtaaggacatcaa
gggtaagttatgtgccgtctctggttctggtaacgtcgctcaattcgctgctaagaagtt
aatcgatcttggtgccattgttatgtctttatctgactctcgtggtgctcttattgtcaa
ggatgccgctaacccaatcactaaggctgatattgacagaattgctgaaattaaggtcag
aaagggttctcttgaagaagttgttgatgaccgtttcacttggttaccaggagaaagacc
atggaagcaccttccaaaggttgacattgctcttccatgtgccactcaaaacgaaaatga
tgccgatgatgttgaagctttaagaaaggctggttgtttcatcattgctgaaggttccaa
catgggttccactgatgctgccgttcaaaagatggaagctctccgtaacgaatacaacga
aactgttaaggccggtaagccagctgttccattctggtacgctccaggtaaggcttccaa
cgctggtggtgttgctgtctctgctcttgaaatggctcaaaactctcaacgtatgacttg
ggctccagaacgtgttgacactgaat
>TR101|c9_g1_i1
gcagcatcagtagatcccatgttagaaccttcagcaataatgaaacatccagccttaact
aaagcttcaacatcatcagcatcattttcattttgagtagcacatggaagagcaatatca
acctttggaatgtgtttccatggtctttctcctggtaaccaagtgaaacggtcatccttg
atttcttcaagagatccctttctgaccttgagttcagcaataacatcaatatcttgagta
gtgaatggcttagatgggtccttaacaaggagggcaccacgagaatcagataaagataag
acaacagcaccaagatc
>TR101|c10_g1_i1
agcttcagccttttgagcagaagatttaacaactgatcctaaatcttcacgagtgtaggc
agctgagttatcaacggatgcgttaaagatgttggtcatgatgttgtttaattcagtgtc
aacacgttctggagcccaagtcatacgttgagagttttgagccatttcaagagcagagac
agcaacaccaccagcgttggaagccttacctggagcgtaccagaatggaacagct
>TR102|c0_g1_i1
tgattataatatagataacaattggctagcagtaccaataattattgatgttcgaacatt
tagatttaacacaactacatttgatacatgctataaaaaaggctatgatcttcactatcc
tccacctttaagtaattattggggtaaaaattatcatgaaacctggacttgggaaaaagc
gattgaatatgcaggaatgattaaaaattgtacaaatgaacctggattcagattatctgg
tataagagctgaggatataaaatttttttcaattctttgtcatgcacttggtattccatt
tattgtggatgatactgaatatgaaaagaaaaaatgtggatttaatagtgaagaatacat
tgaaaaattatcaattattag
>TR103|c0_g1_i1
gacgcgatgaaatgatactctttaaagcatgtcgtagtggaaatgaagccatagtagagt
atttagtggaacaaggagtagatataaacaaagaaaactttttttaatgaaacaccactc
tattatgaaagtcgttgtggaaatgagtcaatggtaaaatgtttagtagatcttggagca
gatgtaaataaagaaaacaatgatggtgaaacacccctttttgttgcatgtcgttataga
catgaaggtatagtaaaatatttagtagaacatgga
>TR103|c0_g2_i1
gacgcgatgaaatgatactctttaaagcatgtcgtagtggaaatgaagccatagtagagt
atttagtggaacaaggagtagatataaacaaagaaaacttttttaatgaaacaccactct
attatgaaagtcgttgtggaaatgagtcaatggtaaaatgtttagtagatcttggagcag
atgtaaataaagaaaacaatgatggtgaaacacccctttttgttgcatgtcgttatagac
atgaaggtatagtaaaatatttagtagaacatgga
>TR103|c1_g1_i1
gtaaatttagtaaaatatttaaaagatatacttggaatggatataaacaaaacaaataaa
gcgggtgaaacaccattattttatgtttgtaaaaggggaaatgaaaaagtagtaaaatat
ttacatgaacttggcatttttgcaaataaagaaaaggaagggggtgaaaccccaatattt
gaagcatgtcggaatggaaatgaaaatgccgtaaaatatttaattgaatttggagcagat
ataaatgtagaagaatatgatgaaggacaaaccccactatttgccgcgtgttggagtgga
aatgaacatttggtaaaatacttaattgaacagggagccgaaataaatcaagaaaattgg
agaggggaaactccattatttgaagcctgtaaaaatggaaatgatgcaatagtaaagtac
ttagttgaacatggtggagatata
>TR103|c1_g1_i2
agtaaaatatttagttgaacatggtgccgatataaataaagaaaattggattggaggaac
cgcattatttgatacctgtgaaagtggaaatgaaaaagtagtaaaatatttacatgaact
tggcatttttgcaaataaagaaaaggaagggggtgaaaccccaatatttgaagcatgtcg
gaatggaaatgaaaatgccgtaaaatatttaattgaatttggagcagatataaatgtaga
agaatatgatgaaggacaaaccccactatttgccgcgtgttggagtggaaatgaacattt
ggtaaaatacttaattgaacagggagccgaaataaatcaagaaaattggagaggggaaac
tccattatttgaagcctgtaaaaatggaaatgatgcaatagtaaagtacttagttgaaca
tggtggagatata
>TR103|c3_g1_i1
caaaaataatataaaattaatatatataaataatcacaataataaataaataaataaata
aataatcaaaatggcagatgttggaattcctcaggatattgaaccaaaatttgaagatgc
tcttgataaaataatcaagtctttaagcgaaccgacctttgacaaaaagaattcagatca
tgagaattattttccagttagtatagattccgaaacaattgttttattcacagtcacatg
gggtgaggaacaaaataataccagaaaagatcatcatggttaccatgttcaattccacac
ccattcagtaaaacaattactaaaagataataatacggagattttagatatattttttaa
taattatagattatttg
>TR103|c5_g1_i1
ggagcagatatagataaagaaaatggtaagggtgaaaccccactttttcatgtatgtctt
agtggaaatgaaattttagtaaaatatttagtagaatatggcgcaaatatagataaaata
aataattgtggggtgacacctttcacttatgcatgtcgaagtgacgatgtatttacagta
aaatatttagtggaacatgggacaaatataagcagaaaaaacagtaaaggtgaaacaccg
ttttttgaggtctgtcgaaatggaaataaaattatggcaaaatatttaatagaatgtggg
gcctatataaatgaagaaaactgttttggtagaactgcactttttgaagcatgtcgtagt
ggagatagagccttggtaaaatatttagtggaacttggagcagatataaatagaacaaat
attaatagtgaaactccgttatttgaagcctgtaccaggggaaatgaagaagtaataaaa
tatttaattgagcaaggcgttgatattaataaagaaaataaatatggtgataacccatta
tttaatgcctgtttaaaaggaaatgaaataatagtaaaatatttagtggaacatggtgca
aatttaaataaaacatgtattgatggtaaaactccattatttccagcctgttcaagggga
aatatagcaatagtaaaatatcttgtagaacacggtgctgatataaatcaaaaaaatagt
tttggtcgaactccgttatttaatgcaactgaaagtggaaatgacgcattaataaaatat
atggttgaacagggaacaaatataaataaagaaaataaatttggtcgtaccccattattt
attgcatgtgaaaggggaaatgaagccatagtaagatatttagtggaacaaggtgctaat
ataaataaaaccgatgataagggtaatactccattatttgaagcatgtttaagtggaaat
aaagccatagtaaaatacttaattgagcttggagcaactataaatttagtaaatagaaat
ggtaaaaccccattatttaatgcatttgacagtggaaatgaagcattagtaagatatttg
attaaacatggagccgatgtaagtaaaaaagataaacatggtgaaaccttattatttaaa
gcatttaaaaatggaaatggagcactaataaaatgtttaattaaacgtgatcttaatcaa
taaaaagatacagaaggtagaactcctttatcttatgaaattaaaaatgaagtagtagaa
aattatttagttgaataaggaaaagaaatataaattaggaagataaaaagggtgaagttc
cataatattttgtacattataatatttaattgaacatggagt
>TR103|c7_g1_i1
ttcaggaaatgaaaaaatagtagaatatttaattgaacttggagtggatataaataaaga
aggtaaatatggtgaaatcccattatttaatgcatgctattcaggaaatgaaaaaatagt
agaatatttaattgaacttggagtggatataaataaagaagatgaatatggtagaactcc
attatttaatgcatgccgttcaggaaatgaagccatagtaaaatatttaattgaactt
>TR103|c8_g1_i1
caatatcaaaatgaatttatggtaaaatatttagttgagcatggagctgatgttaatatt
aattgtaaaacgaaaaatccattaattctagcttgtaaaaatcaaaatgaatcaataata
aaatttttaattaatcatggagccaatgtcaacgttaaaagttattatggtacgccatta
cagattgtggttgaaaataaaaatataaaattagtcaaatatttaattgaacaaggagcc
gatattcatcagaacgagaattatgataatccattaaccgcggccattaaaactcaagat
atggaaataataaaatatttacttgatcagggagcggatcccaatagagtagttattgac
gaatttattttggctggacatttcttaaccatcccatttgaagtggcatgtaaacaaaaa
aatgaatccatcataaaatatttaattgatcaaggtctagatataaatcgtagaatagaa
aatggagaaacacccttgttgattgcctgtaaatataatggtaattccattataaaatat
ttaattgaacaaggtgcagatattttggcaaaagataataatggaaaaacccttttacta
aaagcatgtgaaaatgaaaatacaaatgtcattgaatatttaatatctctcggattagat
gttaatgcaaaggataactatggaaatacccccttaatatatgcctgtaaaactaaaaat
agaaaattgatggaacagttaattcagcatggagcccatatcaatatgaaaaataaatat
ggtgacaccccactaacgatatcctgtaaaaatgggaatgaaatttctttaataaaatat
ttgatggatggtggagcagatgtccatgtgaagaatatgaatggggaaaccccattaata
ctagcatgtaaaaacaatgatgaagaattagcgacatattttgttgaacagggagcggat
gttaataagcataatacctttaaaaatacccctttaatctatgcctgtgttcatggaaat
ttccacttaataacctatttaattgaccatggcgcagatgttaataggtgtaatgtgcgt
aaaaatacgcccttaatgtatgccagtttgcatggagaagaatatataatagaatattta
gtaaaatgcggagcgaataaaatggatataaacctaaaagggttggatgccgaatctttt
gcctatcaattaagaaataattgtcatatagccaattttatacgaaaattatgaaactat
ccttacatttaaccctctttttatatatatagaaaaaataaaataaaattaatattttgc
acgatatatatcatacacttgagaaggtttaaataatgatatttattaaaatatattaat
taattatatc
>TR103|c9_g1_i1
gtcaaaatgatgatgaataaatggaaaaatatttagtagaacatggagccgatatcaata
aagaaaacagttatggggaaacgccactcctggaagcctgtcaaaacggaaatgaagcca
ccataaaatatttagtggatctgggagcaaacattaataaaaagtataattatgatgaaa
ccctactgttttatctctgtaaaaatgaaaatgaaacgatggtaaaatatttagtagaac
gtggagccgatatcaatgaagaaaaccattatggtgaaacgcccctctttgaagcctgtc
gtcgaggaaatgaaactatcgtaaaacacttggtggaacatggagcggatgtcaataaga
aggaccactacggggaaacacctctctttgaagcctgtcgtaatggtaataaaaccatgg
taaaatatttagtagaacatg
>TR103|c9_g1_i2
aataaagaaaataacaatggtgaaacaccactctttgaagcctatcggattggaaacaaa
gctatcatgaaaagtttaatagagcacggagcgaatgtgaatattaaatatcatcatggg
gaaaccattttgtttggtgcctgtcgtagaggagatgaggcattggtaaaatatttagtg
gagcatggcgccgatatcaataaggaaaatattcatggaaaaactcctctatttgaagcc
tgtcgtagaggagatgaagccatggtaaaatatttagtagagcatggcgccgatatcaat
aaaaaaaatactcatggtaaaacccctctattcgaagcctgtcgtgttggaaatggggct
attgtaaagtatttagtagaacatggagccgatatcaataaagaaaacagttatggggaa
acgccactcctggaagcctgtcaaaacggaaatgaagccaccataaaatatttagtggat
ctgggagcaaacattaataaaaagtataattatgatgaaaccctactgttttatctctgt
aaaaatgaaaatgaaacgatggtaaaatatttagtagaacgtggagccgatatcaatgaa
gaaaaccattatggtgaaacgcccctctttgaagcctgtcgtcgaggaaatgaaactatc
gtaaaacacttggtggaacatggagcggatgtcaataagaaggaccactacggggaaaca
cctctctttgaagcctgtcgtaatggtaataaaaccatggtaaaatatttagtagaacat
g
>TR103|c9_g2_i1
gtcaaaatgatgatgaataaatggaaaaatatttagtagaacatggagccgatgtcaata
gagaaaatgataaaagaaaaacaccacttttttatgccagacttagagaaaatgattcta
tgataaagtacttagtgagtcgttaaacccggatgtaactaaaagataaaaaaaaacaat
tattcaaaaaaaaaattattttgacatacattaaataaatacagtataactaaaaaaaat
gc
>TR103|c9_g3_i1
aataaagaaaataacaatggtgaaacaccactctttgaagcctatcggattggaaacaaa
gctatcatgaaaagtttaatagagcacggagcgaatgtgaatattaaatatcatcatggg
gaaaccattttgtttggtgcctgtcgtagaggagatgaggcattggtaaaatatttagtg
gagcatggcgccgatatcaataaggaaaataatcatggaaaaactcctctattagaagcc
tgtcgtagaggagatga
>TR103|c9_g4_i1
aataaagaaaataacaatggtgaaacaccactctttgaagcctatcggattggaaacaaa
gctatcatgaaaagtttaatagagcacggagcgaatgtgaatattaaatatcatcatggg
gaaaccattttgtttggtgcctgtcgtagaggagatgaggcattggtaaaatatttagtg
gagcatggcgccgatatcaataagaaaaataatcatggaaaaacacctctattagaagcc
>TR103|c10_g1_i1
tgtaaaagtggaaatgaaaatttagtaaaatatttaattgaatgtggtgctgatataagt
ataaaagaaagatggactgaaaaaaaacaccattatttaatgcgtatataagtggaaatg
aaaatttggtaaaatatttgattgaacaaggagctaatataaataatgaagataaggatg
gtgaaacattattattttatgcatgtagaagtgggaatttagaattaatagaatatttaa
ttcaatatggagccgatatctataaaaaaaat
>TR103|c10_g2_i1
gggatagaacaccattttttaatgcctgtaaaagtggaaatgaaaatttagtaaaatatt
taattgaatgtggtgctgatataaataaaaaagataaatgggaggaaacaccattattta
gtgcttgtagaagtggcaatgaaaatttagtaaaaattttaattgaacatagcgctaata
taaatgaagaaaataatagaggtgaaacaccattatttaatgcctgtttaagtggaaatg
aaaatctggtaaaatatctagttgaaagtggggcagacctaaataatcaaaataaagaaa
ataaagagatagaagcccttttattcaatgcatgtaaaagtggaaatgaaaatttagtaa
aatatttaattgaacaaggtactgatataaataaagaaagctggggtagaacaccattat
tttatgcttgtggaagtggaaacgaaaatttagtaaaatatttaattgaatgtggtgctg
atataaataaaaaagataaattggaggaaacaccattattttcagcctgtttaagtggaa
atgaaaa
>TR103|c10_g2_i2
ttagtaaaatatttaattgaacagggagcaaatataaataaaaaaagaaataaaggattt
cctatgggtgaaaccccattttttaatgcgtgttcaagtggaaatgaaaatttagtaaaa
tatttaattgaacaaggtactgatataaataaagaaagctggggtagaacaccattattt
tatgcttgtggaagtggaaacgaaaatttagtaaaatatttaattgaatgtggtgctgat
ataaataaaaaagataaattggaggaaacaccattattttcagcctgtttaagtggaaat
gaaaa
>TR103|c10_g2_i3
gaatggtgagacaccattatttaatgcttgtaaaagtggaaatgaaaatttagtaaaata
tttaattgaacaaggtactgatataaataaagaaagctggggtagaacaccattatttta
tgcttgtggaagtggaaacgaaaatttagtaaaatatttaattgaatgtggtgctgatat
aaataaaaaagataaattggaggaaacaccattattttcagcctgtttaagtggaaatga
aaa
>TR103|c10_g2_i4
aaaatatttagttgaacagggagctgatataaacaaagaaagtgaaaatggtaaaactcc
gttatttaatgcgtgttcgagtggaaatgaaaatttagtaaaatatttaattgaacaagg
tactgatataaataaagaaagctggggtagaacaccattattttatgcttgtggaagtgg
aaacgaaaatttagtaaaatatttaattgaatgtggtgctgatataaataaaaaagataa
attggaggaaacaccattattttcagcctgtttaagtggaaatgaaaa
>TR103|c11_g1_i1
aaaaaacatcagagtcgccaaggggaaaccgtgctatttgatgcctgtcagattggaaat
gaacaattggtcaagtatttagtggaagaaaaagaagccaatattaatcaagaaaacgga
tggagccacgaaacacctttatttaatgcttgtagtaatggaaatttgagccttgtcaag
tatttagtggaacgaggagccgaaatcgataaaaataaccaatacggggaaacggtatta
tttaatgcctatgacagtggaaatgaagctttgatcaaatatttagtggaggaaaaagga
ttggatgtgaataagaagaaccgattaaggaaaacactacttacgatggcccttgaaagt
ggtaatgaaaatttagtaaactatctaaaggaacaaggtgcattagaataaaaaaaaaaa
aaaaaaaaaaaaaaaaaaaataatagaaaaaaaaaaaaaaaaaaaaaaa
>TR103|c11_g2_i1
aaaaaacatcagagtcgccaaggggaaaccgtgctatttgatgcctgtcagattggaaat
gaacaattggtcaagtatttagtggaagaaaaagaagccaatattaatcaagaaaacgga
tggagccacgaaacacctttatttaatgcttgtagtaatggaaatttgagccttgtcaag
tatttagtggaacgaggagccgaaatcgataaaaataaccaatacggggaaacggtatta
tttaatgcctatgacagtggaaatgaagctttgatcaaatatttagtggaggaaaaagga
ttggatgtgaataagaagaaccgattaaggaaaacactacttacgatggcccttgaaagt
ggtaatgaaaatttagtaaactatctaaaggaacaaggtgcattagaataaaaaaaaaaa
aaaaaaaaaaaaaataatagaaaaaaaaaaaaaaaaaaaaaaa
>TR103|c11_g3_i1
aaaaaacatcagagtcgccaaggggaaaccgtgctatttgatgcctgtcagattggaaat
gaacaattggtcaagtatttagtggaagaaaaagaagccaatattaatcaagaaaacgga
tggagccacgaaacacctttatttaatgcttgtagtaatggaaatttgagccttgtcaag
tatttagtggaacgaggagccgaaatcgataaaaataaccaatacggggaaacggtatta
tttaatgcctatgacagtggaaatgaagctttgatcaaatatttagtggaggaaaaagga
ttggatgtgaataagaagaaccgattaaggaaaacactacttacgatggcccttgaaagt
ggtaatgaaaatttagtaaactatctaaaggaacaaggtgcattagaataaaaaaaaaaa
aaaaaaaaaaaaaaaaaaaaaaaaaaaaaaaaaaaaaaaaaataatagaaaaaaaaaaaa
aaaaaaaaaaa
>TR103|c11_g4_i1
aaaaaacatcagagtcgccaaggggaaaccgtgctatttgatgcctgtcagattggaaat
gaacaattggtcaagtatttagtggaagaaaaagaagccaatattaatcaagaaaacgga
tggagccacgaaacacctttatttaatgcttgtagtaatggaaatttgagccttgtcaag
tatttagtggaacgaggagccgaaatcgataaaaataaccaatacggggaaacggtatta
tttaatgcctatgacagtggaaatgaagctttgatcaaatatttagtggaggaaaaagga
ttggatgtgaataagaagaaccgattaaggaaaacactacttacgatggcccttgaaagt
ggtaatgaaaatttagtaaactatctaaaggaacaaggtgcattagaataaaaaaaaaaa
aaaaaaaaaaaaaaaaaaaaaaaaaaaaaaaaaaaaaaaaaaa
>TR103|c11_g5_i1
aaaaaacatcagagtcgccaaggggaaaccgtgctatttgatgcctgtcagattggaaat
gaacaattggtcaagtatttagtggaagaaaaagaagccaatattaatcaagaaaacgga
tggagccacgaaacacctttatttaatgcttgtagtaatggaaatttgagccttgtcaag
tatttagtggaacgaggagccgaaatcgataaaaataaccaatacggggaaacggtatta
tttaatgcctatgacagtggaaatgaagctttgatcaaatatttagtggaggaaaaagga
ttggatgtgaataagaagaaccgattaaggaaaacactacttacgatggcccttgaaagt
ggtaatgaaaatttagtaaactatctaaaggaacaaggtgcattagaataaaaaaaaaaa
aaaaaaaaaaaaaaaaaaaaaataatagaaaaaaaaaaaaaaaaaaaaaaa
>TR103|c11_g6_i1
aaaaaacatcagagtcgccaaggggaaaccgtgctatttgatgcctgtcagattggaaat
gaacaattggtcaagtatttagtggaagaaaaagaagccaatattaatcaagaaaacgga
tggagccacgaaacacctttatttaatgcttgtagtaatggaaatttgagccttgtcaag
tatttagtggaacgaggagccgaaatcgataaaaataaccaatacggggaaacggtatta
tttaatgcctatgacagtggaaatgaagctttgatcaaatatttagtggaggaaaaagga
ttggatgtgaataagaagaaccgattaaggaaaacactacttacgatggcccttgaaagt
ggtaatgaaaatttagtaaactatctaaaggaacaaggtgcattagaataaaaaaaaaaa
aaaaaaaaaaaaataatagaaaaaaaaaaaaaaaaaaaaaaa
>TR103|c11_g7_i1
aaaaaacatcagagtcgccaaggggaaaccgtgctatttgatgcctgtcagattggaaat
gaacaattggtcaagtatttagtggaagaaaaagaagccaatattaatcaagaaaacgga
tggagccacgaaacacctttatttaatgcttgtagtaatggaaatttgagccttgtcaag
tatttagtggaacgaggagccgaaatcgataaaaataaccaatacggggaaacggtatta
tttaatgcctatgacagtggaaatgaagctttgatcaaatatttagtggaggaaaaagga
ttggatgtgaataagaagaaccgattaaggaaaacactacttacgatggcccttgaaagt
ggtaatgaaaatttagtaaactatctaaaggaacaaggtgcattagaataaaaaaaaaaa
aaaaaaaaaaaaaaataatagaaaaaaaaaaaaaaaaaaaaaaaaa
>TR103|c11_g8_i1
ggcatgtaaaagtaataatgaagatggcgtaaaatatttaattgaacttggagtagacgt
gaatgaagaaaacaaacatggtgaaacaccattaatggttgcaattgaaaatgaaaatga
atatattgtaaattatttgatagcatatggagcagatatagataaagaaaataaatatgg
tgatacgttattaatgttggcatgtagacaaggatatgtaaaagatataaattatttagt
aaaacatggtgcaaagataaataaaggaaataagtatggtaaaacaccattaatggttgc
atgcgaaaatggaaatacagaagctgtacattatttagttaaaatggaagtagatataaa
taaagaagataattttggtaatacagcaatgaattatgcaggaaataatggtcattatta
tattgtagattatttaatggcaaaaggtggtaaatgaacaaaaaaaaatagaaaataaaa
aaattataaaaaaaatatttaagaaaaaaaacaaaaaaaaaaaaaaaaaaaaaaa
>TR103|c11_g9_i1
aaaaaacatcagagtcgccaaggggaaaccgtgctatttgatgcctgtcagattggaaat
gaacaattggtcaagtatttagtggaagaaaaagaagccaatattaatcaagaaaacgga
tggagccacgaaacacctttatttaatgcttgtagtaatggaaatttgagccttgtcaag
tatttagtggaacgaggagccgaaatcgataaaaataaccaatacggggaaacggtatta
tttaatgcctatgacagtggaaatgaagctttgatcaaatatttagtggaggaaaaagga
ttggatgtgaataagaagaaccgattaaggaaaacactacttacgatggcccttgaaagt
ggtaatgaaaatttagtaaactatctaaaggaacaaggtgcattagaataaaaaaaaaaa
aaaaaaaaaaaaaaaaaaataatagaaaaaaaaaaaaaaaaaaaaaaa
>TR103|c11_g10_i1
gccataaaatgtttagtagaatatggagcagatgtaaatatagaaaatcgttttggtgaa
acaccattcataaaagccttttattttggagacgagaatataataaaatatttattggat
cacggagcagatataaataaaaccgataatcatggtgaaaccgtactctttgatgtatgt
cttagaggtgataaaactaatttaaaattcttagtagagcatggaattgatattaataaa
aaaaataataatggtgaaacatcactctttaaagcatgtcgtggaggaaatgaaaacatc
ataaaatatttagtagaacatggagcagatataaatgaagaaaataattatggtgaaact
ccaatctttgaagcctgtcgtggtagaaatgaagctgccaaaaattatttattgaaacaa
ggagcagatatacataaaataaacaataatggtaaaaaaccactctattattcacggatt
actaaaaataatgttagagcaagatccaagattaatagaagacgttttggaatgatataa
aaatgtaaatacaaa
>TR103|c11_g10_i2
gccataaaatgtttagtagaatatggagcagatgtaaatatagaaaatcgttttggtgaa
acaccattcataaaagccttttattttggagacgagaatataataaaatatttattggat
cacggagcagatataaataaaaccgataatcatggtgaaaccgtactctttgatgtatgt
cttagaggtgataaaactaatttaaaattcttagtagagcatggaattgatattaataaa
aaaaataataatggtgaaacatcactctttaaagcatgtcgtggaggaaatgaaaacatc
ataaaatatttagtagaacatggagcagatataaatgaagaaaactcgaatggggaaaca
ccgatatttaatgcatgtaaaaatggaaatgtagctatagtaaaatatttaattgaactt
ggagtagacgtgaatgaagaaaacaaacatggtgaaacaccattaatggttgcaattgaa
aatgaaaatgaatatattgtaaattatttgatagcatatggagcagatatagataaagaa
aataaatatggtgatacgttattaatgttggcatgtagacaaggatatgtaaaagatata
aattatttagtaaaacatggtgcaaagataaataaaggaaataagtatggtaaaacacca
ttaatggttgcatgcgaaaatggaaatacagaagctgtacattatttagttaaaatggaa
gtagatataaataaagaagataattttggtaatacagcaatgaattatgcaggaaataat
ggtcattattatattgtagattatttaatggcaaaaggtggtaaatgaacaaaaaaaaat
agaaaataaaaaaattataaaaaaaatatttaagaaaaaaaacaaaaaaaaaaaaaaaaa
aaaaaa
>TR103|c11_g10_i3
atagattatttgataaaaagtttatattaaaattacttgattatcgtaaaagtaataatc
taccgtcaacatcagaatgggaacaacacattgacgattatcaattatccacgaaaaaag
ataaagaaatttgggatgatttccattattccagttatatttatttaattaatgcttgtc
tgagtggaaaaattgaatttgtacaatatttaatagaacagggattagatattaataaaa
ataataagaagggagaaactcctctgttttatgcatgtcgaaacgatgaaaatatagatt
taattaaatttttaattcatcatggagcagatattaacagattaagcagaaaaggtacaa
ccgcattgtttactgcttgtaaatatggaaatgaatctattataaaatatttaatagaac
agggtgcaaatattaattcatctaataggaatggtaaaaccccactattttatgcatgta
aaagtggaaaggaacagttggttaaatatttagtggaagaaaagggtgcagatatcaaca
aagtaagtaaggaaggttcaactccattatttgatgcctgtaagagtggaaatctcgatt
tggttaaatatctaattgggaagggtttggatattaacaaagtaagtactaaagatgcaa
actcaataaaaaaggatggtacaactccatttttttatgcatgtaagagtggtaatgaag
atttagtaaaatatttaataaaagaaggagccgatatgaatgttagaagcgctaatggtt
taactccattattttatgcgtgtcaaagtggaaatgaaacattagtaaaacatttagttg
aagaatatccacatcatgaaccaacccaaaccagtacaaccaaacctcatggacatcatt
ggtcaatccatttcaaagatatcatttcaaatttatttgttgattttgcgtatataaata
aagaaaacagctgtggtgaaaccgcattattctatgcctgttatagtggaaatgaagcca
tcgtacagtatttggtggaagatggccaagcagatattcataaagaaaacgaatggggtg
aaacacccttatttaatgcttgtttaagtggaaatgaaaatttagtcaaatatttagtgg
gacggggagcaaatataaaaaagaaaagagatgatggtgaaactccattcaattcagctt
gttggagtggaaatgaacaattggtaaaatatttagtagaacatggagggttgaatatca
gtgaaaaagatgacagagaggtaataacaccatccccattatttgatgcctgtcagagtg
gaaatgatcatttggtaaaatatcttatggaacatggtgtagacgatgtcaataagaaaa
acggtcttgtaaatagtgaaaccccatttttcaaggcctgtttaagtggaaatgaaaggt
tagtaaagtttttagtggaagagaaaggagccgatatacataaagagcttattggttttg
acatgtccaattttgacgatggtaaaaccccactgttttatgcctgtgaaagtggaaatg
aaaatttagtaagatatttagtggaaaagggagccgattttcataaagagaaaaaaacat
cagagtcgccaaggggaaaccgtgctatttgatgcctgtcagattggaaatgaacaattg
gtcaagtatttagtggaagaaaaagaagccaatattaatcaagaaaacggatggagccac
gaaacacctttatttaatgcttgtagtaatggaaatttgagccttgtcaagtatttagtg
gaacgaggagccgaaatcgataaaaataaccaatacggggaaacggtattatttaatgcc
tatgacagtggaaatgaagctttgatcaaatatttagtggaggaaaaaggattggatgtg
aataagaagaaccgattaaggaaaacactacttacgatggcccttgaaagtggtaatgaa
aatttagtaaactatctaaaggaacaaggtgcattagaataaaaaaaaaaaaaaaaaaaa
aaa
>TR103|c11_g10_i4
atagattatttgataaaaagtttatattaaaattacttgattatcgtaaaagtaataatc
taccgtcaacatcagaatgggaacaacacattgacgattatcaattatccacgaaaaaag
ataaagaaatttgggatgatttccattattccagttatatttatttaattaatgcttgtc
tgagtggaaaaattgaatttgtacaatatttaatagaacagggattagatattaataaaa
ataataagaagggagaaactcctctgttttatgcatgtcgaaacgatgaaaatatagatt
taattaaatttttaattcatcatggagcagatattaacagattaagcagaaaaggtacaa
ccgcattgtttactgcttgtaaatatggaaatgaatctattataaaatatttaatagaac
agggtgcaaatattaattcatctaataggaatggtaaaaccccactattttatgcatgta
aaagtggaaaggaacagttggttaaatatttagtggaagaaaagggtgcagatatcaaca
aagtaagtaaggaaggttcaactccattatttgatgcctgtaagagtggaaatctcgatt
tggttaaatatctaattgggaagggtttggatattaacaaagtaagtactaaagatgcaa
actcaataaaaaaggatggtacaactccatttttttatgcatgtaagagtggtaatgaag
atttagtaaaatatttaataaaagaaggagccgatatgaatgttagaagcgctaatggtt
taactccattattttatgcgtgtcaaagtggaaatgaaacattagtaaaacatttagttg
aagaatatccacatcatgaaccaacccaaaccagtacaaccaaacctcatggacatcatt
ggtcaatccatttcaaagatatcatttcaaatttatttgttgattttgcgtatataaata
aagaaaacagctgtggtgaaaccgcattattctatgcctgttatagtggaaatgaagcca
tcgtacagtatttggtggaagatggccaagcagatattcataaagaaaacgaatggggtg
aaacacccttatttaatgcttgtttaagtggaaatgaaaatttagtcaaatatttagtgg
gacggggagcaaatataaaaaagaaaagagatgatggtgaaactccattcaattcagctt
gttggagtggaaatgaacaattggtaaaatatttagtagaacatggagcagatataaatg
aagaaaactcgaatggggaaacaccgatatttaatgcatgtaaaaatggaaatgtagcta
tagtaaaatatttaattgaacttggagtagacgtgaatgaagaaaacaaacatggtgaaa
caccattaatggttgcaattgaaaatgaaaatgaatatattgtaaattatttgatagcat
atggagcagatatagataaagaaaataaatatggtgatacgttattaatgttggcatgta
gacaaggatatgtaaaagatataaattatttagtaaaacatggtgcaaagataaataaag
gaaataagtatggtaaaacaccattaatggttgcatgcgaaaatggaaatacagaagctg
tacattatttagttaaaatggaagtagatataaataaagaagataattttggtaatacag
caatgaattatgcaggaaataatggtcattattatattgtagattatttaatggcaaaag
gtggtaaatgaacaaaaaaaaatagaaaataaaaaaattataaaaaaaatatttaagaaa
aaaaacaaaaaaaaaaaaaaaaaaaaaaa
>TR103|c11_g11_i1
aaaaaacatcagagtcgccaaggggaaaccgtgctatttgatgcctgtcagattggaaat
gaacaattggtcaagtatttagtggaagaaaaagaagccaatattaatcaagaaaacgga
tggagccacgaaacacctttatttaatgcttgtagtaatggaaatttgagccttgtcaag
tatttagtggaacgaggagccgaaatcgataaaaataaccaatacggggaaacggtatta
tttaatgcctatgacagtggaaatgaagctttgatcaaatatttagtggaggaaaaagga
ttggatgtgaataagaagaaccgattaaggaaaacactacttacgatggcccttgaaagt
ggtaatgaaaatttagtaaactatctaaaggaacaaggtgcattagaataaaaaaaaaaa
aaaaaaaaaaaaaaaaaaaaataatagaaaaaaaaaaaaaaaaaaaaaaa
>TR103|c12_g1_i1
ttagtggaacagggagcagatatgaataaagaaaatagatatgaggaaactccattattt
aatgcctgtagaagtggaaatgtcaatttagtaaagtatttaatccaacggggagctaat
ttcaataaaaagaatcgtttagaagaaatgccattctctggagcctgtgaaagtggaaat
aaaaatttaatcaattatttcataaagttaggcattgaaatagatcgaatcatcaaattt
aggcaaacaccattatttacaatatgtgaaagtggaaatgaaaatctcgtcaaatatttt
gtcgaattgggagccaatattaataaaaaagatataataaatgaaacgccatttttttat
gcctgtaagagtggaaatgaaaatttagtaaagtatctagtgaaacttggaacccatatc
catataaaggattacaacggtgaaactccattatttaaagcttgtgaaagtggaaaccta
agtctagtaaaatatctaatagaggagtatggtgccaatattaagaaaaagaataataag
ggcgaaagtatattatttaatgcctgccgaagtggtaatgtcaacttattagaatatttg
gtggatcttggactagatataaataaagaaaacaatgatggtg
>TR103|c12_g2_i1
caaacaaataacgatggtgaaactccactgattaaagcttgtagtaaatgtgaaagtgat
ttttattcaattaatagtaatagtccaagtgcaaatgaaatgataataaaaattttagtt
gaacagggagcagatataaataaatcaaataaggatggtgaaactccattatctattgca
tgtgaagaatatggaaagtttcattttacatttagcaatccatttgaagcagtaataaaa
tatttaattgaacatggagcagatctaaataaactaaataaggatggtgaaactccatta
tttattgcatgtgaagaatgtagaaagttacgatcttttaataattcatttgaagccgta
ataaaatgtttaattgaacatggagcaaatataaatcaaacaaataacgatggtgaaact
ccactgattaaagcttgtagtaaatgtgaaagtgatttttattcaattaatagtaatagt
ccaagtgcaaatgaaatgataataaaaattttagttgaacagggagcagata
>TR103|c12_g2_i2
caaacaaataacgatggtgaaactccactgattaaagcttgtagtaaatgtgaaagtgat
ttttattcaattaatagtaatagtccaagtgcaaatgaaatgataataaaaattttagtt
gaacagggagcagatataaataaatcaaataaggatggtgaaactccattatctattgca
tgtgaagaatatggaaagtttcattttacatttagcaatccatttgaagcagtaataaaa
tatttaattgaacatggagcagatctaaataaactaaataaggatggtgaaactccatta
tttattgcatgtgaagaatgtagaaagttacgatcttttaataattcatttgaagccgta
ataaaatgtttaattgaacatggagcaaatataaatcaaacaaataacgatggtgaaaca
tcactgattaaagcatgtggtaaatgtaaaagcgattttttttcaattgtaattgaaaaa
ttaataaaacttttagttgagcatggagcagatctaaataaagaagataaaaacgg
>TR103|c12_g2_i3
atatttagttgaacagggagcagatataaataaatcaaataaggatggtgaaactccatt
atttattgcatgtgaagaatgtagaaagttacgatcttttaataattcatttgaagccgt
aataaaatgtttaattgaacatggagcaaatataaatcaaacaaataacgatggtgaaac
atcactgattaaagcatgtggtaaatgtaaaagcgattttttttcaattgtaattgaaaa
attaataaaacttttagttgagcatggagcagatctaaataaagaagataaaaacgg
>TR103|c12_g2_i4
atatttagttgaacagggagcagatataaataaatcaaataaggatggtgaaactccatt
atttattgcatgtgaagaatgtagaaagttacgatcttttaataattcatttgaagccgt
aataaaatgtttaattgaacatggagcaaatataaatcaaacaaataacgatggtgaaac
tccactgattaaagcttgtagtaaatgtgaaagtgatttttattcaattaatagtaatag
tccaagtgcaaatgaaatgataataaaaattttagttgaacagggagcagata
>TR103|c12_g3_i1
gcaaaagtggaaatgaatatatagtaaagtatttagttgaacatggtgccaatataaata
aagaaaataaaagggatgaaactccactattttatgcctgtggaagtggaaatctaaact
tagtgagatatttaattgaacaaggagccgacatgtttaaagaaaatcgtatgagtgaaa
ctccattatttaatgcctgttgatgtggaagagaaaattatcgtaaaatatttagttgaa
cagggagcagatataaataaagaaaatcaaaatagagaaccttcatt
>TR103|c12_g3_i2
gcaaaagtggaaatgaatatatagtaaagtatttagttgaacatggtgccaatataaata
aagaaaataaaagggatgaaactccactattttatgcctgtggaagtggaaatctaaact
tagtgagatatttaattgaacaaggagccgacatgtttaaagaaaatcgtatgagtgaaa
ctccattatttaatgcctgtagaagtggaaatgtcaatttagtaaagtatttaatccaac
ggggagctaatttcaataaaaagaatcgtttagaagaaatgccattctctggagcctgtg
aaagtggaaataaaaatttaatcaattatttcataaagttaggcattgaaatagatcgaa
tcatcaaatttaggcaaacaccattatttacaatatgtgaaagtggaaatgaaaatctcg
tcaaatattttgtcgaattgggagccaatattaataaaaaagatataataaatgaaacgc
catttttttatgcctgtaagagtggaaatgaaaatttagtaaagtatctagtgaaacttg
gaacccatatccatataaaggattacaacggtgaaactccattatttaaagcttgtgaaa
gtggaaacctaagtctagtaaaatatctaatagaggagtatggtgccaatattaagaaaa
agaataataagggcgaaagtatattatttaatgcctgccgaagtggtaatgtcaacttat
tagaatatttggtggatcttggactagatataaataaagaaaacaatgatggtg
>TR103|c12_g4_i1
ttagtggatcgtggggcagatatcaataaaactaataaagatgacaataccccattattt
agagcttgtaaaagtggaaatgaactcataataaaatatttagtagagcatggtgtcgat
ataaataaagaagatataaaaggtgaaacagccctattctctttatgtaaaagtggaaat
aaatcagttataaaatatctagtggaacatggtgccaatataaataaaacaaataatgtt
ggctatactccgttatttagtgcatgttacagtggaaatgaagcatcaataaagtactta
attgaacttggtgctgatataaataaagaaaattatgctggttatacaccattatttaat
gcatgtcataatggaaatgaagccgtagtaaaatatttagttgaacagggagcagatata
aataaaacaattttgaatagtgaaactccattatttgaagcctgttcaagtgggaatgaa
gccattgtaaaatatttagtggaacgtggggcagatatcaataaaacaaataaagatgac
aataccccattatttagagcttgtaaaagtggaaatgaactcataataaaatatttagta
gagcatggtgtcgatataaataaagaagatataaaaggtgaaacagccctattctcttta
tgtaaaagtggaaataaatcagttataaaatatctagtggaacatggtgccaatataaat
aa
>TR103|c13_g1_i1
aacatggtggagatataaatagaacaaatagaaatggtgaaacccctttatttgaagcct
gtaaaaatagaaatgaagcagtaataaaatatttagttgaacatggtggagatataaata
gagtaaatagaaaagatgaaaccctattatttaaagcctgtaaaaaaggaaatgaagcag
tagtaaaatatttagttgaaaaaggggcagacataaatagagtaaataggaatggtgaaa
ctccattatttgaagcct
>TR103|c14_g1_i1
ggtgaaactccattatttattgcttgccaaaatggacatgaagtcgttgtaaaccattta
attcaaaatggtgctgatgtcaacaaaacaaataaatatggtagaaccccattatctatt
gtctctgctaataacaatgtatcaataataaaagcattaattggacatggagcctctata
gatgtaaagaatttgatcgatgaaaacccattaattaatgcctgtgaaaaaggaaacgaa
gcaatagtaaaaactttactgaaatgtggagtaaacattgatatagatatggaaaatagt
aaaggtgaaacaccattatttatagcctgtaaaaatggaaacgtagccatagtgaaatct
ttagtggaacatcatgcaaatactaataaaggaaattcagagggtaaaactccattattt
gaagcctgtttaagtgaaaatgaagaattagcaatatatctagtggaacttggaatgaat
ggaaataaaaaaaatagtaggaaggaaaccccattatttaatgcctgctggacaggaatg
gaaaaatttgtaaaatatttacttgaaaaagttggtagggaggtcaatggaaagaattgg
gatggggaaaccgcattatttaaagcatgtcagggaggaaataaaaatatagtgaaacat
ttaattgaacatggggcggatataaataaagaaaataaaaagggtgaaactccactgttt
gatgcctataggaatg
>TR103|c15_g1_i1
aaatatttagtagaacatggagcaaatttaaataaaaaatccatttataacaataaagaa
acacccctcattgaagcatgttatcaaaaaaatgaagctatggtaaaatatttagtggaa
catggagccatagtgaatataaaaaacattggcaacacattacctattaaagcatgttct
cgagataaagaaaaatttgactatatcataaaatatttagaaaaacataaggtggacaca
agtaaagaaaactatagtgaaacagttctaaaagcgtattttcgagaggatgaagcccta
ctaaaatatttattagagcatgaaacaaatgaaatataaaaacatcatattttgtataaa
taaatt
>TR103|c16_g1_i1
tgaaactccattatttaatgcctgctcaaatggaaatgaaacattagtaaagtacttagt
tgaacctgaaactaatgtaaataaaaaaagaaagattggtgaaaccccattatttaatac
atataaaaatggaaaaaaggcagtaacaaaatacttagttgtacacaaatcagatataaa
tatgaaaaattatgttggtgaaactccattatttaatgcatgtaaaaatggaa
>TR103|c17_g1_i1
tttatattagtatttagattatcgtaactccattatttgaagcctgttccaatgaaaacg
aaatcattgtaaagtttttagtggaaagcggtggtgccaatgtaaataaagaaaaaagag
atggggaaaccccattatttgaagcctgctctaaaggaaatgaagtcctagtgaaatatt
tagttcaacataacgccaatatatctataactaatttagatggggaaaccccattgttta
atgcttgcagaagtggaaatgaagcagtgataaactatttaataaaacaaggtgccaata
taaatgaaggtaatagagttggagaaaccccaatattcaatgcctgtaaagatggaaatg
aagctttggtaaaatatttggtagaacagcaaggg
>TR103|c18_g1_i1
ataatggggaaacccctttctttgaagcctgccgtaatggggatgaaattatagtaaaat
atttagtagaacagggagcagatatcaataaaggagatcataatggtattacccccctct
ttaatgcctgtcttagtggaaatgaagttatggtagagtatttagtggaccatggagcag
atgttaataaggaggatatttatagtggaacaccattatttatatcatgtaaaaatggaa
atgaagctatcgtaaaatgtttagtggatcatggggccgaagtgaataaggaagaccttt
gtaatgaaacgccactctttgaagcctgtcgtagtggagatgaagcaatcgtaaaatatt
tagtagaattcggagc
>TR103|c19_g1_i1
aggtatttcatacaatggtaatgacaaatatttaaacaatgaatgtaataaaatgaatat
aaatatccatataataaaatatttaatagaacatggaatagatataaataaagaagatcg
gtttggtaatacacctttttttgaaatatgtaaaaacggaaataaaagaattataaaata
tttcattaaacatggtgtgaatatcaataaagcaaataattacggtgaaaccccattatt
tggagtatgtaaaaatggaaataaagatatagtaaaatatttagtggaacttgga
>TR103|c20_g1_i1
aggcatgtgaaggtgaaaacaaattcttagtaaaatatttagtagaccatggagccgatg
taaataaagtaaataaaaacggtgaaacaccactttttgatactttattaaaagataata
tagttatggtaaaatatttagtagaattaggagcagatgtaaatataaaaaacaaaaatg
gtttcacgctactctttgatacatatattagagaagataaaactactataaaatacttaa
tagaacttggagcaaatataaataaagaaaatgattatggtcaaaatcctttatttattg
catgtaaatatggaaa
>TR103|c21_g1_i1
aaaaaaaaaaaaaaaaataaaaaaataaaaaaataataataataaaaaaattttaattga
acatgaagcagatttaattaaaaaaaattggaaagatgaaatccctataatttcagcatt
taaatatggaaataaagcaacatcaaaatatttaattgaaatatttggaataaatataaa
taaagaaaatgagagaggtgaacaccattactttatgtatgttattggcgaaataaagca
aatgtagaaaaggaacttaaccataactctttccttaatggtcatgttagtaaatataat
aataaattagtggtaaattatttagttgaatatggaacaggatataaataaagaaaattc
agatagtgaaaccatttaataaatggcaataaaacgtcttcatataataaaataaaaata
gtaaattgttcagtagaacttggaac
>TR103|c22_g1_i1
atagtcaaatatttagttgaacatggtgcagatataaataaagaagagaaatatggtaca
acaccattatttgacgcctgcgaaagtaaaaatgaaaatattgtcagatatctagcggaa
catggagctgatataaataaagaagatgatgaaggcaaaaccccgttatttaatgcatgt
cgctacggaaatgaaaatatattcaattatttagtggaacatggtgcaaatataaataaa
gaaagcagacacggtgatacgcc
>TR103|c23_g1_i1
ataaagaaaacaatgatggtgaaaacctattgatgatatcagatgagtgtttaaatgtca
atgtaatgaaattcttaatagaacatgtcaatgataacgtcatacgtaatgctagtcaaa
acggaagtgacattttaactaactatttaaaaaaatccaaaagaaatgaagacagagaag
aagtaaaaaggaattacaaaagaaatgaagacagagaagaagtaaaaaggaattacaaaa
gaaatgaagacagagaag
>TR104|c0_g1_i1
gaaattattgattgatttatactacttttaaattgtgaaagagcatagttgatgtcacca
tgattactccaatctaaagtatctacattccacataattataccagtataaccaagatat
tcaagagtttcggtcaccgtcgaattattagaatcatagccataaggaggccttacaaag
gctggcttaacaccaatgatatcctcaagcacatcttcaagtaatctcatttgatctata
aattcttcatcggaaaggctatttagatcaacatgattaaaggtatg
>TR104|c1_g1_i1
gtaaattataaattgtaattatgattaatttattattattatatattgtatattaaatag
attataaaaatatgaacctttttctatttgcatttattatacctttactatataaaactt
acggttttagtattggaagatgtggaatgagtgttatttgtcaaaagggtcattgttgta
gtcaatttggttactgtggtactgatagtgaacattgtggagtcggttgtcaatataaaa
atggcatatgccgtttgaacaatatttcaacggatggtcgttgtggtccaaataatgatg
gtgttgtttgtccaaaaggtcaatgttgtagtctgtatggttggtgtggtacaagtaatg
aattctgtggacatggttgtttaaagaattacggtcattgcatttcaacatctgataatc
agtcaaattcagatgataatatttcttatgatggtcgttgtagtaataatggtagaagat
gtcccaatggtcaatgctgtagtaaatatggttggtgtggtactggtagtagtttttgtg
gtaatggttgtcaatataaatatggctcctgtgatagtaacatttcatcgtcttccaaca
atgatagcaacctcttaaaaattaaggtatatgatcattgtatatataatgaccactggg
ctcttacctttgatgatggaccctaccaatatgatgaagatctattagatttactcaaat
ccatggatgctaaagctacctttttccttaatggtaataatgttatggacataacttcta
aaataggtagaaatatagtaaaaagaatatataatgaaggtcatgaaattggtagtctca
cttataatcatgtcgacttaaattttatttctagtgatgaattagtgaatcaaatgagat
tacttgaggatgcccttgaggatatcattggtctaaagccagcttttgtaagacctcctt
atggcactggctctcataattcaacagtgactgaaattcttcaatatcttggttatactg
gtataattatgtggaatgtagatactctagattgggataatagtggtgatattgattatg
caatttctcaattaaatgataatattgataaaccaataatttctgtaaatcataatttct
acaagaatataactaaagaaaagttgataaatttgataaaagctgaaatagaatttatga
aggataaaggatataaaatggttactatatctgaatgtgtgggtcttgaagcttatcagt
aaaataaaatattataaaataagagagcc
>TR104|c1_g2_i1
gtaaattataaattgtaattatgattaatttattattattatatattgtatattaaatag
attataaaaatatgaacctttttctatttgcatttattatacctttactatataaaactt
acggttttagtattggaagatgtggaatgagtgttatttgtcaaaagggtcattgttgta
gtcaatttggttactgtggtactgatagtgaacattgtggagtcggttgtcaatataaaa
atggcatatgccgtttgaacaatatttcaacggatggtcgttgtggtccaaataatgatg
ataaagtttgtccaaatggacaatgttgtagtttgtatggttggtgtggtattggtgatg
aattttgtggaaatggttgtttaaagatttatggtcaatgcttttccacttcaaattcaa
aagatgtcatttctcatgatggccgatgtagtgataatggtagaaaatgtcccaatggtc
aatgttgtagtagatatggttggtgtggtactggtagtagtttttgtggtaagggttgtc
aaagtgaatttggttcctgtgatgggatcgaggttagttcatcttcttctacttccattg
agaataataataacgaagatagcaacggtgatctcataaagataaagacatttgaccgtt
gtatacatagtgatcattgggctcttacctttgatgatggaccttactattatgatgaag
atctattgaatttccttgaatctgttgatgctaaggcaacatttttccttaatggtaata
atgcgatgggtataacatctaagaccggtagaaatatagtcaaaagaatatatgataaag
gtcatgaaattggtagccatacctttaatcatgttgatctaaatagcctttccgatgaag
aatttatagatcaaatgagattacttgaagatgtgcttgaggatatcattggtgttaagc
cagcctttgtaaggcctccttatggctatgattctaataattcgacggtgaccgaaactc
ttgaatatcttggttatactggtataattatgtggaatgtagatactttagattggagta
atcatggtgacatcaactatgctctttcacaatttaaaagtagtataaatcaatcaataa
tttctgtaaatcgtaatttctatgaaggtataactaaagaaaagctaatcaatttggtta
aagaagaaattgaatatatgaaaaagaaaggatataaaatggtaaccatgtctgaatgtg
taggtttggaagcctatcaataaaaatagataaaaaaaaa
>TR104|c2_g1_i1
aagtcaattagatttattagctgaacttattatggaaaacattgatacatatgatgaaga
tgattctatcattgaggaaattcaaaatttaaaacaaaaaaagaagtactacttctcttg
atgaattagttgataataaagctttttctaaaattataagaagaggttttaatttactag
atgtctcttttatttatgcttatctctcagaagaattatataatattattaaagatttac
ctgatgtagtctcatgtactgaaaatataaaactcaaaattccagaagaggatatgaata
tgagttttccagaagctcaaaataaaacacaccataaaagaaatataaatatgaaaaaaa
gagaaaatgaaaataattattataatcttacggatattagaatagatactcaatggactg
atgttaatgttcaaaaaaatgcttttgataatttatccgtaatttctcaaggtaaaataa
aatatgaacttattgaacaatatgatgaaaatttttattatccttcttcagctggtgaag
gtgtcgatatatatattgttgatgatggtataaatgcttatcatacagactttgatacta
ctaatcgtacggttagttgtgattatatgtcaaccattacaggagaatatgaaattgacc
caaactccgaagaatataaaatttgtgaaggggattatgatactgaatatgcttatgatt
gtcatggtactcatgtcgcttcagctgctgctggtactgaatatggtgtagctaaaaatg
ctaatattcatgctattgctactgattattatctatcttctatccatatgggatttaatt
atattatgcaaaatgcgaaaaatcctcataagacaataattaattgttcttttggtggtt
attactatgatcctaatgatgaaaaaataataaatgtaatggctgaaaaaggatttatta
taattgctggtgctggtaatgaccatacagatgcctgtacagaagaatgtagagaaataa
aaaatgaaattagatgcgataaattttatcccgcagcttttgataatgtcattgcagctg
gtgctgttagatcctttaatgagtggctagattatgatcgttataaaagaacttatgaat
tagcagatttttcaaattatggtagttgtattgatatttattcacctggatattgtcaaa
tagcttcagttccaggatattttcatgaagatcaattatatagtgattatgaatatacta
gaggtacttcttttgcttgtccttttactgctggtgtagctgcttctctaattgctgaac
atcctgaaataacttttgatgtaaattctatgagaaaaatgttaatagatctttctctta
aagatattattactaattttgaaagtaatgataataataatcgtttcttaaataatggta
agaaaacagtttattcttctaacaacgtatatcatggttgtggagctccttctggtaaaa
gatcttgtccttctgataaatgttgttctatttctggttattgtcataatgatgctgagg
cttgtaaaattaattgtcaaagtgaatttggtagttgttccttaaatcaaactccaccac
caattgatggaaatacaacttacactgcaatttcttataagggaaaaacttcaaagaaat
tctatttaggtgtctcaggcattgagacaaattctaaattcactttaaaagaaaataata
aatattatacatggttagtaacatcaacttctagtccttcattcatgtatttctctgatg
gtgaagaaggattaattggagaatttaccaatttatgtttaaatgttagtgatgaaaaag
aaagtaatggttataactatgttaatattgttaattgtagtgaagctacttataaattta
tgtataatgattcttattcagacgctattaatatatatacgaaagatgatgaaccattta
ctaatgctaaaggtgaaaaattatgtctttattatacaactaatccacatatttataaat
gtaaaaatccagaaagtactcctaaattagcgtgggaaagagaacttattggagaatata
atcataatacaacaaatactacaacaataattactactactactattgacacaacaagta
ctacaacagccacaataactattgacgtaacaaatactacaacaataattacaacaacta
ctgatgcaccaaagccaacttatacttctacgaatggtgaatgtggtgataaacctgatg
gtatttatatttgctctaataataattgttgtagtaaatttggttattgtggttcaacat
ccttacattgtggtactggatgtcaaactcaatttggttcatgccaataaatataataaa
tcaattagaaatattttaaaatatataatatatttgatttctctttttttttaacaaata
tatatacaaatatattgatgttatcactcaaacaacgcaaatatatctataattatatct
ataatattatctaattaatacaaag
>TR104|c2_g1_i2
aagtcaattagatttattagctgaacttattatggaaaacattgatacatatgatgaaga
tgattctatcattgaggaaattcaaaatttaaaacaaaaaaagaagtactacttctcttg
atgaattagttgataataaagctttttctaaaattataagaagaggttttaatttactag
atgtctcttttatttatgcttatctctcagaagaattatataatattattaaagatttac
ctgatgtagtctcatgtactgaaaatataaaactcaaaattccagaagaggatatgaata
tgagttttccagaagctcaaaataaaacacaccataaaagaaatataaatatgaaaaaaa
gagaaaatgaaaataattattataatcttacggatattagaatagatactcaatggactg
atgttaatgttcaaaaaaatgcttttgataatttatccgtaatttctcaaggtaaaataa
aatatgaacttattgaacaatatgatgaaaatttttattatccttcttcagctggtgaag
gtgtcgatatatatattgttgatgatggtataaatgcttatcatacagactttgatacta
ctaatcgtacggttagttgtgattatatgtcaaccattacaggagaatatgaaattgacc
caaactccgaagaatataaaatttgtgaaggggattatgatactaaacatgcttataatt
gtcatggtactcatgtcgcttcagctgctgctggtactgaatatggtgtagctaaaaatg
ctaatattcatgctattgctactgattattatctatcttctatccatatgggatttaatt
atattatgcaaaatgcgaaaaatcctcataagacaataattaattgttcttttggtggtt
attactatgatcctaatgatgaaaaaataataaatgtaatggctgaaaaaggatttatta
taattgctggtgctggtaatgaccatacagatgcctgtacagaagaatgtagagaaataa
aaaatgaaattagatgcgataaattttatcccgcagcttttgataatgtcattgcagctg
gtgctgttagatcctttaatgagtggctagattatgatcgttataaaagaacttatgaat
tagcagatttttcaaattatggtagttgtattgatatttattcacctggatattgtcaaa
tagcttcagttccaggatattttcatgaagatcaattatatagtgattatgaatatacta
gaggtacttcttttgcttgtccttttactgctggtgtagctgcttctctaattgctgaac
atcctgaaataacttttgatgtaaattctatgagaaaaatgttaatagatctttctctta
aagatattattactaattttgaaagtaatgataataataatcgtttcttaaataatggta
agaaaacagtttattcttctaacaacgtatatcatggttgtggagctccttctggtaaaa
gatcttgtccttctgataaatgttgttctatttctggttattgtcataatgatgctgagg
cttgtaaaattaattgtcaaagtgaatttggtagttgttccttaaatcaaactccaccac
caattgatggaaatacaacttacactgcaatttcttataagggaaaaacttcaaagaaat
tctatttaggtgtctcaggcattgagacaaattctaaattcactttaaaagaaaataata
aatattatacatggttagtaacatcaacttctagtccttcattcatgtatttctctgatg
gtgaagaaggattaattggagaatttaccaatttatgtttaaatgttagtgatgaaaaag
aaagtaatggttataactatgttaatattgttaattgtagtgaagctacttataaattta
tgtataatgattcttattcagacgctattaatatatatacgaaagatgatgaaccattta
ctaatgctaaaggtgaaaaattatgtctttattatacaactaatccacatatttataaat
gtaaaaatccagaaagtactcctaaattagcgtgggaaagagaacttattggagaatata
atcataatacaacaaatactacaacaataattacaacaactactgatgcaccaaagccaa
cttatacttctacgaatggtgaatgtggtgataaacctgatggtatttatatttgctcta
ataataattgttgtagtaaatttggttattgtggttcaacatccttacattgtggtactg
gatgtcaaactcaatttggttcatgccaataaatataataaatcaattagaaatatttta
aaatatataatatatttgatttctctttttttttaacaaatatatatacaaatatattga
tgttatcactcaaacaacgcaaatatatctataattatatctataatattatctaattaa
tacaaag
>TR104|c2_g1_i3
aagtcaattagatttattagctgaacttattatggaaaacattgatacatatgatgaaga
tgattctatcattgaggaaattcaaaatttaaaacaaaaaaagaagtactacttctcttg
atgaattagttgataataaagctttttctaaaattataagaagaggttttaatttactag
atgtctcttttatttatgcttatctctcagaagaattatataatattattaaagatttac
ctgatgtagtctcatgtactgaaaatataaaactcaaaattccagaagaggatatgaata
tgagttttccagaagctcaaaataaaacacaccataaaagaaatataaatatgaaaaaaa
gagaaaatgaaaataattattataatcttacggatattagaatagatactcaatggactg
atgttaatgttcaaaaaaatgcttttgataatttatccgtaatttctcaaggtaaaataa
aatatgaacttattgaacaatatgatgaaaatttttattatccttcttcagctggtgaag
gtgtcgatatatatattgttgatgatggtataaatgcttatcatacagactttgatacta
ctaatcgtacggttagttgtgattatatgtcaaccattacaggagaatatgaaattgacc
caaactccgaagaatataaaatttgtgaaggggattatgatactaaacatgcttataatt
gtcatggtactcatgtcgcttcagctgctgctggtactgaatatggtgtagctaaaaatg
ctaatattcatgctattgctactgattattatctatcttctatccatatgggatttaatt
atattatgcaaaatgcgaaaaatcctcataagacaataattaattgttcttttggtggtt
attactatgatcctaatgatgaaaaaataataaatgtaatggctgaaaaaggatttatta
taattgctggtgctggtaatgaccatacagatgcctgtacagaagaatgtagagaaataa
aaaatgaaattagatgcgataaattttatcccgcagcttttgataatgtcattgcagctg
gtgctgttagatcctttaatgagtggctagattatgatcgttataaaagaacttatgaat
tagcagatttttcaaattatggtagttgtattgatatttattcacctggatattgtcaaa
tagcttcagttccaggatattttcatgaagatcaattatatagtgattatgaatatacta
gaggtacttcttttgcttgtccttttactgctggtgtagctgcttctctaattgctgaac
atcctgaaataacttttgatgtaaattctatgagaaaaatgttaatagatctttctctta
aagatattattactaattttgaaagtaatgataataataatcgtttcttaaataatggta
agaaaacagtttattcttctaacaacgtatatcatggttgtggagctccttctggtaaaa
gatcttgtccttctgataaatgttgttctatttctggttattgtcataatgatgctgagg
cttgtaaaattaattgtcaaagtgaatttggtagttgttccttaaatcaaactccaccac
caattgatggaaatacaacttacactgcaatttcttataagggaaaaacttcaaagaaat
tctatttaggtgtctcaggcattgagacaaattctaaattcactttaaaagaaaataata
aatattatacatggttagtaacatcaacttctagtccttcattcatgtatttctctgatg
gtgaagaaggattaattggagaatttaccaatttatgtttaaatgttagtgatgaaaaag
aaagtaatggttataactatgttaatattgttaattgtagtgaagctacttataaattta
tgtataatgattcttattcagacgctattaatatatatacgaaagatgatgaaccattta
ctaatgctaaaggtgaaaaattatgtctttattatacaactaatccacatatttataaat
gtaaaaatccagaaagtactcctaaattagcgtgggaaagagaacttattggagaatata
atcataatacaacaaatactacaacaataattactactactactattgacacaacaagta
ctacaacagccacaataactattgacgtaacaagtactacaacagcttcaacaactattg
acgcaacaaatactacaacaataattacaacaactactgatgcaccaaagccaacttata
cttctacgaatggtgaatgtggtgataaacctgatggtatttatatttgctctaataata
attgttgtagtaaatttggttattgtggttcaacatccttacattgtggtactggatgtc
aaactcaatttggttcatgccaataaatataataaatcaattagaaatattttaaaatat
ataatatatttgatttctctttttttttaacaaatatatatacaaatatattgatgttat
cactcaaacaacgcaaatatatctataattatatctataatattatctaattaatacaaa
g
>TR104|c2_g2_i1
acaataattactactactactatagacacaacaagtactacaacagccacaataactatt
gacgtaacaaatactacaacaataattacaacaactactgatgcaccaaagccaacttat
acttctacgaatggtgaatgtggtgataaacctgatggtatttatatttgctctaataat
aattgttgtagtaaatttggttattgtggttcaacatccttacattgtggtactggatgt
caaactcaatttggttcatgccaataaatataataaatcaattagaaatattttaaaata
tataatatatttgatttctctttttttttaacaaatatatatacaaatatattgatgtta
tcactcaaacaacgcaaatatatctataattatatctataatattatctaattaatacaa
ag
>TR104|c4_g1_i1
cagggggaaatcgtgaagaaaaattaaaaaaaagagatcaagacgaaaatcaaaattttg
ttaatattcattatgatgatgttaaagatattatcaaaagccatgattgtttatccaaag
ttgaggatatgaatttaaatgatactactctttgtgatttacaaaaagataagtcaatta
taaaaaaggataaattaaatatcaatgaattagaaaaaaaattagaaccaaaaga
>TR105|c0_g1_i1
atcaaaagttttcaagtataatatatactattattagtaaaataaactattaataaaatc
ttcgataaaaatgtcatacagaaaaactagcagagcaggtaccatcaaaggatctgctag
tagcttaggtagcgtgatagaagagaatgtggaccaaccagggttgagtgcagaagctac
accggttgaagctcctccgaaaaagtcgcaaaagagtactgcgacaaaggaaaccatgaa
aaacgaaggaaagagaaaacttgttgttgaagaaacgaaagctcaacaacccttcgtaca
gccctccactagccatacaaaatcaccaatggtgggagaattcattgctaaggtggtgaa
gacaccacaatctcccaagaaagaagcccttgacttttctacactgttgtgtcagcaggt
agaaggcctaaaagccctgattttgcaaggacaagcccaagtccaggcagaagttcagga
attaagagctcaaacggaggctagattccagaaaattgaggaatctattagtgactttgt
tccagctgtagataatcgctttaacgtagtggaacaaagagttgttgaggacgaagtggg
aagccaagccagtatggcagaaataagaaaggtacaagactaccttcaacaagaaaggga
aaccactaaaggtaaagaagctgctcaggatcaggagatccaaagcatagaagagta
>TR105|c0_g1_i2
tatattttatatatatcaaaagttttcaagtataatatatactattattaataaaataaa
ctattaataaaaccttggaagaaaatgtcgtacagaaaaactagcagagcaggtaccatc
aaaggatctgctagtagtttaggaagcgtgagtgaggagaatttagaccaaccaggattg
agtgctgaagctactccggttgaagctcctccaaaaaagtcgcaaaagagtactgcgaca
aaggaaaccatgaaaaacgaaggaaagagaaaacttgttgttg
>TR105|c0_g1_i3
tttatatatatcaaaagttttcaagtataatacatattaataataaccaaataaactatt
aataagacctttaataaaaatgtcgtacagaaaaactagcagagcaggtaccatcaaagg
atctgctagtagtttaggaagcgtagttgaggagaaattagatcaaccagggttgagtgc
agaagctacaccggttgaagctcctccaaaaaagtcgcaaaagattactgcgacaaaaga
agctataaaaaacgaaggaaagagaaaacttgttgttggagaagcgaaagctcaacaacc
cttcgtacagtcctctactagccacacaaaatcgccaaaggtgggagagtttatagctaa
agtggta
>TR105|c0_g1_i4
tatattttatatatatcaaaagttttcaagtataatatatactattattaataaaataaa
ctattaataaaatcttcgataaaaatgtcatacagaaaaactagcagagcaggtaccatc
aaaggatctgctagtagtttaggaagcgtagttgaggagaaattagatcaaccagggttg
agtgcagaagctacaccggttgaagctcctccaaaaaagtcgcaaaagattactgcgaca
aaagaagctataaaaaacgaaggaaagagaaaacttgttgttggagaagcgaaagctcaa
caacccttcgtacagtcctctactagccacacaaaatcgccaaaggtgggagagtttata
gctaaagtggta
>TR105|c0_g1_i5
tatattttatatatatcaaaagttttcaggtataatatatactactaataatcaaataaa
ctattaatagaatcttcgagaagaatgtcgtacagaaaaactagcagagcaggtaccatc
aaaggatctgctagtagcttaggaagcgtgattgaggagaatttagaccaaccagggttg
agtgccgaagctactccggttgaagctcctccaaaaaagtcgcaaaagattactgcgaca
aaagaagctataaaaaacgaaggaaagaggaaacttgttgttggagaaacgaaagctcaa
caacccttcgtacagtcctctactagccacacaaaatcgccaaaggtgggagagtttata
gctaaagtggta
>TR105|c0_g1_i6
aagtataatatatactattattaataaaataaactattaataaaatctcgaataaaaaat
gtcgtacagaaaaactagcagagcaggtaccatcaaaggatctgctagtagtttaggaag
cgtagttgaggagaaattagatcaaccagggttgagtgcagaagctacaccggttgaagc
tcctccaaaaaagtcgcaaaagagtactgcgacaaaggaaaccatgaaaaacgaaggaaa
gagaaaacttgttgttg
>TR105|c0_g1_i7
tatattttatatatatcaaaagttttcaagtataatatatactattattaataaaataaa
ctattaataaaaccttggaagaaaatgtcgtacagaaaaactagcagagcaggtaccatc
aaaggatctgctagtagtttaggaagcgtgattgaggagaatttagaccaaccagggttg
agtgccgaagctactccggttgaagctcctccaaaaaagtcgcaaaagattactgcgaca
aaagaagctataaaaaacgaaggaaagagaaaacttgttgttggagaagcgaaagctcaa
caacccttcgtacagtcctctactagccatacaaaatcaccaatggtgggagaattcatt
gctaaggtggtgaaaacaccacaatctcccaagaaagaagcccttgacttttctacactg
ttgtgccagcaggtagaaggtctaaaggccctgattttgcaaggacaagcccaagtccaa
gctgaagttcaggaattaagagctcaaacggaggctagattccagaaaattgaggaatct
attag
>TR105|c0_g1_i8
tgtggatcaaccagggatgagcgcagaagctacaccggttgaagctcctcccaaaaagtc
gcaaaagagtactgcgacaaaagaaaccataaaaaacgaagggaagagaaaacttgttgt
tggagaatcaaaagctcaacaacccttcgtacagacctctactggtcatacaaaatcacc
catggtgggagaattcattgccaaggtggtgaaaacaccacaatc
>TR105|c0_g1_i9
tatattttatatatatcaaaagttttcaggtataatatatactactaataatcaaataaa
ctattaatagaatcttcgagaagaatgtcgtacagaaaaactagcagagcaggtaccatc
aaaggatctgctagtagcttaggaagcgtgattgaggagaatttagaccaaccagggttg
agtgccgaagctactccggttgaagctcctccaaaaaagtcgcaaaagagtactgcgaca
aaggaaaccatgaaaaacgaaggaaagagaaaacttgttgttg
>TR105|c0_g1_i10
atcaaaagttttcaagtataatatatactattattagtaaaataaactattaataaaatc
ttcgataaaaatgtcatacagaaaaactagcagagcaggtaccatcaaaggatctgctag
tagcttaggtagcgtgatagaagagaatgtggaccaaccagggttgagtgcagaagctac
accggttgaagctcctcccaaaaagtcgcaaaagagtactgcgacaaaagaaaccataaa
aaacgaagggaagagaaaacttgttgttggagaaacgaaagctcaacaacccttcgtaca
gccctccactagccatacgaaatcaccaatggtgggagaattcattgctaaggtggtgaa
a
>TR105|c0_g1_i11
tatattttatatatatcaaaagttttcaggtataatatatactactaataatcaaataaa
ctattaatagaatcttcgagaagaatgtcgtacagaaaaactagcagagcaggtaccatc
aaaggatctgctagtagcttaggaagcgtgattgaggagaatttagaccaaccagggttg
agtgccgaagctactccggttgaagctcctccaaaaaagtcgcaaaagagtattgcgaca
aaggataccacaaaaaacgaagggaaaagaaaacttgttgtcggagaaacaaaagctcaa
caacccttcgtacagccctctactagccacacaaaatcg
>TR105|c0_g1_i12
tttatatatatcaaaagttttcaagtataatacatattaataataatcaaataaactatt
aataagacctttaataaaaatgtcgtacagaaaaactagcagagcaggtactatcaaagg
atctgctagtagcttaggtagcgtgatagaagagaatgtggaccaaccagggttgagtgc
agaagctacaccggttgaagctcctcccaagaagtcgcaaaagagtactgcgacaaaaga
aaccataaaaaacgaaggaaagagaaaacttgttgttggagaaacgaaagctcaacaacc
cttcgtacagccctc
>TR105|c0_g1_i13
tatattttatatatatcaaaagttttcaagtataatatatactattattaataaaataaa
ctattaataaaatcttcgataaaaatgtcatacagaaaaactagcagagcaggtaccatc
aaaggatctgctagtagcttaggtagcgtgatagaagagaatgtggaccaaccagggttg
agtgcagaagctacaccggttgaagctcctcccaagaagtcgcaaaagagtactgcgaca
aaagaaaccataaaaaacgaagggaagagaaaacttgttgtcggagaaacgaaagctcca
caacccttcgtacagtcctctactagccatacaaaatcaccaatggtgggagaattcatt
gctaaggtggtgaaaacaccacaatctcccaagaaagaagcccttgacttttctacactg
ttgtgtcagcaggtagaagg
>TR105|c0_g1_i14
aagtataatatatactattattaataaaataaactattaataaaatctcgaataaaaaat
gtcgtacagaaaaactagcagagcaggtactatcaaaggatctgctagtagcttaggtag
cgtgatagaagagaatgtggaccaaccagggttgagtgcagaagctacaccggttgaagc
tcctcccaaaaagtcgcaaaagagtactgcgacaaaagaaaccataaaaaacgaagggaa
gagaaaacttgttgttggagaatcaaaagctcaacaacccttcgtacagccctccactag
ccatacgaaatcaccaatggtgggagaattcattgctaaggtggtgaagacaccacaatc
tcccaagaaagaagcccttgacttttctacactgttgtgtcagcaggtagaaggcctaaa
agccctgattttgcaaggacaagcccaagtccatgcagaagttcaggaattaagagttca
aacggaggccagattccagaaaatcgaggaatctattagtgactttgttccagctgtaga
taa
>TR105|c0_g1_i15
tttatatatatcaaaagttttcaagtataatacatattaataataatcaaataaactatt
aataagacctttaataaaaatgtcgtacagaaaaactagcagagcaggtaccatcaaagg
atctgctagtagtttaggaagcgtggttgaggagaatttggaacaaccaggattgagtgc
tgaagctactccggttgaagctcctccaaaaaagtcgcaaaagagtattgcgacaaagga
taccacaaaaaacgaagggaaaagaaaacttgttgtcggagaaacaaaagctcaacaacc
cttcgtacagccctctactagccacacaaaatcg
>TR105|c0_g1_i16
aagtataatatatactattattaataaaataaactattaataaaatctcgaataaaaaat
gtcgtacagaaaaactagcagagcaggtactatcaaaggatctgctagtagcttaggtag
cgtgatagaagagaatgtggaccaaccagggttgagtgcagaagctacaccggttgaagc
tcctcccaagaagtcgcaaaagagtactgcgacaaaagaaaccataaaaaacgaagggaa
gagaaaacttgttgttggagaaacgaaagctcaacaacccttcgtacagacctctactgg
tcatacaaaatcacccatggtgggagaattcattgccaaggtggtgaaaacaccacaatc
tcccaagaaagaagcccttgacttttctacactgttgt
>TR105|c0_g1_i17
aagtataatatatactattattaataaaataaactattaataaaatctcgaataaaaaat
gtcgtacagaaaaactagcagagcaggtaccatcaaaggatctgctagtagtttaggaag
cgtagttgaggagaaattagatcaaccagggttgagtgcagaagctacaccggttgaagc
tcctccaaaaaagtcgcaaaagagtattgcgacaaaggataccacaaaaaacgaagggaa
aagaaaacttgttgtcggagaaacaaaagctcaacaacccttcgtacagccctctactag
ccacacaaaatcg
>TR105|c0_g2_i1
caaccagggttgagtgcagaagctacaccggttgaagctcctcccaaaaagtcgcaaaag
agttctgcgacaaaggaaaccataaaaaacgaaggaaagagaaaacttgttgttggggaa
acgaaagctcaacaacccttcgtacagccctccacgagccatacaaaatcaccaatggtg
ggagaattcattgctaaggtggtgaaatcaccacaatctcccaagaaagaagcccttgac
ttttctaca
>TR105|c0_g1_i18
tatattttatatatatcaaaagttttcaagtataatatatactattattaataaaataaa
ctattaataaaatcttcgataaaaatgtcatacagaaaaactagcagagcaggtaccatc
aaaggatctgctagtagtttaggaagcgtggttgaggagaatttggaacaaccaggattg
agtgctgaagctactccggttgaagctcctcctaaaaagtcgcaaaagagtactgc
>TR105|c0_g1_i19
tatattttatatatatcaaaagttttcaagtataatatatactattattaataaaataaa
ctattaataaaaccttggaagaaaatgtcgtacagaaaaactagcagagcaggtaccatc
aaaggatctgctagtagtttaggaagcgtgattgaggagaatttagaccaaccagggttg
agtgccgaagctactccggttgaagctcctccaaaaaagtcgcaaaagagtattgcgaca
aaggataccacaaaaaacgaagggaaaagaaaacttgttgtcggagaaacaaaagctcaa
caacccttcgtacagccctctactagccacacaaaatcg
>TR105|c0_g1_i20
aaagactgtagtattcggcttcagtagttgaggttgctacactattttgtaattttgtat
accagcttactggacttgaacctaagaaacaaacgaaaccactagttgtcaaattggggg
tttggattaaagattactaggtcgacacaacgagcttagtttagttttaaaaaggttaga
aaataatttataaaataattaaaaacgagagaaagaaaagagaagaaaaagaaaaaaaaa
aaaaaaaaaaaaaa
>TR106|c0_g1_i1
taaaatatataaacgttatttacttttaaaaaatattcaacaatgaaaactatgaatcat
ttcatattttaattatagtgatattcgcttttgttaataaggttgcattatcacaaatat
catggactggtgttgattggatgtcatatcttgatgaagacttaagacttaaccaaataa
acattccaggtactcatgatagtgcaacttttagtctgaattcaataggaatagaagatg
tctttgcacaaacccaaaattataattttaaagaacaattaaaatctggagttagatatc
tagatataagacttaaaaatcttaatggttctgatgatgtaactattaatcatggttcag
ttaaatgtaaatctacattgaaagatgtattaaatgcttgtcgtgaatttttaaaagaaa
atccatctgaaac
>TR106|c0_g1_i2
taaaatatataaacgttatttacttttaaaaaatattcaacaatgaaaactatgaatcat
ttcataatttctattatagtgatattcacttttattaacaaggttatatcatggtctggc
gttgattggatgtcgcatcttgatggaaacttaagacttaaccaaataaacattccagga
actcatgatagtggaacatatgctatcgatccaaaactatcactaaatgcaattacacaa
gcaactgaggtaattgaaacaagtatgtcaaaaactcaatatttaaatattaaaaaacaa
ttaaaaattggggttagatactttgatataagagttgcatggcatcatactgcaaatgta
aatattgttcatggtgtggttaactgcttggatgatgatggaaaacctcttttcttgaaa
aaagtattagaagatatttctgattttttggataaaaatgactctgaaaccgttatcatt
catttacataaccaagaaatttttgaaagtaattactccaaaatgaaaaaacaaattaat
aagtatattcagggttatataaataaaggtaaaatgtattctggaaaaaaattaattcct
aaacttgaggaagtaaaaggaaaaatggttgttcttactcgtgaagattattttgatggt
atttatttagaagtgaatgataaagtgtatgaagataaaaaatattataaaaggattgaa
tatcaatccaaaaaatgtgattttaatagtagatatgaatgtcgaattcaagatgcttat
aaattacctttggaaaaaaaatggactgctatagaaacactcatatctcaacaaaaaata
cttactcaaggagattctcttggggaaaaaatggttattattaattttatgagttcaaat
gaatttcctttgataactaatgccaatgaaataaataatagatttgttaatgagaaatcc
atctatgcaaaattagaacatggtagacaatatggatggattatcgccgattttataaca
gaagatgttgcccgttatatttatacctctaatattagtaaagcagaaatagctaataaa
attgcagaagaagccaatagaattgcagaagaagcccaaggaattattaaagaacaaaat
aaatattccgaaagtcaagtgaagcatttatataatggtgataaagctcatgatacctgt
attaaaaaaattaaagatgtgtcatggattagagatgaaaataaaagtgttaaagtccat
ttaaatttagctaatattgaaaagtattgtaatagattttattgtaaaaatgcctatgct
gaaggtacttgtgaatctaaaaaatattcatgggatacctgtagaactaatattatcgga
gaattgacagaatggatatttgatgcttggcatgtagaggatgttaattattgttaagca
aatgttttataacatttaacaatgacgaacatttatttacttattctacatagtattaca
ttatattac
>TR106|c0_g1_i3
aaaatagccgaagaagccaatagaatagcaaatgaagctaaaggaattactaaagaacaa
aataaatattccgaaagtcaagtgaagcatttatataatggtgataaagctcatgatacc
tgtattaaaaaaattaaagatgtgtcatggattagagatgaaaataaaagtgttaaagtc
catttaaatttagcaaatattgaaaagtattgtaatagattctattgtaaaaatgcctat
gctcctgaaggtacctgtgaatctaaaaaatattcttgggatacctgtagaattaatatt
atcggagaattgacagaatggatatttgatgcttggcatgtagaggatgttaattattgt
taagcaaatgttttataacatttaacaatgatgattatttctttacttactctactt
>TR106|c0_g1_i4
cgtgtatataaataaatatattttaataaatataatataaactatattattaaatattat
atacgataaatattatagtatatatatatacattatttacttttaaaaaaaaattcaaca
acgaaaactatgaattatttcataatttcaattatagtgatattcgcttttgttaataag
gttgcatcatcacaaatagcatggactggtgttgattggatgtcgtatcttgataaagac
ttaagacttaacctaataaacattcctggtactcatgatagtggaacatt
>TR106|c0_g1_i5
cgtgtatataaataaatatattttaataaatataatataaactatattattaaatattat
atacgataaatattatagtatatatatatacattatttacttttaaaaaaaaattcaaca
acgaaaactatgaattatttcataatttcaattatagtgatattcgcttttgttaataag
gttgcattatcacaaatatcatggactggtgttgattggatgtcatatcttgatgaagac
ttaagacttaaccaaataaacattccaggtactcatgatagtggaacatttaatgtaaat
ccaaatggtaaagaagttaatgttatagaatattttcaaaatagaattagagaagaatat
acaaaaactcaatattttaatatcaaagatcaattaaaaatgggagttagatacttggat
ataagagttgcatggcatgcggaaggttatgtacatattgttcatgatgaaattgattgc
gctgatgaagatggaaatcctcttttcttgaaagatgtattaaaagaaatttctggtttt
ttggataaacatccatctgaaactgttatcgttcatttacataatcaagaagataatgaa
ggaaaccacagttacatgcaaagccaaattaatgagtatattagtcattatataaaaaaa
ggtaaaatgtatgatacaaataattatgaaaacaaacacagtattcctaaacttaaagat
gctcaaggtaaaattgttgttcttactcgtgactgccattatcatggtatttgtataacg
gtgagtgacaaatataaatatgaaactgaatatcaatccggaaaatgcaaatttaataga
aaatatgaatgtcgtattcaagatggttataaattatctttggaaaaaaaatggactgct
atagaaagactcatatcacaacaaaaaatactcactcaaggagatcctcttggggaaaaa
atggttattattaattttatgagtacctctagtgatgatttggaagatagtgctaatgaa
ataaataatagatttattcatgagaaatccatttatgcaaaattagaacatggtagacaa
tatggatggattcttgccgattttataactgaagatgttgcccgttatatctatacctct
aatattagtataccggaaatagctaataaaattgcagaagaagccaataggattgcaaat
gaagctaaaggaattactaaagaacaaaataaatattccgaaagtcaagtgaagcattta
tacaatggtaataaagctcatgatacctgtattaaaaaaattaaagatgtgtcatggatt
agagatgaaaataaaagtgtaaaggttcatttaaatttagcaaatattgaaaagtattgt
aatagattctattgtaaaaatgcctatgctcctgaaggtacctgtgaatctaaaaaatat
tcttgggatacctgtagaattaatattatcggagaattgacagaatggatatttgatgct
tggcatgtagaggatgttaattattgttaagcaaatgttttataacgtttaacaataatg
attatttctttacttactctactt
>TR106|c0_g1_i6
taaaatatataaacgttatttacttttaaaaaatattcaacaatgaaaactatgaatcat
ttcatattttaattatagtgatattcgcttttgttaataaggttgcattatcacaaatat
catggactggtgttgattggatgtcatatcttgatgaagacttaagacttaaccaaataa
acattccaggtactcatgatagtggaacatttgctatagatccacagttcattccaaatg
gaattgaattaggaattgaggtaactaaatcaagtttgtcaaaaactcaatattttaata
ttaaagatcaattaaaaataggggttagatactttaatataagagttgcatggcatcata
ctgcagatgtaaatattttcacggtgtggttaattgcttgaataatgatggaaatcctct
tttcttgaaagatgtattaaaaaatatttctgattttttggataaacattgatctgacac
agttatcattcacttacataatcaagaaatatttacttcatttgatttttttattaaaac
ccgaattaatgaatttattaccaactatgtaaaaatgggtaaaatgtataatactgtaga
ttctggaaacagaaaaagaattcctaaacttaaagaggtaaaaggtaaaattgttgttct
tactcgtcaagacgattataatggtattcatttagaagtgaatgatgaagagtataaaaa
aaaagaattttataaaaaaattaaatatcaatccaaaaaatgtacatttaatagtaaata
tgaatgtcgtattcaagacgcttataaattacctttggaaaaaaaatggactgctataga
aacgcttatatctcaacaaaaaatacttactcaaggagattctcttggggaaaaaatgat
tattattaattttatgagttcaaatgaatatcctttgataactaatgccaaaaaaataaa
taatagatttgttaatgagaaatccatctatgccacattagaacatggtagacaatatgg
atggattattgctgattttataactgaagatgttgcccgttatatctatacctctaatat
tagtataccagaaatagctaataaaattgccgaagaagccaatagaattgcaaatgaagc
taaaggaattactaaagaacaaaataaatattccgaaagtcaagtgaagcatttatataa
tggtgataaagctcatgatacctgtattaaaaaaattaaagatgtgtcatggattagaga
tgaaaataaaagtgttaaagtccatttaaatttagcaaatattgaaaagtattgtaatag
attttattgtaaaaatgcctatgctgaaggtacttgtgaatctaaaaaatattcatggga
tacctgtagaactaatattatcggagaattgacagaatggatatttgatgcttggcatgt
agaggatgttaattattgttaagcaaatgttttataacatttaacaatgacgaacattta
tttacttattctacatagtattacattatattac
>TR107|c0_g1_i1
tctattcttataaaacttttttcctgttcccaaacccttcatcattttaaaagtttttta
atttatgatgtgggagtttcggagatccctttaaatcaaagtttaccttcaaataatata
atatcaacaacaatttccactacaggctccacttcaacttctcatcatgattcccctaaa
aatacaaaaaataaaaaagaaaagatttgggatatctatagatatcaaagacagaatcaa
ctttttaatcatcactatttaacccttcaagaatggaatcaattttggatttatgaagat
aataatcaaaaattcaaaaaatcaaaagtaagagaagaggatgactattccacttcagat
aaggaacttaaactttcttcatcttcttcttcccctgaaataatcatctctcctgaagaa
gaggataaagaagaagaactagaatctggcaatactctgtcaaccacatcaccgatcaat
agtgaccctgctacaacaacatctacaaccttaaacttttatcactatccaattaactat
tcaaaagttcctaaagaggatgaagaggaagaaggatatatcacacttccttatggttat
gcttatgccatttatttaccctttacagcttgttctcatggtctcataaaagaagatcga
gtttttcttggacctattcgattaaccaaaaagttagcctatcaagccgtaatgctcgaa
atttgtcattatctttacaccgaacaaattctagacacgaatttcttattgtcactgaag
gcccaaggtatattatctcaggcaactcactattacaacaacgaagaagattattataaa
aataataagagagaagaatatttataccgataccttgaaaatatttcgtatattgaaaag
aataaaaaattaaaattagaaggaaattatgtatcggatggacaacatcttaaattacac
ttagaccatggcgttaaagagcttagtggaacctcctccaataaagataaaaagaatgat
ggtgaagaaggtgaaaaaccagaagaggaagaagacggtgaaaaagacaaagaaggggaa
ggggaagaaaaagaaaaggaaggatccaatgaaatagaggtcgatcgtcccgattctctt
tcagagtacaaacgtttacttcctaaagcattaatggctgatgatctttggaatattcag
atcgtttcacaagatggaaaaataaaaagtcgttatcaattggaagaacaggataccaat
actaaaaaagataatgaatcaacgaaaacatgtaaagtaaaatctgttactgatccaata
gttgagaaaaagaatgataaaagaatggacatagacccacaggaaatttcctcagaagta
gcctcagaagtaactcaaccacaaacttcatcctttatttcaaaagaaaaatctttagaa
gaaaaatgggagttttcctctatggaggtttctaaaaaggatgaagataaggaaactggg
gatcatgaattttatgtcacaatattttcattcggacctgaattagaactctatactcgt
aacgcaataccatcagaaaatgctttttataatataattcatcaaccgttggaagtattg
aattctccggataaaaaatcctctttcctcacggaggtcgaggaaaaagaggagggtgaa
ataaatgaaaaggaagaagaaaaagatggtaataaagatgaaaacgataatagtgatgac
aaagaggatgtgcttatgaaaggtaaaaaaattcaggatattattaatgaaattaagaat
tccagttcctatttcaaaccagcaaaagataggaacctttttctctccaatgtccaagaa
aaacaaaaaagaatggaacctcgtcgatcttttgctatcgtcactaaacgacccattcca
actcgagatatttctagtttttgtgtttggttagatggtaaaatttcctgtaaagtgaag
attttacattggaacgatcaatccccagaaggggctattggtattggtaatacatttaga
aatgaatcctttgattataaaattagtgaaacaaaaccggaacaacagaataaatcaaaa
tcaaatagtcatcatttatctaaatctaatatttcttcaaaaggtttatattatgaaagt
gatgatgaaaaagatgaggaggaagaggatgaaacccaagatgaaaaggaacatcttaaa
gcattagaaagtaatgatgataaagaaaaagtgatccataagaatgataatggagataat
tctctacctatgcaaatcgataatgatattaataatgaatccattagtagtgatattcct
gaaaataataataataaaccatctttattatctcaaaagtccccttccatttacaaaaaa
atcaccttaactgatcaacaaattgaagccatgaccgaatttcaagaatatttttggaat
atggtgatgtggggtcaacctaaatccctgaaaagaaaaatgtctgttacagatattaaa
aatattttttcatcatctttttcaaaaacagagattgaacaagaaaaggaaaataagaat
aataagacggaaggagaagcaaaaggagaagcaaaaggaggaaaagataatgaaattaag
atggaagaaataaaccaaaaggaaaaagataaagataaaaaggaggaaaaggaggaaaag
gaggaaaatgaaaatgaaaaaaatgattgtaaaaaagaaaataaaatatcaataacacct
gattcagaatgtcgaatgtatatgattttaccagttcaaggatttcctatttttgataat
tatcatcaaactgaaaatgatggattagaagattcctcaaataaggacaatgaaaagaat
ttatcgtttttagacaaggattataaattattaacgaattggcaaaataattttgcaaaa
cgttggccaaaactttcagaaattcctgatcccatccaatgtaaatgggaaattgattgg
tctttggtggaaaaagtaatacaaggtccaaagatttctttatatacttggatacgtacg
ttgggtgaatatattaagcttagaaaagattcccaatttgatcaggaaaatgaaagtaaa
agcattaaagaagaaggatctatggtggaaaccgtttcaaaagaagttcaaacatcgcca
gtagagtttcattccaatttatcaccggatttaaataagtcaaaaacgaagacccttaga
gatatggtttactttaaaactcgtaacagttttgatgtattatatgatttggctttagat
atggagaataaaaatatctataaaagtttactaaatcaagatcaaggtcaaggcgatcct
actattgcctatactccagaaattatggagaaattagatatggccatgaatcaaacctat
atactcactgaacataataataatcgctatcatttaaaaggaattcgtcaagatattaca
ccaaaaacagagttttattcttcacgttacaaaatttccctaagctatttagattatgcc
accattaccaataaagccactgttattgaacatccagattctgtcatgattgaagcttcc
catataaaaattgctacaaatatgttgaaaccttcttctcaatggcaaaatttctcccaa
aaatttaaatctaaatctaaaacgaattctgaatctcaaccaaaatctacggctgctgct
ggagaatccggtgatatcccttctcaatcaaaaataaccccagctacagctacaactaca
actataactacaactccaactccaaccccagccacagttactccaactaccattactcca
gccgcatcctcaccaacttctacgaccaacgccaccactaaaccgaaatcacatgtcaat
agaccattatcaacatcagattcaacctcttctctctttttaattccggatatttgtaaa
attttaccagtacctatggagctttatcgattagcctatttaattccttccctacttcat
cgtattgatcgttatttaattgttgatcaacttaaaaataaaatcaatctcccgatgagt
cataatgatacacttttttctgcgttttgttcctgttcagctcatgaaggttgtaattat
gaacgtttagaaaatcttggagattcctttataaaatttgctgtatccattgatatcttt
aggaaatatcctaatcttgacgaaggaggaatgacgttccaccgtggtaaaattatttgt
aataaaaatttatatgaaatttctctacgtaaaaattttgatgccttaatgtttgttaat
gcattcaatcctaaaggttggcatcctccaaaagttcaaaccccttatgcctatattcca
atggaaattgccactaaaaataatagcaacagtaataataatataaaccataaattacct
cttcctaaccaagacattcctagtattgagaaaaaggcggaaatagtaggtgaatccatt
accactaatactcttcctgcttctgaaatatcggatacctcagaaattaaagatagtcag
gaggaaaaaaatacaagtgccggtgctacagctaaaaaaatgatggtttcttcatcggga
ttaatgtcagaatcgacttcctctattgattctcctaagctcatggatatactattaaaa
gaagaagctaaaaagaataatggtaatggtagtcagagcagtgctataaacgatgatagc
aataataatacagatgtatctacgacaacccctattttaaaaaataaaccttccaaaaga
aaatctaaaaagtctgataattcagtatccctttaccaaagtaccaaaggtcctttatgg
cgtgtcatatccaagaaaactttggctgattttgtagaatcgttaaccgcttcctactat
gtagaaagtggttttagtaccgccattcgattctgtcatatgttaggtttagtttcagaa
aataccagtaattgtttcaaggtaaagcattctcatcatagtatgaatgaagaaagttta
gataaattgaaactagcccaatcggttattaatagtgatgtcaatcgtttctccatcatt
tataaacatttatatcaagctaaatataatgatattagaaaagttcattacggtttcatt
aataataatacattttatcaaacgatgcttaatgctaataataataacaacaatagtagt
aataatagtatgacaaacactatcatgaatcctattggttctataggttataatggctac
cctcaaccctctacttcaacctcatccaacccatactatttaaaaagaaaatatttggat
tataatccttccttcattgggggtaattctatgatgatgaatgaaaatactgcaactctg
ggtatggccacaaccaaaaagaaaagaagaaaaagaaataaacaacaaagactagccagt
gctacttcattggaactagaattagaatatggtcaattacctggaaaaaccatgaatgaa
tcatctacgaattcattggcgggaccatctgtacctccaaccgacccatcattcccaaca
tccacagggtctgatccaaattcaatgaccatccctccctctaatccattttccaaggaa
gaaaccggatccctatcctttttacaaattaatgaaacgattgaaaataaacttaaactt
ttctatcgttccaaaattgaaaatcaaaaggataaatccttacatttccttgccaagatt
ttcccctttgatgctattgaagaaaaacttcattatcattttaaaaatagattatatctt
gtggaagcctttactcatgcctcctacactacagtgattacccataactatgaacgttta
gaatttttaggcgatgctactctagattggattttaattcgatttttctttttaacctat
cccacggcaacggctgctgaattgagtgaacttcgtcaagcggcagtaaataatgaatcc
ttagcccgtctttccattggtctagggtatcattactatttaatgcatcattcccttaat
ctccaaaatgaaattaatctttacattgatatgttaggaaagaaaaatccttccaatcaa
aataccagttcttctaaatcttcaacgtctacatcgaccaccaccaccactcccttaaaa
aatagtaataaaaaaaataataaaaagaatcttaccaaaaccgcaaacttggcctccacc
tctaccgatattaatacctatacggatgttgctgctcaacatcctcttcaaagtacctat
gaaggtccaaaagttttaggagatctttttgaagcggtcatcggcgccgtactcgtcgat
tccaattataatgtggctactgtatggcgtgttttccgtcctcttcttagtgatttcctt
gataaacatgcctcccctgaaaatcttaatcaaagtacggttcgtggagttcatgaatat
tgtcaacaattaggatttgctgtcaatgatttacaatatagttatagaaaaattaatcct
ttacataatcaaaggtatagaaattattatactaccaatgaattaatgacccactatccc
tatgatgtctatgaatgtcatttatacctttgcgatcgaacccttagtattggctatggt
aacactcaaatggcctctaaacgttcagccactagtaaagccatacaatggcttcatagt
catccagaggaggtacaacaaatccttaatcgtaaaaaggatacgattgttcaagaaaat
atgatgatggatccattagatccattgaatcatcgaagtgctaccactactcccacgaca
tcttctccattgaatacacatattaaatttaaagatgaggaggaggaggaggaggaggaa
gaagaggaagaagaagaagaaggagaaagagaaaaaaaaagaaagtagtcct
>TR107|c0_g2_i1
tctattcttataaaacttttttcctgttcccaaacccttcatcattttaaaagtttttta
atttatgatgtgggagtttcggagatccctttaaatcaaagtttaccttcaaataatata
atatcaacaacaatttccactacaggctccacttcaacttctcatcatgattcccctaaa
aatacaaaaaataaaaaagaaaagatttgggatatctatagatatcaaagacagaatcaa
ctttttaatcatcactatttaacccttcaagaatggaatcaattttggatttatgaagat
aataatcaaaaattcaaaaaatcaaaagtaagagaagaggatgactattccacttcagat
aaggaacttaaactttcttcatcttcttcttcccctgaaataatcatctctcctgaagaa
gaggataaagaagaagaactagaatctggcaatactctgtcaaccacatcaccgatcaat
agtgaccctgctacaacaacatctacaaccttaaacttttatcactatccaattaactat
tcaaaagttcctaaagaggatgaagaggaagaaggatatatcacacttccttatggttat
gcttatgccatttatttaccctttacagcttgttctcatggtctcataaaagaagatcga
gtttttcttggacctattcgattaaccaaaaagttagcctatcaagccgtaatgctcgaa
atttgtcattatctttacaccgaacaaattctagacacgaatttcttattgtcactgaag
gcccaaggtatattatctcaggcaactcactattacaacaacgaagaagattattataaa
aataataagagagaagaatatttataccgataccttgaaaatatttcgtatattgaaaag
aataaaaaattaaaattagaaggaaattatgtatcggatggacaacatcttaaattacac
ttagaccatggcgttaaagagcttagtggaacctcctccaataaagataaaaagaatgat
ggtgaagaaggtgaaaaaccagaagaggaagaagacggtgaaaaagacaaagaaggggaa
ggggaagaaaaagaaaaggaaggatccaatgaaatagaggtcgatcgtcccgattctctt
tcagagtacaaacgtttacttcctaaagcattaatggctgatgatctttggaatattcag
atcgtttcacaagatggaaaaataaaaagtcgttatcaattggaagaacaggataccaat
actaaaaaagataatgaatcaacgaaaacatgtaaagtaaaatctgttactgatccaata
gttgagaaaaagaatgataaaagaatggacatagacccacaggaaatttcctcagaagta
gcctcagaagtaactcaaccacaaacttcatcctttatttcaaaagaaaaatctttagaa
gaaaaatgggagttttcctctatggaggtttctaaaaaggatgaagataaggaaactggg
gatcatgaattttatgtcacaatattttcattcggacctgaattagaactctatactcgt
aacgcaataccatcagaaaatgctttttataatataattcatcaaccgttggaagtattg
aattctccggataaaaaatcctctttcctcacggaggtcgaggaaaaagaggagggtgaa
ataaatgaaaaggaagaagaaaaagatggtaataaagatgaaaacgataatagtgatgac
aaagaggatgtgcttatgaaaggtaaaaaaattcaggatattattaatgaaattaagaat
tccagttcctatttcaaaccagcaaaagataggaacctttttctctccaatgtccaagaa
aaacaaaaaagaatggaacctcgtcgatcttttgctatcgtcactaaacgacccattcca
actcgagatatttctagtttttgtgtttggttagatggtaaaatttcctgtaaagtgaag
attttacattggaacgatcaatccccagaaggggctattggtattggtaatacatttaga
aatgaatcctatgattataaaattagtgaa
>TR108|c0_g1_i1
tatgtgggatgataactgtagaggccgtggtgatggttggacttgtattccaccaactct
tggttctcaagctggttcctcctggaataccaaatatggtccaactatccgtgtcggtct
taactggtttgctgatcgttacaagggattaattaagaatggtattatcattactgaaaa
cggttgtgctcaacccaactacaaggttagccgtgctaatgatgaag
>TR108|c1_g1_i1
atttttacttattagttattattaataaataaaaataaaaaaaaaaatctaatttaatat
tattattacttattagttattaataataaatattgattatttattttaatttaatttaag
atgaagactcttactattttcactactttattagctgttaccgctgctaagaaatgtatt
gtcaagcacaaagctactcaagctgttgacaatgaaaattctgatatcggttctgataat
gaaactgatattgaattaccacaagataatgacagtgatactgaagtagaaactagtgga
aaacttccatccgacttcaaatggggtgctgctactgctgcataccaagttgaaggtgct
tggaacattgatggtcgtggtgaatccgtttgggatcacttc
>TR108|c1_g1_i2
atttttacttattagttattattaataaataaaaataaaaaaaaaaatctaatttaatat
tattattacttattagttattaataataaatattgattatttattttaatttaatttaag
atgaagactcttactattttcactactttattagctcttaccgccgctaagaagtgtcac
gttaagcacaaacaccacaacaaaccaactaaagttgttgatgctgatatcgcttctgat
gttgaatccgatattgaattaccacaagaaattgactctgatgtagaatcaagtggaaaa
cttccatccgacttcaaatggggtgctgctactgctgcataccaagttgaaggtgcttgg
aacattgatggtcgtggtgaatccgtttgggatcacttc
>TR108|c2_g1_i1
aatggaatgttaaccaaaagggtgttgattactacaacatggtcattaatactcttcttg
aaaacgaaatcactccaatggctactctttaccactgggatcttccatacgctcttcatg
aatagtacggtggttggttagattacagatctcaagatgatttcgctgcctacgctgaat
actgtttcgaaaccttcggtgatcgtgtcaagaattggattaccattaatgaaccatggg
ttaactgtgtttctggttaccgtcttggtccaggtaaggctccatacagatgtactaagg
aacttccacgtaagctccaaaacaacactgaaggtcttgaacttgatggtggttgttcct
tcgaaattggtccaactcaatacaccaaggattctgaagttcttccagctaaccgtccac
cacaaagattagaagatgtctggtgttctcacaacatccttattgctcacgct
>TR108|c2_g1_i2
aatggaatgttaaccaaaagggtgttgattactacaacatggtcattaatactcttcttg
aaaacgaaatcactccaatggctactctttaccactgggatcttccatacgctcttcatg
aatagtacggtggttggttagattacaaatctcaagatgatttcgctgcttacgctgaat
tttgtttcgaaactttcggtgaccgtgttaagaattggatcaccattaacgaaccatggg
ttaactgtgtttc
>TR108|c3_g1_i1
tgttcgtggttacatggcctggtcgttacttgataacttcgaatgggaaaacggttacga
aactcgtttcggtatgacttacattgacttctacaaggatgacaaccttactcgtaagcc
aaaggattctcttacttaccttggtcaatggtaccttgaaaatgttgaacaagaataaat
gatttgaattaagtttttataatttaattataactataaaaattttcaaatcgttataaa
agttttgaaaatttttaaaatatagatttaaaattatatatataatagtattataaatac
tagaatgtataaaatttttaaatacatatactaataataatctaataatctaatataata
atctaatgatataataatatcatacaacaatctaattatataataatataatgatataat
ataataatataataatataaaaatatataaagct
>TR108|c3_g2_i1
ggttacatgtcttggtctttagttgataatttcgaatgggaaaatggttacgaaactcgt
ttcggtatgacttacattgacttctacaatgacccagaacttactcgtattccaaaggat
tctcttaccttccttggtgaatggtacttaaagaacgttgaacaagaataaatgtcttca
ttttaaacatttataaatattattggaattatatgaaccaaaaaaaaaaaaaaaatttta
cttttgtcttattgtaaa
>TR108|c3_g2_i2
ggttacatgtcttggtctttagttgataatttcgaatgggaaaatggttacgaaactcgt
ttcggtatgacttacattgacttctacaatgacccagaacttactcgtattccaaaggat
tctcttaccttccttggtgaatggtacttaaagaacgtcgaacaagaataaatagtaaag
agtctctaaaaaaaaaaatcaaaaaaaatttaaaaatttcttaaaaaacaacaaaaaaag
cattatttatccataagtaaaaataataataaatgttatttattataaaaaaaaaacaaa
aaaattttataatataaaaaaccaaaaaaatatatctaatatataaaactaaaaaaaatt
caataacttatataaaaaaacccaaaaaaaataatttataacccaaaaaaaaacattaat
tatcatatttata
>TR108|c4_g1_i1
aatcaatatttataaatattataaataaaaaatgataaaaaataaaaatactgatgataa
tagcaaagcttcgagcaaagcttcgagtaaaccttcaagtaaatcttcgagtaaatcttc
gaataaaacctcaaataaaacttcaaataaacaaataccgcaagaatcaatacaaggctc
ctatttaaataaatattcttattcaaataaaaatgtagaatcacttcctccaattaaacc
aaatatttcaggaaataactcaaatcaaacattttattttcttaaactctcccgtacttg
ggataaaggaaatagaacagtaagagagagaatattaagagattttattaaaaataataa
aaataaaacaggaccccaacttgaaagagaattattttatggagcaagtttatttttaac
aagactaacggcatggttaagattaacatatttattgggatcagatatatcgttattact
tcaggctatagatatttttgtttcagcatcgagtggtcatcgttttttgactgaattttt
agaaattggaggaatattaacaattcttgaaatactatgtatttcacaagttaaagagga
agaaaagacagaggcattaaaaatattgagtcatattgctaatgcaggaagacaatataa
agaatttatatgtgaaagttatggggtaagagctattgcagattgtttagctagatcaaa
atcggaagaaacacaagattgtgctaaaaatttattatatcaacttggagtgggtaatcc
aaaatacttaattcaagtctataaggcattaatgtctatcttaatatctccaactgtcac
tgtatcttcacaacaaatgagtagtcaagctttaagaatgctacttccttctatccctgt
tattcatccttctattgtagaagctgtttcatctttattaaaaagcagatatattcaaat
tcaatatgaaggatatgaaatattacttgaattaataaagaaaccaaatttgcaagatgt
tgttattaaacatctttgtgaagtattaaagattgtcacggaaaccattgatgataatga
tgaagataaaaaatggaaagaaacatcaacaaatgaaaaaacagataaaccatcaagcga
aaccaatactacgataatgaataataaagataactctgaaacaacaattcatatatttgt
acaacaatcctatgccgctaaattattaggtgtacttgctgtacaatctaatttattagc
agaaaaaatgatagataatcaaattataagtggattattatgtgttgtagctaatgtaga
gcatccagaaagtcagaagaatgctgctagtactttaatatatttattagaaaaattccc
taagattcaaactgagttaaaaaataaaatgggaaagaactttattgatttaattgaata
tcgaccagatactttctacaaagaattaaccaaggaacaggttatatatttaaagaagaa
taagattgttgtaggaagaaatatggacaatcaaagacaaagacgtaaatcatccgttgg
tataaacgccaaattcccactaaatgacgaaaataaagcaaaacaatttaatgaacttaa
agaaaaaatattggataatacagaagatgaggcttcaaatgatgaaaaatccgaaaataa
gacacccgataaccaaaatgagaatgatgaagaacacaaaaatatcgatgatgaaaacct
tgaagatgacagtgaaagtgaatttactgagccaagttacaatgatgatgaagatgaaga
cgaaaatgttgatattgtacctaaaaaactacctattgttaataataaaatgtacattcc
tcctgagcaaatacaactacactcggttctttcgagtggaaaaatactcgattattcaaa
agataaaccatatgaaagattcgaatacaactttaatgaatttaaaaaacaaaacaatga
aaaagttaataatcgtgttaaggaattatcggtagatctactgtctgatgaaacagataa
aacaaatagatataaagaagcatacagcatgaacttccaaaaaacaaaagaaaaagaatc
tgaattaattgcacaaactgtaggagaaaactttattgaaattaatgctaagcccgctaa
ttaatttgctttaaaaaaatttcatttaatgtattatatcaatttatac
>TR108|c7_g1_i1
ggggtctataaaagtgttcaagaaatttattcttgttcaacattttcaaggtaccattga
ccaaggtaagtaagagaatcctttggcttacgagtaagttctgggtccttgtagaagtca
atgtaggtcataccgaaacgagtttcgtaaccgttttcccattcgaagttatcaactaaa
gaccaggccatgtaaccacgaacatcaacaccatcttcaacacgagaaagacgaaggttt
tcaaggtattgcttgtaccagtcaatacggtaggtatcgtgcatgataacaccttctggg
ttagcttcatcttcaatttggtcttcttcgtagtagtcagcgtattctgggtgaccaatg
gatttgaagtattcaagagtaacttcatccttagcacggctaaccttgtagtttggttga
gcacaaccgttttcagtaatgatgataccgttcttaattaaaccttggtaacggtcagag
aaccacttgagaccaacacggatagttggaccgtacttggtgttccatgaagaaccagct
tgggaaccaagagttggtggaatacaagtccaaccatcaccacgacctctacagttatca
tcccacatatcttgcttagaggtttcgaaactagcttcttctggagttggtggtttaaca
taggtaccatcttcattcttaacttgggcagcccagtgagcagtgtaggtgttccaacct
aagaaatcagaggaggatccctttaataaagccttttcttcttcagtaaatactggcata
tccttacccattctttccttaacagaagcagggtaatcaccaaccattggtggatcagag
taccaaccaatacggaattcagcagctaagttggcgtatttcttgttgttttctaattct
tcttcactcatacctggttcttcccatggaatttgggcttcaccatcaatggtaatacca
ataagacccttttgttccttttggaacttcttacggtaaacatcgacagccttggcatga
gcaataagaatgttgtgtgaacaccagacatcttctaatctttgtggtggacgattagct
ggaagaacttctgaatccttagtgtattgagatggaccaatttcgaaggaacaaccacct
tcgagatcaagaccttcagtgttgttttgaagcttacgtggagcttcaccagtacatctg
tatggagccttacctggaccaagacggtaaccagaaacacagttaacccatggttcatta
atggtaatccaattcttgacacgatcaccaaaggtttcgaaacagtattcagcgtaggca
gcgaaatcatcttgagatctgtaatctaaccaaccaccgtacttttcatgaagagcgtat
ggaagatcccagtggtaaagagtggccattggagtaatgtcattttcaataagggtatca
atgaccatgttgtagtagtcagcacccttttggttaacattccatttaccatcgaccttt
ctagcttgaccatctgggaaaagacgtggccatgaaagtgagaaacggtagtgattagct
ctcatgatcttcatcattttaatatcttcgtcgaacttatggtaggaatcacaagcaaca
ttaccgttagtagaatctaggttagatctatcaccagattcgacgttcttggggtaaaga
tgggtgaagtgatcccaaacggattcaccacgaccatcagtgttccaagcaccttcaact
tggtatgcagcagtagcagcaccccatttgaagtcggatggaagttttccactagtttct
acttcagtatcactgtcattatcttgtggtaattcaatatcagtttcattatcagaaccg
atatcagaattttcattgtcaacagcttgagtagctttgtgcttgacaatacatttctta
gcagcggtaacagctaataaagtagtgaaaatagtaagagtcttcatcttaaattaatta
aaaaaaaaaa
>TR108|c7_g1_i2
ggggtctataaaagtgttcaagaaatttattcttgttcaacattttcaaggtaccattga
ccaaggtaagtaagagaatcctttggcttacgagtaagttctgggtccttgtagaagtca
atgtaggtcataccgaaacgagtttcgtaaccgttttcccattcgaagttatcaactaaa
gaccaggccatgtaaccacgaacatcaacaccatcttcaacacgagaaagacgaaggttt
tcaaggtattgcttgtaccagtcaatacggtaggtatcgtgcatgataacaccttctggg
ttagcttcatcttcaatttggtcttcttcgtagtagtcagcgtattctgggtgaccaatg
gatttgaagtattcaagagtaacttcatccttagcacggctaaccttgtagtttggttga
gcacaaccgttttcagtaatgatgataccgttcttaattaaaccttggtaacggtcagag
aaccacttgagaccaacacggatagttggaccgtacttggtgttccatgaagaaccagct
tgggaaccaagagttggtggaatacaagtccaaccatcaccacgacctctacagttatca
tcccacatatcttgcttagaggtttcgaaactagcttcttctggagttggtggtttaaca
taggtaccatcttcattcttaacttgggcagcccagtgagcagtgtaggtgttccaacct
aagaaatcagaggaggatccctttaataaagccttttcttcttcagtaaatactggcata
tccttacccattctttccttaacagaagcagggtaatcaccaaccattggtggatcagag
taccaaccaatacggaattcagcagctaagttggcgtatttcttgttgttttctaattct
tcttcactcatacctggttcttcccatggaatttgggcttcaccatcaatggtaatacca
ataagacccttttgttccttttggaacttcttacggtaaacatcgacagccttggcatga
gcaataagaatgttgtgtgaacaccagacatcttctaatctttgtggtggacgattagct
ggaagaacttctgaatccttagtgtattgagatggaccaatttcgaaggaacaaccacct
tcgagatcaagaccttcagtgttgttttgaagcttacgtggagcttcaccagtacatctg
tatggagccttacctggaccaagacggtaaccagaaacacagttaacccatggttcatta
atggtaatccaattcttgacacgatcaccgaaggtttcgaaacagtattcagcgtaggca
gcgaaatcatcttgagatctgtaatctaaccaaccaccgtacttttcatgaagagcgtat
ggaagatcccagtggtaaagagtggccattggagtaatgtcattttcaataagggtatca
atgaccatgttgtagtagtcagcacccttttggttaacgttccactttcctctggtcttt
ctggcttgaccgtctgggaaaagacgtggccatgagatagagaaacggtagtggttagcg
ttcatgatcttcatcatcttaatatcttcatcgaatttgtggtaagaatcacaagcaacg
ttaccgttagtggaatctgggttggttctgtcaccagattcaacgttctttgggtaaagg
tgggtgaagtggtcccagactgattcaccacgaccatcggtgttccaagcaccttcaact
tggtaggcagcagtagcagcaccccacttgaagtcagatggaagcttcttcttttcttca
actggggccttgcaacgaacgaccttcttaacggtacacttcttagcagcagtagcagct
aataaagtagcgaaaatagtaatagacttcatttttattaattaaataataatttatttg
acttaaataaaataataataattatttttatttatttaattataaaaaaaaaaaaaaaaa
aaaaa
>TR108|c7_g1_i3
tttacaataagacaaaagtaaaatttttttttttttttggttcatataattccaataata
tttataaatgtttaaaatgaagacatttattcttgttcaacgttctttaagtaccattca
ccaaggaaggtaagagaatcctttggaatacgagtaagttctgggtcattgtagaagtca
atgtaagtcataccgaaacgagtttcgtaaccattttcccattcgaaattatcaactaaa
gaccaagccatgtaaccacgaacatcaacatgatcttcaatacgagcaagacgaaggttt
tcaaggtattgcttgtaccagtcaattctgtattcatcgtgaagaatagtcttgttgata
tcagattcatcttcaatcatttcttcaccataaacatcagcatattctggatgaccaatg
gatttgaagtaattataagtgacttcatcattagcacggctaaccttgtagttgggttga
gcacaaccgttttcagtaatgataataccattcttaattaatcccttgtaacggtcagca
aaccagttaagaccgacacggatagttggaccatatttggtattccaggaggaaccagct
tgagaaccaagagttggtggaatacaagtccaaccatcaccacggcctctacagttatca
tcccacatatcttgcttagaggtttcgaaactagcttcttctggagttggtggtttaaca
taggtaccatcttcattcttaacttgggcagcccagtgagcagtgtaggtgttccaacct
aagaaatcagaggaggatccctttaataaagccttttcttcttcagtaaatactggcata
tccttacccattctttccttaacagaagcagggtaatcaccaaccattggtggatcagag
taccaaccaatacggaattcagcagctaagttggcgtatttcttgttgttttctaattct
tcttcactcatacctggttcttcccatggaatttgggcttcaccatcaatggtaatacca
ataagacccttttgttccttttggaacttcttacggtaaacatcgacagccttggcatga
gcaataagaatgttgtgtgaacaccagacatcttctaatctttgtggtggacgattagct
ggaagaacttctgaatccttagtgtattgagatggaccaatttcgaaggaacaaccacct
tcgagatcaagaccttcagtgttgttttgaagcttacgtggagcttcaccagtacatctg
tatggagccttacctggaccaagacggtaaccagaaacacagttaacccatggttcatta
atggtaatccaattcttgacacgatcaccaaaggtttcgaaacagtattcagcgtaggca
gcgaaatcatcttgagatctgtaatctaaccaaccaccgtacttttcatgaagagcgtat
ggaagatcccagtggtaaagagtggccattggagtaatgtcattttcaataagggtatca
atgaccatgttgtagtagtcagcacccttttggttaacgttccactttcctctggtcttt
ctggcttgaccgtctgggaaaagacgtggccatgagatagagaaacggtagtggttagcg
ttcatgatcttcatcatcttaatatcttcatcgaatttgtggtaagaatcacaagcaacg
ttaccgttagtggaatctgggttggttctgtcaccagattcaacgttctttgggtaaagg
tgggtgaagtggtcccagactgattcaccacgaccatcggtgttccaagcaccttcaact
tggtaggcagcagtagcagcaccccacttgaagtcagatggaagcttcttcttttcttca
actggggccttgcaacgaacgaccttcttaacggtacacttcttagcagcagtagcagct
aataaagtagcgaaaatagtaatagacttcatttttattaattaaataataatttatttg
acttaaataaaataataataattatttttatttatttaattataaaaaaaaaaaaaaaaa
aaaaa
>TR108|c7_g1_i4
tttacaataagacaaaagtaaaatttttttttttttttggttcatataattccaataata
tttataaatgtttaaaatgaagacatttattcttgttcaacgttctttaagtaccattca
ccaaggaaggtaagagaatcctttggaatacgagtaagttctgggtcattgtagaagtca
atgtaagtcataccgaaacgagtttcgtaaccattttcccattcgaaattatcaactaaa
gaccaagccatgtaaccacgaacatcaacatgatcttcaatacgagcaagacgaaggttt
tcaaggtattgcttgtaccagtcaattctgtattcatcgtgaagaatagtcttgttgata
tcagattcatcttcaatcatttcttcaccataaacatcagcatattctggatgaccaatg
gatttgaagtaattataagtgacttcatcattagcacggctaaccttgtagttgggttga
gcacaaccgttttcagtaatgataataccattcttaattaatcccttgtaacggtcagca
aaccagttaagaccgacacggatagttggaccatatttggtattccaggaggaaccagct
tgagaaccaagagttggtggaatacaagtccaaccatcaccacggcctctacagttatca
tcccacatatcttgcttagaggtttcgaaactagcttcttctggagttggtggtttaaca
taggtaccatcttcattcttaacttgggcagcccagtgagcagtgtaggtgttccaacct
aagaaatcagaggaggatccctttaataaagccttttcttcttcagtaaatactggcata
tccttacccattctttccttaacagaagcagggtaatcaccaaccattggtggatcagag
taccaaccaatacggaattcagcagctaagttggcgtatttcttgttgttttctaattct
tcttcactcatacctggttcttcccatggaatttgggcttcaccatcaatggtaatacca
ataagacccttttgttccttttggaacttcttacggtaaacatcgacagccttggcatga
gcaataagaatgttgtgtgaacaccagacatcttctaatctttgtggtggacgattagct
ggaagaacttctgaatccttagtgtattgagatggaccaatttcgaaggaacaaccacct
tcgagatcaagaccttcagtgttgttttgaagcttacgtggagcttcaccagtacatctg
tatggagccttacctggaccaagacggtaaccagaaacacagttaacccatggttcatta
atggtaatccaattcttgacacgatcaccaaaggtttcgaaacagtattcagcgtaggca
gcgaaatcatcttgagatctgtaatctaaccaaccaccgtacttttcatgaagagcgtat
ggaagatcccagtggtaaagagtggccattggagtaatgtcattttcaataagggtatca
atgaccatgttgtagtagtcagcacccttttggttaacattccatttaccatcgaccttt
ctagcttgaccatctgggaaaagacgtggccatgaaagtgagaaacggtagtgattagct
ctcatgatcttcatcattttaatatcttcgtcgaacttatggtaggaatcacaagcaaca
ttaccgttagtagaatctaggttagatctatcaccagattcgacgttcttggggtaaaga
tgggtgaagtgatcccaaacggattcaccacgaccatcagtgttccaagcaccttcaact
tggtatgcagcagtagcagcaccccatttgaagtcggatggaagttttccactagtttct
acttcagtatcactgtcattatcttgtggtaattcaatatcagtttcattatcagaaccg
atatcagaattttcattgtcaacagcttgagtagctttgtgcttgacaatacatttctta
gcagcggtaacagctaataaagtagtgaaaatagtaagagtcttcatcttaaattaatta
aaaaaaaaaa
>TR108|c7_g1_i5
ggggtctataaaagtgttcaagaaatttattcttgttcaacattttcaaggtaccattga
ccaaggtaagtaagagaatcctttggcttacgagtaagttctgggtccttgtagaagtca
atgtaggtcataccgaaacgagtttcgtaaccgttttcccattcgaagttatcaactaaa
gaccaggccatgtaaccacgaacatcaacaccatcttcaacacgagaaagacgaaggttt
tcaaggtattgcttgtaccagtcaatacggtaggtatcgtgcatgataacaccttctggg
ttagcttcatcttcaatttggtcttcttcgtagtagtcagcgtattctgggtgaccaatg
gatttgaagtattcaagagtaacttcatccttagcacggctaaccttgtagtttggttga
gcacaaccgttttcagtaatgatgataccgttcttaattaaaccttggtaacggtcagcg
aaccagttaagaccaacacggatagttggaccgtacttagtgttccaggaggaaccagct
tgggaaccaagagttggtggaatacaagtccaaccatcaccacgacccttacagttatca
tcccacatatccttcttggagttgtcgaagttagcttcttccttagttggtggtggaata
aggttaccatcttcatccttggcttgagcagcccagtgagaagtgtaagtgttccaacct
aagaagtcagaggaagaaccctttaataacttcttttccttttcagtgaactttggaaga
tcatcacccattctttccttaacagaggctgggtaatcaccagtaagtggtgggtcagag
taccaaccaatacggaattcagcagctaagttagcgtacttaacgttgttttggtattct
tcatcactcatacctggttcttcccatggaatttgggcttcaccatcgatggtgatacca
ataagacccttttgcttcttttggaacttcttacggtaaacatcgacagccttggcatga
gcaataagaatgttgtgtgaacaccagacatcttctaatctttgtggtggacgattagct
ggaagaacttctgaatccttagtgtattgagatggaccaatttcgaaggaacaaccacct
tcaaggtcaagagaagtatcgttttggagcttacgtggggcttcaccagtacatctgtat
ggagccttacctggaccaagacggtaaccagaaacacagttaacccatggttcgttaatg
gtgatccagttcttaacacggtcaccgaaggtttcgaaacagtattcagcgtacttggcg
aaatcatcttgggaacggtaatctaaccaaccaccgtacttttcatgaagagcgtatgga
agatcccagtggtaaagagtagccattggagtaatatcgttttcaagaagagtgttgatg
accatgttgtagtagtcagcacccttttggttaacgttccactttcctctggtctttctg
gcttgaccgtctgggaaaagacgtggccatgagatagagaaacggtagtggttagcgttc
atgatcttcatcatcttaatatcttcatcgaatttgtggtaagaatcacaagcaacgtta
ccgttagtggaatctgggttggttctgtcaccagattcaacgttctttgggtaaaggtgg
gtgaagtggtcccagactgattcaccacgaccatcggtgttccaagcaccttcaacttgg
taggcagcagtagcagcaccccacttgaagtcagatggaagcttcttcttttcttcaact
ggggccttgcaacgaacgaccttcttaacggtacacttcttagcagcagtagcagctaat
aaagtagcgaaaatagtaatagacttcatttttattaattaaataataatttatttgact
taaataaaataataataattatttttatttatttaattataaaaaaaaaaaaaaaaaaa
>TR108|c7_g1_i6
ggggtctataaaagtgttcaagaaatttattcttgttcaacattttcaaggtaccattga
ccaaggtaagtaagagaatcctttggcttacgagtaagttctgggtccttgtagaagtca
atgtaggtcataccgaaacgagtttcgtaaccgttttcccattcgaagttatcaactaaa
gaccaggccatgtaaccacgaacatcaacaccatcttcaacacgagaaagacgaaggttt
tcaaggtattgcttgtaccagtcaatacggtaggtatcgtgcatgataacaccttctggg
ttagcttcatcttcaatttggtcttcttcgtagtagtcagcgtattctgggtgaccaatg
gatttgaagttactcttgaatacttcaaatccattggtcacccagaat
>TR108|c7_g1_i7
gtccttgtagaagtcaatagcttcatcttcaatttggtcttcttcgtagtagtcagcgta
ttctgggtgaccaatggatttgaagtattcaagagtaacttcatccttagcacggctaac
cttgtagtttggttgagcacaaccgttttcagtaatgatgataccgttcttaattaaacc
ttggtaacggtcagagaaccacttgagaccaacacggatagttggaccgtacttggtgtt
ccatgaagaaccagcttgggaaccaagagttggtggaatacaagtccaaccatcaccacg
acccttacagttatcatcccacatatccttctttgagttgtcaaagttagcttcttctgg
agttggtggtggaatgaggttaccatcttcatccttaagttgagcagcccagtgagaagt
gtaagtgttccaacctaagaagtcagaggaagaaccctttaataacttcttttcttcttc
agtgaactttggaagatcagcacccattctttccttaacggattctgggtagtcaccacg
aagtggtgggtcagagtaccaaccaatacggaattcagcagctaagttggcgtatttctt
gttgttttctaattcttcttcactcatacctggttcttccca
>TR108|c9_g1_i1
ataataaggaaaagaaaaattataaaaatatttaaaaaacaattaaaataaaaaaaaaaa
aaaaaaaagaaaatggttgtacatatacttcttttggtcatctttttactcataggttta
tatgcagcatgtagtaaaacttctgttgttgtaaatcttacccaacgttttatgtcaata
ctgccattatccaacgaagttgtggaagaaattaaacaagaagatgatttacctccctat
tctccaccatccccaaaaacggaagccagtatgacgatgacagacttacctccttcctat
gaagaaacatttgatataacagatgtgggaataccaaattatagtgaaagtaataaaggt
atacttaatatgcataccagtaatagtattagcatatcaaccgtcgcgaataatgtagat
acttcaccagaaacgtataccaatccagatattactgatactctagaaatagttattgat
cctttaaatacccatactacctcagtagtataaaaaaaaaacttttaacattttatatta
tattaaatataatttttaatctttatacaatatattttttaagttaatagttatttgtta
ataattatattatttctttattcgttataatcatttagtaaatattctctaaaaaaaaaa
atcaaaaaa
>TR108|c9_g2_i1
aaaaaaaaaaaaaaaaaaaaaaataaaaaaaaaaaaaaaaaaagaaaatggttgtacata
tacttcttttggtcatctttttactcataggtttatatgcagcatgtagtaaaacttctg
ttgttgtaaatcttacccaacgttttatgtcaatactgccattatccaacgaagttgtgg
aagaaattaaacaagaagatgatttacctccctattctccaccatccccaaaaacggaag
ccagtatgacgatgacagacttacctccttcctatgaagaaacatttgatataacagatg
tgggaataccaaattatagtgaaagtaataaaggtatacttaatatgcataccagtaata
gtattagcatatcaaccgtcgcgaataatgtagatacttcaccagaaacgtataccaatc
cagatattactgatactctagaaatagttattgatcctttaaatacccatactacctcag
tagtataaaaaaaaaacttttaacattttatattatattaaatataatttttaatcttta
tacaatatattttttaagttaatagttatttgttaataattatattatttctttattcgt
tataatcatttagtaaatattctctaaaaaaaaaaatcaaaaaa
>TR109|c0_g1_i1
ccggactacacattactatataataataaactattaaaattatcaaaaatgaagggttat
gctatgcttaagattggtgaagccggttgggttgataaggaaaaaccaaaatgtggtcca
attgatgctatctgtaagccattagctattgctgtttgtacttctgatgttcatactgtt
tgggaaggtgctattggtgatcgtcatgatatgattttaggtcatgaatgttgtgctgaa
gtcgttgaagttggttctgaagttaaggactttaagccaggagatagagttattgttcca
gctattactccagattggaactccttagaagctcaagctggttactctatgcattcccat
ggtatgcttgctggttggaaattttccaacatcaaggatggtgttttctctgaattcttc
catgttaatgatgccgatggtaatcttgctcatttaccagactctattaatactgtagat
gcttgtatgctttctgatatggttccaactggtttccatgccgttgaacttgctgatgtt
caatttggtgatgttgttcttcaaattggtattggtccagtcggtcttatgtccgttgct
ggtgcttctcttagaggtgcctcccgtattatctgtgttggaactcgtaaggtttgccaa
gaagccgctagaaagtatggtgccactgattttatttcctacaaggatggtactattgaa
gatcaagttatgaaattaactaatggtaagggtgttgaccgtgtctgcattgctggtggt
aatgttaagacttttgaatcagctattaagtgtcttaagccaggaggtaaaattggtaat
gttaactatcttggttctggcgaattcgttaccattcctcgtgttgaatggggtgttggt
atgggtcacaaagatatccgtggtggacttatgccaggtggtagacttagaatggaaaag
ctttcctctttagttgttgctggtcgtttagacctttctccattaagtactcacgtatac
aacggctgggatgaggttccaaaagctttagaagtcatgaaagaaaagccaggagatctt
ataaaatctgttgttaagttctctgattaagaagcttgaaatttaaccgtttttttttct
attaaattgttttcttaaacaactagtaatactttttgttaatatattaataaataatta
attaagaacaataaaaaatatactaattttaattcagtttttgtatttttaatattaaat
aattagagatgaaatacaatacagaatatattataaattacaatctatatttcatttata
aaaaattttttttaaaatgataataataatagaagttaaaaactttttattttttataga
gtcaaaaaattttgattattattaataatatataataatatatatattatttcaaaaaaa
aaaaaaaaaaaaaaga
>TR109|c0_g2_i1
cattactatataataataaactgtatttaaatatataaatatttatttgtatataataaa
caaatattttaaaactataaactattaattatttattgatttttaaaatttttaaaatca
aattagattaaaattatcaaaaatgaagggttatgctatgcttaagattggtgaagccgg
ttgggttgataaggaaaaaccaaaatgtggtccaattgatgctatctgtaagccattagc
tattgctgtttgtacttctgatgttcatactgtttgggaaggtgctattggtgatcgtca
tgatatgattttaggtcatgaatgttgtgctgaagtcgttgaagttggttctgaagttaa
ggactttaagccaggagatagagttattgttccagctattactccagattggaactcctt
agaagctcaagctggttactctatgcattcccatggtatgcttgctggttggaaattttc
caacatcaaggatggtgttttctctgaattcttccatgttaatgatgccgatggtaatct
tgctcatttaccagactctattaatactgtagatgcttgtatgctttctgatatggttcc
aactggtttccatgccgttgaacttgctgatgttcaatttggtgatgttgttcttcaaat
tggtattggtccagtcggtcttatgtccgttgctggtgcttctcttagaggtgcctcccg
tattatctgtgttggaactcgtaaggtttgccaagaagccgctagaaagtatggtgccac
tgattttatttcctacaaggatggtactattgaagatcaagttatgaaattaactaatgg
taagggtgttgaccgtgtctgcattgctggtggtaatgttaagacttttgaatcagctat
taagtgtcttaagccaggaggtaaaattggtaatgttaactatcttggttctggcgaatt
cgttaccattcctcgtgttgaatggggtgttggtatgggtcacaaagatatccgtggtgg
acttatgccaggtggtagacttagaatggaaaagctttcctctttagttgttgctggtcg
tttagacctttctccattaagtactcacgtatacaacggctgggatgaggttccaaaagc
tttagaagtcatgaaagaaaagccaggagatcttataaaatctgttgttaagttctctga
ttaagaagcttgaaatttaaccgtttttttttctattaaattgttttcttaaacaactag
taatactttttgttaatatattaataaataattaattaagaacaataaaaaatatactaa
ttttaattcagtttttgtatttttaatattaaataattagagatgaaatacaatacagaa
tatattataaattacaatctatatttcatttataaaaaattttttttaaaatgataataa
taatagaagttaaaaactttttattttttatagagtcaaaaaattttgattattattaat
aatatataataatatatatattatttcaaaaaaaaaaaaaaaaaaaaaga
>TR110|c0_g1_i1
taaaaaacaaaaactatctttttaaaaaaaagcttttaaaaataaacatatatacaaaat
attaaaaaaatgtctttattcttatacactcttccatttgaaaactcaacatcattattt
gatgatatgtttgatgacgatttcttcaacacttttacttcaagacgttctttcggttgt
ccttgccatactcgtcgccatcatcaccgtagtcaccatagaaatccttacgtttcatta
gagaaacagttatttagaattatcaataatgaaactaaaaaatctttccaatgggttgat
tttgctccaaaaatcaatttcagtgaagatgaaaaacattactatattcatgctgattta
ccagggttaagtaaggatcaagtgaagatggaactcgatgaagatcgt
>TR110|c3_g1_i1
atataaataataataataataataataataacaatgaaaaaaaatgtgaaaatgaggatg
aaattccccaagatttaaaaataaatgacagtaataatgatgataaaataaatgacaata
ataatgatgaacattcatcgttaaacgaaatacagcatcatgaggatcaccatgacgaca
atacaacacctgaagaattaaacagaaaggatagttccctcatggaggtagagtatgacc
aagaccctaaaaaatccacaaaccatgaacataatggtaatgaagcattgaagtgtaaaa
tgagtgcaaagactgcccctgaaaatatgggtaaatctaagaaaaaggataagattgaac
taattttgggtaaaaaaataaaaaaactcattaaaaagaaaaatgaagaagaaatgaaaa
gaaaaattactggtttgaatcacgaaaaagtatcagagttaacaaaacataataacaata
tcaatattaatcatgattccggtaaatcagaggatcacgaaccccattcttccccggatc
ctaccgttcaagatcccctagatcaaatcgctccttctcctactcaatctgaagaccttg
ctcaggtcgtgttcaaagagaaaatgtcgggagaggatcaatccaccaccactaccacta
ccaccactaatgttaacgtcaatgtcaac
>TR110|c4_g1_i1
gatcaataataaatactcaaatattgaaagtagttatggtcgcttttagatatctttcag
tattcctgaaaatgcggatgttaatactattcaagccaagatggagaatggtgttttaga
agtcatccttccaaaacttgctgctccaaaacccgaaccaaaacataccattcaaatcca
ataaaaaaaatcaataaaaattatttaatattaataaataatataatatagcataaattt
ctaagctattagattatttattatttatttttgatacccttatac
>TR110|c4_g2_i1
gatcaataataaatactcaaatattgaaagtagttatggtcgcttttagatatctttcag
tattcctgaaaatgcggatgttaatactattcaagccaagatggagaatggtgttttaga
agtcatccttccaaaactttccgcaccaaaacccgaaccaaaacataccattcaaatcca
ataaaaaaaatcaataaaaattatttaatattaataaataatataatatagcataaattt
ctaagctattagattatttattatttatttttgatacccttatac
>TR110|c5_g1_i1
cttcattaattcgttaaagtaataataaaaactaatctattaatattataaaaacaacaa
acaaaaaaaaatgtctttatacttatatactcgtcctttagaaaacacattatttgatgt
ttttgatgatgatttctttaatgctttaactccaagacattctatcggtcatccttgtcg
tactcatcataatcgtcgcaatcatcgtaaaaatccatacccttcattagaaaagcaatt
atctaaattatttaacgaagataatttcaaatcaattgattttgctccaaaaatcaatct
cagtgaagatgaaaagcactactacattcatgctgatttaccaggatta
>TR110|c5_g2_i1
tttgtcttattgctattctctgttactgggatggtaaatctaattgggactcttggatta
atattgtttaagatgttattaattaaaaaataataaaaattgatgatagaggaaaaaact
aaaaaacaaaacaacaaagcaacaaatatgtctttatatttatacactcatcctttagaa
aacacattatttgatgtttttgatgatgacttctataatgctttaactccaagatactct
ttcggtcatccttgtcgtgctcgtcataatcatcgctatcatcggaatcatcataaaagt
cattacccttcattagaaaaacaattatcaaagatatttaatgaagataatttcaaatta
attgattttactccaaaaatcaatctcagtgaagatgaaaagcactactacattcatgct
gatttaccaggatta
>TR110|c5_g2_i2
tgaagattaaaaaaaaaaaaaaacaacggcagtagaaaaaaaaaaaaatttaaaattaaa
tttattacactattaaaaaacaagaaaattaaaacaataaagcaacaaaaatgtctttat
atttatacactcatcctttagaaaacacattatttgatgttttcgatgatgacttctata
atgctttaactccaagatactctttcggtcatccttgtcgtgctcgtcataatcatcgct
atcatcggaatcatcataaaagtcattacccttcattagaaaaacaattatcaaagatat
ttaatgaagataatttcaaattaattgattttactccaaaaatcaatctcagtgaagatg
aaaagcactactacattcatgctgatttaccaggatta
>TR110|c5_g3_i1
tattaattaagcaaaaaaaattaaataaacagtttttaaagaaaaaagtaataacaagtc
aataaacgtaaacttatacaataaataacaacaaaataataaatatgtctttatacttat
acactcatcctttagaaaactcattattcgatgttttcgatgatgacttctttaacgctt
taactacaagacattctttcggtcatccttgtcgtggtcgtcgtggtcgtcattgccaac
gtagaaatccttatccttcattagaaaaacaattatcaaagatatttaatgaagataatt
tcaaattagttgattttactccaaaaatcaatctcagtgaa
>TR110|c6_g1_i1
catcctttgatttctttcccatccatttatccttactactacaatcatcatccaatcgag
aatctggaaaaacaaatttctaaggcttttgataaggatgtctttaaggctgtagatttc
tctcctaaaataaatttaagtgaagatgaaaagaactattacattcatgcggatttacca
ggattaaataaggatcaagttaaaatggaactttctgatgatgatcgtattttaacaatt
tctggtgaaagagaaaccatcattgataattctaatgatgaaaaggatgaaaagaaggtt
aagaaagaaggagaaaaggaaaacaaaaataagaacaataaaaaatactcaaaaattgaa
tgtagttatggtcgctttgagagatctttcagtattcctgaaaatactgatgtaaaaacc
attcaagctaaactggaaaatggcgtattagaagtaacacttcctaaagttgcagctcca
aaaccagaaccaaaacatactattcaaattcagtaaaaacaag
>TR110|c6_g1_i2
tcctatcgagaatttagaaaaacatatttcaaaggcttttgataaagatgtctttaaagc
tgttgacttttctcctaaaattaatttgagtgaagatgaaaagaattattatattcatgc
tgatttaccaggattaaataaggatcaagttaaaatggaactttctgatgatgatcgtat
tttaacaatttctggtgaaagagaaaccatcattgataattctaatgatgaaaaggatga
aaagaaggcaaagaaagaaggtaaaaaggaaaacaaaaataagaacaataaaaaatactc
aaaaattgaatgtagttatggtcgctttgagagatctttcagtattcctgaaaatgctga
tgtaaaaaccattcaagctaaactggaaaatggcgtattagaagtaacacttcctaaagt
tgcagctccaaaaccagaacca
>TR110|c6_g2_i1
ggattaaataaggatcaagttaaaatggaactttctgatgatgatcatgtcttgaccatt
tctggtgaaagagaaaccatcattgataattctaattctaatgatgaaaaggaaggtcaa
aaggaaggtcaaaaggaaaatgaaaaagaaacaaagaaagaaactaaaaaagaaactaaa
gctaaaaataataaaaagtattcaagaattgaatgtagttatggtcgct
>TR110|c6_g3_i1
aatttatattaaatataaataagcatcacattacataataataaaatatttaaaaattta
atattaaaaacataacaaaaatgactttatatttatacactcgtccattaaaaaactctt
catcattatttgatgatatatttgataatgacttctttaatgctttaactccaagatgtt
cctttggtagtccttgtcatgctcgtcgtcatcatcaaagaaatcatcactcttcattag
aaaagcaatcatctaaattctttaataatgaaaatcacttcagatgggttgactttgctc
caaagatcaatcttagtgaagatgaaaagcattactacatcaacgccgatttaccaggat
taaataagaatcaagtaaagatggaactcgatgaagatcgtatcttaacaatttctggta
aaagagaatatacttataataataataatgaaactacaaaaaaaggaaaagaagaagaaa
atgaaatggaaactgaacaaactgaacaacaagtccagtcagaaaaaactcaagaagaaa
aagacaatgtaaaaaatgatgaaaccgaaaaaaataatggaaaatatttcagtattaaag
aatgtaactatggttctttctccagatctttccgtcttcctgaagataccgatattgaaa
atattcaagctaaaatggaaaatggtgtattagaaatcattattaacaaaatggaaccac
caaaatctcaaaatcgtacaattcaaattcaataaatatagaaaaaaaaataatgaaata
aaactcaattatac
>TR110|c6_g1_i3
cttttgataaggatgtatttaaggttgtagacttctctcctaaaatcaatttaagtgaag
atgaaaagaactattatatccatgcagatttaccaggattaaataaggatcaagttaaaa
tggaactttctgatgatgatcatgtctttaccatttctggtgaaagagaaaccatcattg
ataattctaattctaatgatgaaaaagaaggccaaacggaaggtcaaaaggaatatgaaa
aagaaacaaag
>TR110|c6_g1_i4
aatttaagtgaagatgaaaagaattattacattcatgcggatttaccaggattaaataag
gatcaagttaaaatggaacttaatgatgatcgtattttaaccatttctggtaaaagagaa
tatacttataataataataataatgaagatgatgaaaaaagtggatgcttcagcaaggat
agttgcttttgctgttgctgcttaccattaaaaccatcaattactattactactatctct
attattatatctttaattattggtattatacttagtttaatcttctttggacttaattgg
ttatcattctttatatatcttgtttacatcatagtaataatatctcttatcgtattactt
attggtatttacaaggaaaacattccatttatgttacaattcaaaccagtattccttttc
ttcttaatcttccaaactattataatgatttacgatattatacaaagattcaaagaaact
cctgttgaaaaagttattaacggaaagacatatactgttaaagaaagtataagtactttc
ttaaaaattcttcttattattttagctattattaaccttatcattttaatttgttattac
tttgctactaataaattaattaatcttataataagtggtgattatgaagatgaaaagaaa
agaatagaaaataatagaagattagaagaaaacagagacaacagagacaacagaaacaat
agaaaaaacaaaaagaacagaaataacagagattattaaattatatagaaagttaaattt
ttttttttttattttaagcttaaaaggaaattagcaaagatttctttaagctagcacacg
catgcatatcatttattatttgtaaaaagataaaaaaagattaatatcaaattagaattt
ttaatttaaatatatgttttaagatattatttttatacgctatatatatgtagaaaccaa
ttttttttattgagtaatttaataaaacaaatattattatattattaac
>TR110|c6_g2_i2
tattatatccatgcagatttaccaggattaaataaggatcaagttaaaatggaactttct
gatgatgatcatgtcttgactatttcaggtgaaagagaaactgtcattgataattctaat
tctaacgatgaaaagaaagatcagaaggaaggtcaaaaggaaggtcaaaaggaaaatgaa
aaagaaacaaagaaagaaactaaaaaagaaactaaagctaaaaataataaaaagtattca
agaattgaatgtagttatggtcgctttgaaagatctttcagtattcctgaaaat
>TR110|c6_g1_i5
ggggggggggggggaggtagaagatagtaaattaagtaaaataaaaaaataaaaaaataa
aatatatataattaataataataaatattttataatacataaaaaaagtattaagcgttt
ataaaaaaaagcaaacaaatatttaaaaaagcgattagtcaaataaaaaacaataaataa
aataaaaaacaaatagagaaaatgtctttattcaaaagaaataataattcattaatggat
tcattctttaataccaatttagaagatgaattctttaatcatcctttgatttctttccca
tctatatatccatactactaccgccatcctatcgagaatttagagaaacaaatttcaaag
gcttttgataaggatgtctttaaagctgttgatttctcaccaaaaatcaatttgagtgaa
gatgaaaagaattattatattcatgctgatttaccaggattaaataaggatcaagttaaa
atggaactttctgatgatgatcgtattttaacaatttctggtgaaagagaaaccatcatt
gataattctaatgatgaaaaggatgaaaagaaggcaaagaaagaaggtaaaaaggaaaac
aaaaataagaacaataaaaaatactcaaaaattgaatgtagttatggtcgctttgagaga
tctttcagtattcctgaaaatgctgatgtaaaaaccattcaagctaaactggaaaatggc
gtattagaagtaacacttcctaaaattgcagctccaaaaccagaaccaaaacatactatt
caaattcagtaaaaacaag
>TR110|c6_g2_i3
tattatatccatgcagatttaccaggattaaataaggatcaagttaaaatggaactttct
gatgatgatcatgtcttgactatttcaggtgaaagagaaactgtcattgataattctaat
tctaacgatgaaaagaaagatcagaaggaaggtcaaaaggaaggtcaaaaggaaaataag
aaagaaactaaaaaagaaactaaagctaaaaataataaaaagtattcaagaattgaatgt
agttatggtcgctttgaaagatctttcagtattcctgaaaat
>TR110|c6_g2_i4
tattatatccatgcagatttaccaggattaaataaggatcaagttaaaatggaactttct
gatgatgatcatgtcttgactatttcaggtgaaagagaaactgtcattgataattctaat
tctaataatgacaagaaagatcaaaaggaaggtcaaaaggataatgaaaaagaaaataaa
aaagaagctaaaaataataataataataaaaagtattcaagaattgaatgtagttatggt
cgctttgaaagatctttcagtattcctgaaaatgctgatgtaaaaaccattcaagct
>TR110|c6_g3_i2
ccgatttaccaggattaaataagaatcaagtaaagatggaactcgatgaagatcgtattt
taaccatttctggtgaaagagaatataccaacaataatagcaataaaactataaaaaagg
gaaaggaagaaagtaaggaagagggaaatgaaatggaaactgaacaaactgaacaacaag
tccaacccgaaaaaactcaagaagaaaaagaagatgtaaatgtaaatgaagtcaaaaaag
atgatggaaaacatttcagtgttaaagaatgtagctacggtactttctcgagatctttca
gtcttccagaagatgccaatattgaaaatattcaagccaagatggagaatggggttttag
aagtggtcattgacaaaatggaacccctaaagccacaaaatcgtacaattcaaattcaat
aaatatagaaaaaaaaataatgaaataaaactcaattatac
>TR110|c6_g4_i1
aggggtgggggggtttggagtttgatttaaaaaaaaaaaaaaaaaaaaaattaatttata
aaaaaaaatgtctttattcttttatgattttccaattcgtgaaagtgatcgttctatttt
aaataactcgatctttgacgactttgaagaagaattattcgatcatccatttacctatac
accacatcactaccaaaattaccgttctagtcctcaaggaagaccaaagactggaaaaaa
accaatgaataatgctgctacaaaaagaccttctgcccatatttttgataaggatgtcta
caagttagttgatttctgtcctagagtaaatcttggtgaagatgataccaattattatat
tgaagctgatttaccgggaatgtcaaaagaacaaattcaaatggaattaactgaagaaaa
tgttcttacaatttcaggtgaaagagcaaagaaagaaagtaatggtttaaaatctaccaa
aatggattgtctttatggtaaattctcaagatccttcagtcttcctgaaacagctaagct
tgatggtattcaagctaaaatggaaaatggtgtattagaaatcattattaacaaaatgga
accaccaaaatctcaaaatcgtacaattcaaattca
>TR110|c6_g2_i5
ggattaaataaggatcaagttaaaatggaactttctgatgatgatcatgtcttgaccatt
tctggtgaaagagaaaccatcattgataattctaattctaatgatgaaaaggaagaccaa
aaggaaaatggaaaagaaaataagaaagaaactaagaaagaaactaaaaaagaaaataaa
actagaaataataaaaagtattccagaattgaatgtagttatggtaaatttgaaaggtca
ttcagtattccag
>TR110|c6_g1_i6
catcctttgatttctttcccatccatttatccttactactacaatcatcatccaatcgag
[truncated: 31,656,393 more chars]
