# Supplementary material for: Transcriptomic characterization of Caecomyces churrovis: a novel, non-rhizoid-forming lignocellulolytic anaerobic fungus
Source: Biotechnol Biofuels. 2017 Dec 20;10:305. doi: 10.1186/s13068-017-0997-4 (PMC5737911; doi:10.1186/s13068-017-0997-4)
Supplement: Supplementary file 1 — Additional file 1: Table S1. Alignment results for transcriptomes of A. robustus, N. californiae, and P. finnis [5]. Shown are # of transcripts (% of transcriptome) in the transcriptome of the fungus listed on the left side successfully aligned to the transcriptome of the fungus listed across the top row using blastn analysis. Table S2. Alignment of scaffoldin amino acid sequences from P. finnis [13] to the transcriptome of C. churrovis by tblastn identifies scaffoldin transcripts. Only results with an alignment E value of 0 are shown. Figure S1. ITS1 Phylogeny of Caecomyces strains shows C. churrovis is significantly different compared to other strains. ITS1 phylogeny of only Caecomyces fungal strains identified a clear separation of C. churrovis from other isolated strains. Figure S2. Full ITS Phylogeny confirms observations about C. churrovis. Phylogeny of ITS1-5.8S-ITS2 regions confirmed the observations that C. churrovis represents a new species in the Caecomyces genus. Figure S3. Catabolic pathways for biomass derived sugars were reconstructed using transcriptome annotations. Enzyme commission numbers and BLAST alignments were used to identify complete sugar pathways present in the transcriptome of C. churrovis. This analysis revealed catabolic routes for glucose, xylose, and fructose, but not mannose, sucrose, and arabinose. Catabolism of α-d-galactose was identified using BLAST annotations, but not EC numbers. Figure S4. The secretomes of anaerobic gut fungi display free enzymes and multi enzymes complexes (cellulosomes). The same amount of secreted proteins (determined by BCA assay) of P. finnis (F), N. californiae (G1), A. robustus (S4) and C. churrovis (C) were loaded on Native (A) and SDS (B) PAGE. While the Native PAGE (stained by silver staining) shows strong bands indicative of cellulosomes around 1200 kDa, the SDS PAGE (stained by SYPRO Ruby) shows many bands in dissociated cellulosome complexes. [file 13068_2017_997_MOESM1_ESM.zip › supplementary data/DataS2-Caecomyces_AnnotationTable.txt]

transcript	Description	Length	#Hits	e-Value	sim mean	#GO	GO Names list	Enzyme Codes list	InterPro IDs	InterProDescription	antisense	Secreted	TMDomain	ortholog_group	ortho_descrip	ortho_PFam	ortho_sequences	ortho_members
TR1__c0_g1_i1	---NA---	436	0	-	-		-	-	TMhelix (TMHMM); TMhelix (TMHMM)	unintegrated	-	-	Y	--	--	--	--	--
TR1__c0_g1_i2	---NA---	470	0	-	-		-	-	TMhelix (TMHMM); TMhelix (TMHMM)	unintegrated	-	-	Y	--	--	--	--	--
TR1__c0_g2_i1	---NA---	471	0	-	-		-	-	no IPS match		-	-	-	--	--	--	--	--
TR1__c0_g3_i1	---NA---	344	0	-	-		-	-	TMhelix (TMHMM); TMhelix (TMHMM)	unintegrated	-	-	Y	--	--	--	--	--
TR1__c0_g4_i1	---NA---	345	0	-	-		-	-	no IPS match		-	-	-	--	--	--	--	--
TR1__c0_g5_i1	---NA---	344	0	-	-		-	-	TMhelix (TMHMM)	unintegrated	-	-	Y	--	--	--	--	--
TR2__c0_g1_i1	candidate dipeptidyl aminopeptidase	1481	20	3.0E-118	61%	4	P:proteolysis; F:serine-type endopeptidase activity; F:serine-type peptidase activity; C:membrane	-	IPR002469 (G3DSA:2.140.10.GENE3D); IPR002469 (PFAM); IPR029058 (G3DSA:3.40.50.GENE3D); IPR001375 (PFAM); PTHR11731:SF93 (PANTHER); PTHR11731 (PANTHER); IPR002471 (PROSITE_PATTERNS); SSF82171 (SUPERFAMILY); IPR029058 (SUPERFAMILY)	Peptidase_S9B_N; DPPIV_N; AB_hydrolase; Peptidase_S9; DIPEPTIDYL PEPTIDASE 4; PROTEASE FAMILY S9B,C DIPEPTIDYL-PEPTIDASE IV-RELATED; PRO_ENDOPEP_SER; DPP6 N-terminal domain-like; alpha/beta-Hydrolases	-	-	-	OG5_128614		Ankyrin repeat	12	1
TR2__c0_g2_i1	candidate dipeptidyl aminopeptidase	1471	20	2.7E-118	61%	4	P:proteolysis; F:serine-type endopeptidase activity; F:serine-type peptidase activity; C:membrane	-	IPR029058 (G3DSA:3.40.50.GENE3D); IPR002469 (PFAM); IPR002469 (G3DSA:2.140.10.GENE3D); IPR001375 (PFAM); PTHR11731 (PANTHER); PTHR11731:SF93 (PANTHER); IPR002471 (PROSITE_PATTERNS); SSF82171 (SUPERFAMILY); IPR029058 (SUPERFAMILY)	AB_hydrolase; DPPIV_N; Peptidase_S9B_N; Peptidase_S9; PROTEASE FAMILY S9B,C DIPEPTIDYL-PEPTIDASE IV-RELATED; DIPEPTIDYL PEPTIDASE 4; PRO_ENDOPEP_SER; DPP6 N-terminal domain-like; alpha/beta-Hydrolases	-	-	-	OG5_128614		Ankyrin repeat	12	1
TR2__c0_g3_i1	candidate dipeptidyl aminopeptidase	1479	20	2.9E-118	61%	4	P:proteolysis; F:serine-type endopeptidase activity; F:serine-type peptidase activity; C:membrane	-	IPR029058 (G3DSA:3.40.50.GENE3D); IPR002469 (G3DSA:2.140.10.GENE3D); IPR001375 (PFAM); IPR002469 (PFAM); PTHR11731:SF93 (PANTHER); PTHR11731 (PANTHER); PTHR11731 (PANTHER); IPR002471 (PROSITE_PATTERNS); IPR029058 (SUPERFAMILY); SSF82171 (SUPERFAMILY)	AB_hydrolase; Peptidase_S9B_N; Peptidase_S9; DPPIV_N; DIPEPTIDYL PEPTIDASE 4; PROTEASE FAMILY S9B,C DIPEPTIDYL-PEPTIDASE IV-RELATED; PRO_ENDOPEP_SER; alpha/beta-Hydrolases; DPP6 N-terminal domain-like	-	-	-	OG5_128614		Ankyrin repeat	12	1
TR2__c0_g4_i1	candidate dipeptidyl aminopeptidase	1440	20	1.9E-118	61%	4	P:proteolysis; F:serine-type endopeptidase activity; F:serine-type peptidase activity; C:membrane	-	IPR002469 (G3DSA:2.140.10.GENE3D); IPR002469 (PFAM); IPR001375 (PFAM); IPR029058 (G3DSA:3.40.50.GENE3D); PTHR11731:SF93 (PANTHER); PTHR11731 (PANTHER); PTHR11731 (PANTHER); PTHR11731:SF93 (PANTHER); IPR002471 (PROSITE_PATTERNS); SSF82171 (SUPERFAMILY); IPR029058 (SUPERFAMILY)	Peptidase_S9B_N; DPPIV_N; Peptidase_S9; AB_hydrolase; DIPEPTIDYL PEPTIDASE 4; PROTEASE FAMILY S9B,C DIPEPTIDYL-PEPTIDASE IV-RELATED; PRO_ENDOPEP_SER; DPP6 N-terminal domain-like; alpha/beta-Hydrolases	-	-	-	OG5_128614		Ankyrin repeat	12	1
TR2__c0_g5_i1	candidate dipeptidyl aminopeptidase	1458	20	2.3E-118	61%	4	P:proteolysis; F:serine-type endopeptidase activity; F:serine-type peptidase activity; C:membrane	-	IPR001375 (PFAM); IPR002469 (PFAM); IPR002469 (G3DSA:2.140.10.GENE3D); IPR029058 (G3DSA:3.40.50.GENE3D); PTHR11731:SF93 (PANTHER); PTHR11731 (PANTHER); PTHR11731:SF93 (PANTHER); PTHR11731 (PANTHER); IPR002471 (PROSITE_PATTERNS); SSF82171 (SUPERFAMILY); IPR029058 (SUPERFAMILY)	Peptidase_S9; DPPIV_N; Peptidase_S9B_N; AB_hydrolase; DIPEPTIDYL PEPTIDASE 4; PROTEASE FAMILY S9B,C DIPEPTIDYL-PEPTIDASE IV-RELATED; PRO_ENDOPEP_SER; DPP6 N-terminal domain-like; alpha/beta-Hydrolases	-	-	-	OG5_128614		Ankyrin repeat	12	1
TR2__c0_g6_i1	candidate dipeptidyl aminopeptidase	1491	20	3.4E-118	61%	4	P:proteolysis; F:serine-type endopeptidase activity; F:serine-type peptidase activity; C:membrane	-	IPR001375 (PFAM); IPR002469 (PFAM); IPR002469 (G3DSA:2.140.10.GENE3D); IPR029058 (G3DSA:3.40.50.GENE3D); PTHR11731:SF93 (PANTHER); PTHR11731 (PANTHER); IPR002471 (PROSITE_PATTERNS); IPR029058 (SUPERFAMILY); SSF82171 (SUPERFAMILY)	Peptidase_S9; DPPIV_N; Peptidase_S9B_N; AB_hydrolase; DIPEPTIDYL PEPTIDASE 4; PROTEASE FAMILY S9B,C DIPEPTIDYL-PEPTIDASE IV-RELATED; PRO_ENDOPEP_SER; alpha/beta-Hydrolases; DPP6 N-terminal domain-like	-	-	-	OG5_128614		Ankyrin repeat	12	1
TR2__c0_g7_i1	candidate dipeptidyl aminopeptidase	1482	20	3.0E-118	61%	4	P:proteolysis; F:serine-type endopeptidase activity; F:serine-type peptidase activity; C:membrane	-	IPR001375 (PFAM); IPR002469 (PFAM); IPR029058 (G3DSA:3.40.50.GENE3D); IPR002469 (G3DSA:2.140.10.GENE3D); PTHR11731 (PANTHER); PTHR11731:SF93 (PANTHER); IPR002471 (PROSITE_PATTERNS); SSF82171 (SUPERFAMILY); IPR029058 (SUPERFAMILY)	Peptidase_S9; DPPIV_N; AB_hydrolase; Peptidase_S9B_N; PROTEASE FAMILY S9B,C DIPEPTIDYL-PEPTIDASE IV-RELATED; DIPEPTIDYL PEPTIDASE 4; PRO_ENDOPEP_SER; DPP6 N-terminal domain-like; alpha/beta-Hydrolases	-	-	-	OG5_128614		Ankyrin repeat	12	1
TR2__c0_g8_i1	candidate dipeptidyl aminopeptidase	1462	20	2.4E-118	61%	4	P:proteolysis; F:serine-type endopeptidase activity; F:serine-type peptidase activity; C:membrane	-	IPR001375 (PFAM); IPR002469 (PFAM); IPR002469 (G3DSA:2.140.10.GENE3D); IPR029058 (G3DSA:3.40.50.GENE3D); PTHR11731 (PANTHER); PTHR11731:SF93 (PANTHER); PTHR11731 (PANTHER); PTHR11731:SF93 (PANTHER); IPR002471 (PROSITE_PATTERNS); SSF82171 (SUPERFAMILY); IPR029058 (SUPERFAMILY)	Peptidase_S9; DPPIV_N; Peptidase_S9B_N; AB_hydrolase; PROTEASE FAMILY S9B,C DIPEPTIDYL-PEPTIDASE IV-RELATED; DIPEPTIDYL PEPTIDASE 4; PRO_ENDOPEP_SER; DPP6 N-terminal domain-like; alpha/beta-Hydrolases	-	-	-	OG5_128614		Ankyrin repeat	12	1
TR2__c0_g9_i1	dipeptidyl aminopeptidase	2873	20	1.9E-167	55.8%	5	P:proteolysis; F:serine-type endopeptidase activity; F:serine-type peptidase activity; C:membrane; F:aminopeptidase activity	-	IPR002469 (G3DSA:2.140.10.GENE3D); IPR002469 (PFAM); IPR029058 (G3DSA:3.40.50.GENE3D); IPR001375 (PFAM); PTHR11731 (PANTHER); PTHR11731:SF93 (PANTHER); PTHR11731 (PANTHER); IPR002471 (PROSITE_PATTERNS); TRANSMEMBRANE (PHOBIUS); NON_CYTOPLASMIC_DOMAIN (PHOBIUS); CYTOPLASMIC_DOMAIN (PHOBIUS); SSF82171 (SUPERFAMILY); IPR029058 (SUPERFAMILY); TMhelix (TMHMM)	Peptidase_S9B_N; DPPIV_N; AB_hydrolase; Peptidase_S9; PROTEASE FAMILY S9B,C DIPEPTIDYL-PEPTIDASE IV-RELATED; DIPEPTIDYL PEPTIDASE 4; PRO_ENDOPEP_SER; Transmembrane region; Non cytoplasmic domain; Cytoplasmic domain; DPP6 N-terminal domain-like; alpha/beta-Hydrolases; unintegrated	-	-	Y	OG5_128614		Ankyrin repeat	12	1
TR2__c0_g9_i2	dipeptidyl aminopeptidase	2874	20	2.6E-143	60.25%	5	P:proteolysis; F:serine-type endopeptidase activity; F:serine-type peptidase activity; C:membrane; F:aminopeptidase activity	-	IPR002469 (G3DSA:2.140.10.GENE3D); IPR001375 (PFAM); IPR002469 (PFAM); IPR029058 (G3DSA:3.40.50.GENE3D); PTHR11731:SF93 (PANTHER); PTHR11731 (PANTHER); IPR002471 (PROSITE_PATTERNS); SSF82171 (SUPERFAMILY); IPR029058 (SUPERFAMILY)	Peptidase_S9B_N; Peptidase_S9; DPPIV_N; AB_hydrolase; DIPEPTIDYL PEPTIDASE 4; PROTEASE FAMILY S9B,C DIPEPTIDYL-PEPTIDASE IV-RELATED; PRO_ENDOPEP_SER; DPP6 N-terminal domain-like; alpha/beta-Hydrolases	-	-	-	OG5_128614		Ankyrin repeat	12	1
TR2__c0_g10_i1	candidate dipeptidyl aminopeptidase	1470	20	2.7E-118	61%	4	P:proteolysis; F:serine-type endopeptidase activity; F:serine-type peptidase activity; C:membrane	-	IPR001375 (PFAM); IPR002469 (PFAM); IPR002469 (G3DSA:2.140.10.GENE3D); IPR029058 (G3DSA:3.40.50.GENE3D); PTHR11731:SF93 (PANTHER); PTHR11731 (PANTHER); PTHR11731 (PANTHER); PTHR11731:SF93 (PANTHER); IPR002471 (PROSITE_PATTERNS); IPR029058 (SUPERFAMILY); SSF82171 (SUPERFAMILY)	Peptidase_S9; DPPIV_N; Peptidase_S9B_N; AB_hydrolase; DIPEPTIDYL PEPTIDASE 4; PROTEASE FAMILY S9B,C DIPEPTIDYL-PEPTIDASE IV-RELATED; PRO_ENDOPEP_SER; alpha/beta-Hydrolases; DPP6 N-terminal domain-like	-	-	-	OG5_128614		Ankyrin repeat	12	1
TR2__c0_g11_i1	candidate dipeptidyl aminopeptidase	1469	20	2.7E-118	61%	4	P:proteolysis; F:serine-type endopeptidase activity; F:serine-type peptidase activity; C:membrane	-	IPR002469 (PFAM); IPR001375 (PFAM); IPR029058 (G3DSA:3.40.50.GENE3D); IPR002469 (G3DSA:2.140.10.GENE3D); PTHR11731 (PANTHER); PTHR11731:SF93 (PANTHER); PTHR11731 (PANTHER); PTHR11731:SF93 (PANTHER); IPR002471 (PROSITE_PATTERNS); SSF82171 (SUPERFAMILY); IPR029058 (SUPERFAMILY)	DPPIV_N; Peptidase_S9; AB_hydrolase; Peptidase_S9B_N; PROTEASE FAMILY S9B,C DIPEPTIDYL-PEPTIDASE IV-RELATED; DIPEPTIDYL PEPTIDASE 4; PRO_ENDOPEP_SER; DPP6 N-terminal domain-like; alpha/beta-Hydrolases	-	-	-	OG5_128614		Ankyrin repeat	12	1
TR2__c0_g12_i1	candidate dipeptidyl aminopeptidase	1461	20	2.4E-118	61%	4	P:proteolysis; F:serine-type endopeptidase activity; F:serine-type peptidase activity; C:membrane	-	IPR001375 (PFAM); IPR029058 (G3DSA:3.40.50.GENE3D); IPR002469 (PFAM); IPR002469 (G3DSA:2.140.10.GENE3D); PTHR11731 (PANTHER); PTHR11731:SF93 (PANTHER); IPR002471 (PROSITE_PATTERNS); SSF82171 (SUPERFAMILY); IPR029058 (SUPERFAMILY)	Peptidase_S9; AB_hydrolase; DPPIV_N; Peptidase_S9B_N; PROTEASE FAMILY S9B,C DIPEPTIDYL-PEPTIDASE IV-RELATED; DIPEPTIDYL PEPTIDASE 4; PRO_ENDOPEP_SER; DPP6 N-terminal domain-like; alpha/beta-Hydrolases	-	-	-	OG5_128614		Ankyrin repeat	12	1
TR2__c0_g13_i1	candidate dipeptidyl aminopeptidase	1501	20	3.7E-118	61%	4	P:proteolysis; F:serine-type endopeptidase activity; F:serine-type peptidase activity; C:membrane	-	IPR001375 (PFAM); IPR002469 (PFAM); IPR029058 (G3DSA:3.40.50.GENE3D); IPR002469 (G3DSA:2.140.10.GENE3D); PTHR11731 (PANTHER); PTHR11731:SF93 (PANTHER); IPR002471 (PROSITE_PATTERNS); SSF82171 (SUPERFAMILY); IPR029058 (SUPERFAMILY)	Peptidase_S9; DPPIV_N; AB_hydrolase; Peptidase_S9B_N; PROTEASE FAMILY S9B,C DIPEPTIDYL-PEPTIDASE IV-RELATED; DIPEPTIDYL PEPTIDASE 4; PRO_ENDOPEP_SER; DPP6 N-terminal domain-like; alpha/beta-Hydrolases	-	-	-	OG5_128614		Ankyrin repeat	12	1
TR2__c0_g14_i1	candidate dipeptidyl aminopeptidase	1469	20	2.7E-118	61%	4	P:proteolysis; F:serine-type endopeptidase activity; F:serine-type peptidase activity; C:membrane	-	IPR001375 (PFAM); IPR002469 (PFAM); IPR029058 (G3DSA:3.40.50.GENE3D); IPR002469 (G3DSA:2.140.10.GENE3D); PTHR11731 (PANTHER); PTHR11731 (PANTHER); PTHR11731:SF93 (PANTHER); IPR002471 (PROSITE_PATTERNS); IPR029058 (SUPERFAMILY); SSF82171 (SUPERFAMILY)	Peptidase_S9; DPPIV_N; AB_hydrolase; Peptidase_S9B_N; PROTEASE FAMILY S9B,C DIPEPTIDYL-PEPTIDASE IV-RELATED; DIPEPTIDYL PEPTIDASE 4; PRO_ENDOPEP_SER; alpha/beta-Hydrolases; DPP6 N-terminal domain-like	-	-	-	OG5_128614		Ankyrin repeat	12	1
TR2__c0_g15_i1	candidate dipeptidyl aminopeptidase	1481	20	3.0E-118	61%	4	P:proteolysis; F:serine-type endopeptidase activity; F:serine-type peptidase activity; C:membrane	-	IPR029058 (G3DSA:3.40.50.GENE3D); IPR002469 (G3DSA:2.140.10.GENE3D); IPR002469 (PFAM); IPR001375 (PFAM); PTHR11731:SF93 (PANTHER); PTHR11731 (PANTHER); PTHR11731 (PANTHER); PTHR11731:SF93 (PANTHER); IPR002471 (PROSITE_PATTERNS); SSF82171 (SUPERFAMILY); IPR029058 (SUPERFAMILY)	AB_hydrolase; Peptidase_S9B_N; DPPIV_N; Peptidase_S9; DIPEPTIDYL PEPTIDASE 4; PROTEASE FAMILY S9B,C DIPEPTIDYL-PEPTIDASE IV-RELATED; PRO_ENDOPEP_SER; DPP6 N-terminal domain-like; alpha/beta-Hydrolases	-	-	-	OG5_128614		Ankyrin repeat	12	1
TR3__c0_g1_i1	homeodomain protein class 2	316	20	2.1E-9	64.25%	4	C:nucleus; F:DNA binding; P:regulation of transcription, DNA-templated; F:sequence-specific DNA binding	-	Coil (COILS); IPR001356 (SMART); IPR008422 (PFAM); IPR009057 (G3DSA:1.10.10.GENE3D); IPR001356 (PROSITE_PROFILES); IPR009057 (SUPERFAMILY)	Coil; HOX; Homeobox_KN; Homeodomain-like; HOMEOBOX_2	-	-	-	OG5_230906	dipeptidyl	Dipeptidyl peptidase IV (DPP IV) N-terminal region, Prolyl oligopeptidase family	86	46
TR3__c0_g2_i1	homeobox domain-containing transcription factor	1529	20	3.1E-9	63%	4	P:regulation of transcription, DNA-templated; F:sequence-specific DNA binding; C:nucleus; F:DNA binding	-	Coil (COILS); IPR001356 (SMART); IPR008422 (PFAM); IPR009057 (G3DSA:1.10.10.GENE3D); IPR001356 (PROSITE_PROFILES); IPR009057 (SUPERFAMILY)	Coil; HOX; Homeobox_KN; Homeodomain-like; HOMEOBOX_2	-	-	-	--	--	--	--	--
TR4__c0_g1_i1	ankyrin repeat protein	750	20	1.3E-14	61.85%	2	P:protein ubiquitination; F:ubiquitin-protein transferase activity	-	IPR002110 (SMART); IPR020683 (G3DSA:1.25.40.GENE3D); IPR020683 (PFAM); PTHR24188 (PANTHER); IPR002083 (PROSITE_PROFILES); IPR002110 (PROSITE_PROFILES); IPR002110 (PROSITE_PROFILES); IPR020683 (PROSITE_PROFILES); IPR020683 (SUPERFAMILY); IPR008974 (SUPERFAMILY)	ANK; Ankyrin_rpt-contain_dom; Ank_2; ANKYRIN REPEAT PROTEIN; MATH; ANK_REPEAT; ANK_REP_REGION; Ankyrin repeat; TRAF domain-like	-	-	-	OG5_126566	hypothetical protein	IQ calmodulin-binding motif	47	30
TR4__c0_g1_i2	ankyrin repeat protein	639	20	1.5E-9	65.05%	1	F:transferase activity	-	IPR002110 (SMART); IPR020683 (PFAM); IPR020683 (G3DSA:1.25.40.GENE3D); PTHR24188 (PANTHER); IPR002110 (PROSITE_PROFILES); IPR002083 (PROSITE_PROFILES); IPR020683 (PROSITE_PROFILES); IPR020683 (SUPERFAMILY); IPR008974 (SUPERFAMILY)	ANK; Ank_2; Ankyrin_rpt-contain_dom; ANKYRIN REPEAT PROTEIN; ANK_REPEAT; MATH; ANK_REP_REGION; Ankyrin repeat; TRAF domain-like	-	-	-	OG5_126566	hypothetical protein	IQ calmodulin-binding motif	47	30
TR5__c0_g1_i1	taf1 transcription initiation factor tfiid subunit taf1	3570	20	2.7E-161	61.15%	3	F:binding; P:primary metabolic process; P:cellular macromolecule metabolic process	-	Coil (COILS); IPR022591 (PFAM); PTHR13900 (PANTHER); PTHR13900:SF0 (PANTHER)	Coil; DUF3591; TRANSCRIPTION INITIATION FACTOR TFIID; TRANSCRIPTION INITIATION FACTOR TFIID SUBUNIT 1-RELATED	-	-	-	OG5_129078	homeobox domain	Homeobox domain	2	1
TR5__c0_g1_i2	taf1 transcription initiation factor tfiid subunit taf1	3569	20	0.0E0	59.2%	3	F:binding; P:primary metabolic process; P:cellular macromolecule metabolic process	-	Coil (COILS); Coil (COILS); Coil (COILS); IPR022591 (PFAM); PTHR13900:SF0 (PANTHER); PTHR13900 (PANTHER)	Coil; DUF3591; TRANSCRIPTION INITIATION FACTOR TFIID SUBUNIT 1-RELATED; TRANSCRIPTION INITIATION FACTOR TFIID	-	-	-	OG5_129078	homeobox domain	Homeobox domain	2	1
TR6__c0_g1_i1	protein disulfide isomerase eps1	1089	20	3.2E-47	50%	7	P:cell redox homeostasis; P:metabolic process; C:cell; F:isomerase activity; P:response to endoplasmic reticulum stress; F:protein disulfide isomerase activity; P:protein folding	-	IPR012336 (G3DSA:3.40.30.GENE3D); PF13848 (PFAM); IPR012336 (G3DSA:3.40.30.GENE3D); IPR013766 (PFAM); PTHR18929 (PANTHER); IPR017937 (PROSITE_PATTERNS); SIGNAL_PEPTIDE (PHOBIUS); SIGNAL_PEPTIDE_N_REGION (PHOBIUS); NON_CYTOPLASMIC_DOMAIN (PHOBIUS); SIGNAL_PEPTIDE_C_REGION (PHOBIUS); SIGNAL_PEPTIDE_H_REGION (PHOBIUS); IPR012336 (PROSITE_PROFILES); SignalP-noTM (SIGNALP_EUK); SignalP-noTM (SIGNALP_G…	Thioredoxin-like_fold; Thioredoxin_6; Thioredoxin; PROTEIN DISULFIDE ISOMERASE; THIOREDOXIN_1; Signal Peptide; Signal peptide N-region; Non cytoplasmic domain; Signal peptide C-region; Signal peptide H-region; THIOREDOXIN_2; SignalP-noTM; SignalP-TM; Thioredoxin-like	-	Y	-	OG5_132225		Nrap protein	86	63
TR6__c0_g2_i1	protein disulfide isomerase eps1	1103	20	2.0E-48	50.4%	7	P:cell redox homeostasis; P:metabolic process; C:cell; F:isomerase activity; P:response to endoplasmic reticulum stress; F:protein disulfide isomerase activity; P:protein folding	-	IPR012336 (G3DSA:3.40.30.GENE3D); IPR012336 (G3DSA:3.40.30.GENE3D); PF13848 (PFAM); IPR013766 (PFAM); PTHR18929 (PANTHER); IPR017937 (PROSITE_PATTERNS); SIGNAL_PEPTIDE (PHOBIUS); NON_CYTOPLASMIC_DOMAIN (PHOBIUS); SIGNAL_PEPTIDE_N_REGION (PHOBIUS); SIGNAL_PEPTIDE_H_REGION (PHOBIUS); SIGNAL_PEPTIDE_C_REGION (PHOBIUS); IPR012336 (PROSITE_PROFILES); SignalP-TM (SIGNALP_GRAM_POSITIVE); SignalP-noTM (S…	Thioredoxin-like_fold; Thioredoxin_6; Thioredoxin; PROTEIN DISULFIDE ISOMERASE; THIOREDOXIN_1; Signal Peptide; Non cytoplasmic domain; Signal peptide N-region; Signal peptide H-region; Signal peptide C-region; THIOREDOXIN_2; SignalP-TM; SignalP-noTM; Thioredoxin-like	-	Y	-	OG5_132225		Nrap protein	86	63
TR6__c0_g3_i1	protein disulfide isomerase eps1	1546	20	4.3E-60	50.1%	7	P:cell redox homeostasis; P:metabolic process; C:cell; F:isomerase activity; P:response to endoplasmic reticulum stress; F:protein disulfide isomerase activity; P:protein folding	-	IPR012336 (G3DSA:3.40.30.GENE3D); PF13848 (PFAM); IPR012336 (G3DSA:3.40.30.GENE3D); IPR013766 (PFAM); PTHR18929 (PANTHER); IPR017937 (PROSITE_PATTERNS); SIGNAL_PEPTIDE_H_REGION (PHOBIUS); TRANSMEMBRANE (PHOBIUS); NON_CYTOPLASMIC_DOMAIN (PHOBIUS); SIGNAL_PEPTIDE (PHOBIUS); CYTOPLASMIC_DOMAIN (PHOBIUS); SIGNAL_PEPTIDE_C_REGION (PHOBIUS); SIGNAL_PEPTIDE_N_REGION (PHOBIUS); IPR012336 (PROSITE_PROFILE…	Thioredoxin-like_fold; Thioredoxin_6; Thioredoxin; PROTEIN DISULFIDE ISOMERASE; THIOREDOXIN_1; Signal peptide H-region; Transmembrane region; Non cytoplasmic domain; Signal Peptide; Cytoplasmic domain; Signal peptide C-region; Signal peptide N-region; THIOREDOXIN_2; SignalP-noTM; SignalP-TM; Thioredoxin-like; unintegrated	-	Y	Y	OG5_132225		Nrap protein	86	63
TR6__c1_g1_i1	protein disulfide isomerase eps1	1435	20	1.2E-39	47.25%	9	P:cell redox homeostasis; P:metabolic process; C:cell; F:isomerase activity; P:response to endoplasmic reticulum stress; F:protein disulfide isomerase activity; P:protein folding; C:endoplasmic reticulum; C:Golgi apparatus	-	PR00421 (PRINTS); IPR012336 (G3DSA:3.40.30.GENE3D); IPR013766 (PFAM); PF13848 (PFAM); IPR012336 (G3DSA:3.40.30.GENE3D); PTHR18929 (PANTHER); IPR017937 (PROSITE_PATTERNS); CYTOPLASMIC_DOMAIN (PHOBIUS); SIGNAL_PEPTIDE_N_REGION (PHOBIUS); SIGNAL_PEPTIDE (PHOBIUS); SIGNAL_PEPTIDE_H_REGION (PHOBIUS); NON_CYTOPLASMIC_DOMAIN (PHOBIUS); SIGNAL_PEPTIDE_C_REGION (PHOBIUS); TRANSMEMBRANE (PHOBIUS); IPR01233…	THIOREDOXIN; Thioredoxin-like_fold; Thioredoxin; Thioredoxin_6; PROTEIN DISULFIDE ISOMERASE; THIOREDOXIN_1; Cytoplasmic domain; Signal peptide N-region; Signal Peptide; Signal peptide H-region; Non cytoplasmic domain; Signal peptide C-region; Transmembrane region; THIOREDOXIN_2; SignalP-TM; SignalP-noTM; Thioredoxin-like; unintegrated	-	Y	Y	OG5_152721		Bromodomain	76	56
TR6__c2_g1_i1	disulfide isomerase	1240	20	6.5E-102	62.15%	5	C:intracellular; F:isomerase activity; P:cellular response to stress; P:single-organism process; P:organic substance metabolic process	-	Coil (COILS); Coil (COILS); PR00421 (PRINTS); IPR013766 (PFAM); IPR012336 (G3DSA:3.40.30.GENE3D); IPR011679 (PFAM); IPR005788 (TIGRFAM); IPR011679 (G3DSA:1.20.1150.GENE3D); IPR012336 (G3DSA:3.40.30.GENE3D); PTHR18929 (PANTHER); PTHR18929:SF43 (PANTHER); IPR017937 (PROSITE_PATTERNS); IPR017937 (PROSITE_PATTERNS); SIGNAL_PEPTIDE_H_REGION (PHOBIUS); SIGNAL_PEPTIDE_N_REGION (PHOBIUS); NON_CYTOPLASMIC…	Coil; THIOREDOXIN; Thioredoxin; Thioredoxin-like_fold; ERp29; TIGR01126; ER_p29_C; PROTEIN DISULFIDE ISOMERASE; PROTEIN DISULFIDE-ISOMERASE 1-RELATED; THIOREDOXIN_1; Signal peptide H-region; Signal peptide N-region; Non cytoplasmic domain; Signal Peptide; Signal peptide C-region; THIOREDOXIN_2; SignalP-noTM; ERP29 C domain-like; Thioredoxin-like; unintegrated	-	Y	Y	OG5_127741	disulfide isomerase	Thioredoxin	9	7
TR6__c3_g1_i1	thioredoxin-domain-containing protein	722	20	2.0E-31	48.2%	7	P:cell redox homeostasis; P:response to endoplasmic reticulum stress; F:protein disulfide isomerase activity; P:protein folding; C:cell; P:metabolic process; F:isomerase activity	-	IPR013766 (PFAM); IPR012336 (G3DSA:3.40.30.GENE3D); PTHR18929 (PANTHER); PTHR18929:SF52 (PANTHER); SIGNAL_PEPTIDE_H_REGION (PHOBIUS); SIGNAL_PEPTIDE_C_REGION (PHOBIUS); SIGNAL_PEPTIDE (PHOBIUS); SIGNAL_PEPTIDE_N_REGION (PHOBIUS); NON_CYTOPLASMIC_DOMAIN (PHOBIUS); IPR012336 (PROSITE_PROFILES); IPR012336 (SUPERFAMILY); IPR012336 (SUPERFAMILY); TMhelix (TMHMM)	Thioredoxin; Thioredoxin-like_fold; PROTEIN DISULFIDE ISOMERASE; THIOREDOXIN DOMAIN-CONTAINING PROTEIN 5; Signal peptide H-region; Signal peptide C-region; Signal Peptide; Signal peptide N-region; Non cytoplasmic domain; THIOREDOXIN_2; Thioredoxin-like; unintegrated	-	-	Y	OG5_132225		Nrap protein	86	63
TR6__c4_g1_i1	protein disulfide isomerase	749	20	9.2E-50	60.1%	3	F:catalytic activity; P:metabolic process; P:cellular process	-	PR00421 (PRINTS); IPR012336 (G3DSA:3.40.30.GENE3D); IPR013766 (PFAM); IPR012336 (G3DSA:3.40.30.GENE3D); IPR005788 (TIGRFAM); PTHR18929 (PANTHER); IPR017937 (PROSITE_PATTERNS); IPR012336 (PROSITE_PROFILES); IPR012336 (SUPERFAMILY); IPR012336 (SUPERFAMILY); IPR012336 (SUPERFAMILY)	THIOREDOXIN; Thioredoxin-like_fold; Thioredoxin; TIGR01126; PROTEIN DISULFIDE ISOMERASE; THIOREDOXIN_1; THIOREDOXIN_2; Thioredoxin-like	-	-	-	OG5_127741	disulfide isomerase	Thioredoxin	9	7
TR6__c4_g2_i1	protein disulfide isomerase	1199	20	2.5E-73	57.4%	3	F:catalytic activity; P:metabolic process; P:cellular process	-	Coil (COILS); PR00421 (PRINTS); IPR011679 (PFAM); IPR013766 (PFAM); IPR012336 (G3DSA:3.40.30.GENE3D); IPR011679 (G3DSA:1.20.1150.GENE3D); IPR005788 (TIGRFAM); IPR012336 (G3DSA:3.40.30.GENE3D); PTHR18929 (PANTHER); PTHR18929:SF43 (PANTHER); IPR017937 (PROSITE_PATTERNS); IPR012336 (PROSITE_PROFILES); IPR011679 (SUPERFAMILY); IPR012336 (SUPERFAMILY); IPR012336 (SUPERFAMILY)	Coil; THIOREDOXIN; ERp29; Thioredoxin; Thioredoxin-like_fold; ER_p29_C; TIGR01126; PROTEIN DISULFIDE ISOMERASE; PROTEIN DISULFIDE-ISOMERASE 1-RELATED; THIOREDOXIN_1; THIOREDOXIN_2; ERP29 C domain-like; Thioredoxin-like	-	-	-	OG5_127741	disulfide isomerase	Thioredoxin	9	7
TR7__c0_g1_i1	protein kinase regulator ste50 protein	1993	20	1.1E-44	48.85%	1	P:signal transduction	-	Coil (COILS); IPR001660 (SMART); IPR001452 (SMART); IPR001660 (PFAM); IPR013761 (G3DSA:1.10.150.GENE3D); G3DSA:2.30.30.40 (GENE3D); IPR001452 (PFAM); G3DSA:2.30.30.40 (GENE3D); IPR000159 (PFAM); PTHR12844 (PANTHER); IPR001660 (PROSITE_PROFILES); IPR001452 (PROSITE_PROFILES); IPR000159 (PROSITE_PROFILES); IPR029071 (SUPERFAMILY); IPR001452 (SUPERFAMILY); IPR013761 (SUPERFAMILY); IPR001452 (SUPERFA…	Coil; SAM; SH3; SAM_2; SAM/pointed; unintegrated; SH3_1; RA; CONNECTOR ENCHANCER OF KINASE SUPPRESSOR OF RAS; SAM_DOMAIN; Ubiquitin-like; SH3-domain; SAM/Pointed domain	-	-	-	--	--	--	--	--
TR8__c0_g1_i1	---NA---	545	0	-	-		-	-	Coil (COILS)	Coil	-	-	-	OG5_126560			501	95
TR8__c0_g2_i1	---NA---	279	0	-	-		-	-	NON_CYTOPLASMIC_DOMAIN (PHOBIUS); TRANSMEMBRANE (PHOBIUS); CYTOPLASMIC_DOMAIN (PHOBIUS)	Non cytoplasmic domain; Transmembrane region; Cytoplasmic domain	-	-	-	--	--	--	--	--
TR8__c1_g1_i1	kinetochore protein mis13	1143	20	3.0E-26	53.8%	1	C:chromosome, centromeric region	-	Coil (COILS); Coil (COILS); Coil (COILS); IPR013218 (PFAM)	Coil; MIS13	-	-	-	OG5_140264	disulfide isomerase	Thioredoxin	107	63
TR9__c0_g1_i1	---NA---	704	0	-	-		-	-	no IPS match		-	-	-	--	--	--	--	--
TR9__c1_g1_i1	---NA---	1729	0	-	-		-	-	Coil (COILS)	Coil	-	-	-	--	--	--	--	--
TR10__c0_g1_i1	camk camkl pask protein kinase	2061	20	1.2E-55	61.4%	10	F:kinase activity; F:ATP binding; F:protein kinase activity; P:phosphorylation; F:nucleotide binding; P:protein phosphorylation; C:cytosol; C:nucleus; P:negative regulation of apoptotic process; F:protein serine/threonine kinase activity	-	Coil (COILS); IPR002290 (SMART); G3DSA:3.30.200.20 (GENE3D); IPR000719 (PFAM); G3DSA:1.10.510.10 (GENE3D); PTHR22971 (PANTHER); IPR017441 (PROSITE_PATTERNS); IPR008271 (PROSITE_PATTERNS); CYTOPLASMIC_DOMAIN (PHOBIUS); TRANSMEMBRANE (PHOBIUS); NON_CYTOPLASMIC_DOMAIN (PHOBIUS); CYTOPLASMIC_DOMAIN (PHOBIUS); TRANSMEMBRANE (PHOBIUS); IPR000719 (PROSITE_PROFILES); IPR011009 (SUPERFAMILY)	Coil; S_TKc; unintegrated; Pkinase; SERINE/THREONINE PROTEIN KINASE; PROTEIN_KINASE_ATP; PROTEIN_KINASE_ST; Cytoplasmic domain; Transmembrane region; Non cytoplasmic domain; PROTEIN_KINASE_DOM; Protein kinase-like (PK-like)	-	-	-	OG5_131169		Exonuclease	75	59
TR10__c0_g1_i2	camk camkl pask protein kinase	2117	20	1.6E-55	61.4%	10	F:kinase activity; F:ATP binding; F:protein kinase activity; P:phosphorylation; F:nucleotide binding; P:protein phosphorylation; C:cytosol; C:nucleus; P:negative regulation of apoptotic process; F:protein serine/threonine kinase activity	-	IPR002290 (SMART); IPR000719 (PFAM); G3DSA:1.10.510.10 (GENE3D); G3DSA:3.30.200.20 (GENE3D); PTHR22971 (PANTHER); IPR008271 (PROSITE_PATTERNS); IPR017441 (PROSITE_PATTERNS); IPR000719 (PROSITE_PROFILES); IPR011009 (SUPERFAMILY)	S_TKc; Pkinase; unintegrated; SERINE/THREONINE PROTEIN KINASE; PROTEIN_KINASE_ST; PROTEIN_KINASE_ATP; PROTEIN_KINASE_DOM; Protein kinase-like (PK-like)	-	-	-	OG5_131169		Exonuclease	75	59
TR11__c0_g1_i1	sentrin-specific protease 1-like	364	20	3.7E-42	66.7%	3	C:nuclear part; F:peptidase activity; P:cellular process	-	IPR003653 (PFAM); G3DSA:3.30.310.130 (GENE3D); PTHR12606:SF1 (PANTHER); PTHR12606 (PANTHER); IPR003653 (PROSITE_PROFILES); SSF54001 (SUPERFAMILY)	Peptidase_C48; unintegrated; GH15225P; SENTRIN/SUMO-SPECIFIC PROTEASE; ULP_PROTEASE; Cysteine proteinases	-	-	-	OG5_127954	hypothetical protein	Mis12-Mtw1 protein family	15	12
TR11__c0_g2_i1	sentrin-specific protease 1-like	1095	20	2.1E-81	65.6%	14	C:nucleoplasm; C:focal adhesion; C:nuclear membrane; F:endopeptidase activity; F:protein binding; F:SUMO-specific protease activity; P:activation of cysteine-type endopeptidase activity involved in apoptotic process; P:regulation of definitive erythrocyte differentiation; P:protein sumoylation; P:protein desumoylation; P:negative regulation of proteasomal ubiquitin-dependent protein catabolic pro…	EC:3.4	Coil (COILS); G3DSA:3.30.310.130 (GENE3D); IPR003653 (PFAM); PTHR12606:SF1 (PANTHER); PTHR12606 (PANTHER); IPR003653 (PROSITE_PROFILES); SSF54001 (SUPERFAMILY)	Coil; unintegrated; Peptidase_C48; GH15225P; SENTRIN/SUMO-SPECIFIC PROTEASE; ULP_PROTEASE; Cysteine proteinases	-	-	-	OG5_127954	hypothetical protein	Mis12-Mtw1 protein family	15	12
TR12__c0_g1_i1	n-terminal xaa-pro-lys n-methyltransferase 1	839	20	6.8E-86	65.05%	3	C:cytoplasm; F:N-terminal protein N-methyltransferase activity; P:N-terminal protein amino acid methylation	EC:2.1.1	IPR008576 (PFAM); IPR029063 (G3DSA:3.40.50.GENE3D); IPR008576 (PIRSF); IPR008576 (PANTHER); IPR029063 (SUPERFAMILY)	Methyltransf_PK; SAM-dependent_MTases; Mtase_AD-003; AD-003 - RELATED; S-adenosyl-L-methionine-dependent methyltransferases	-	-	-	OG5_127629	protease	Ulp1 protease family, C-terminal catalytic domain	102	67
TR12__c0_g2_i1	n-terminal xaa-pro-lys n-methyltransferase 1	667	20	2.4E-73	64.85%	3	C:cytoplasm; F:N-terminal protein N-methyltransferase activity; P:N-terminal protein amino acid methylation	EC:2.1.1	IPR008576 (PFAM); IPR008576 (PIRSF); IPR029063 (G3DSA:3.40.50.GENE3D); IPR008576 (PANTHER); IPR029063 (SUPERFAMILY)	Methyltransf_PK; Mtase_AD-003; SAM-dependent_MTases; AD-003 - RELATED; S-adenosyl-L-methionine-dependent methyltransferases	-	-	-	OG5_127629	protease	Ulp1 protease family, C-terminal catalytic domain	102	67
TR13__c0_g1_i1	chromatin remodeling complex subunit	1065	20	9.8E-6	50.8%	20	F:ATP binding; F:zinc ion binding; F:metal ion binding; C:mating-type region heterochromatin; C:mitotic spindle pole body; P:nucleosome positioning; C:nuclear chromatin; P:chromatin silencing at silent mating-type cassette; C:nucleus; F:DNA binding; P:negative regulation of transcription from RNA polymerase II promoter; P:chromatin silencing at rDNA; C:SHREC complex; P:metabolic process; C:nuclea…	-	no IPS match		-	-	-	--	--	--	--	--
TR13__c0_g2_i1	chromatin remodeling complex subunit	3466	20	0.0E0	55.1%	4	F:ATP binding; F:zinc ion binding; F:metal ion binding; C:nucleus	-	IPR000953 (SMART); IPR014001 (SMART); IPR001650 (SMART); IPR027417 (G3DSA:3.40.50.GENE3D); IPR000330 (PFAM); IPR027417 (G3DSA:3.40.50.GENE3D); IPR001650 (PFAM); G3DSA:2.40.50.40 (GENE3D); PTHR10799:SF563 (PANTHER); PTHR10799 (PANTHER); IPR001650 (PROSITE_PROFILES); IPR000953 (PROSITE_PROFILES); IPR014001 (PROSITE_PROFILES); IPR016197 (SUPERFAMILY); IPR027417 (SUPERFAMILY); IPR016197 (SUPERFAMILY)…	CHROMO; DEXDc; HELICc; P-loop_NTPase; SNF2_N; Helicase_C; unintegrated; SUBFAMILY NOT NAMED; SWI/SNF-RELATED MATRIX-ASSOCIATED ACTIN-DEPENDENT REGULATOR OF CHROMATIN SUBFAMILY-RELATED; HELICASE_CTER; CHROMO_2; HELICASE_ATP_BIND_1; Chromo domain-like; P-loop containing nucleoside triphosphate hydrolases	-	-	-	OG5_128846		Eukaryotic protein of unknown function (DUF858)	111	64
TR13__c1_g1_i1	---NA---	596	0	-	-		-	-	no IPS match		-	-	-	OG5_132120	binding	SNF2 family N-terminal domain	81	40
TR14__c0_g1_i1	hatpase_c domain-containing protein	4397	20	0.0E0	55.7%		-	-	Coil (COILS); IPR003594 (G3DSA:3.30.565.GENE3D); IPR022155 (PFAM); IPR003594 (PFAM); PTHR15600 (PANTHER); PTHR15600:SF29 (PANTHER); IPR003594 (SUPERFAMILY)	Coil; HATPase_C; DUF3684; HATPase_c; FAMILY NOT NAMED; SUBFAMILY NOT NAMED; ATPase domain of HSP90 chaperone/DNA topoisomerase II/histidine kinase	-	-	-	OG5_144644		GATA zinc finger, Atrophin-1 family	39	25
TR15__c0_g1_i1	chromatin assembly factor 1 subunit b	2225	20	4.0E-87	70.75%	5	C:nucleus; C:CAF-1 complex; C:chromosomal part; F:histone binding; P:nucleosome assembly	-	IPR001680 (SMART); IPR001680 (PFAM); IPR015943 (G3DSA:2.130.10.GENE3D); PTHR15271 (PANTHER); IPR019775 (PROSITE_PATTERNS); IPR001680 (PROSITE_PROFILES); IPR017986 (PROSITE_PROFILES); IPR001680 (PROSITE_PROFILES); IPR001680 (PROSITE_PROFILES); IPR017986 (SUPERFAMILY)	WD40; WD40/YVTN_repeat-like_dom; CHROMATIN ASSEMBLY FACTOR 1 SUBUNIT B; WD_REPEATS_1; WD_REPEATS_2; WD_REPEATS_REGION; WD40 repeat-like	-	-	-	OG5_128392	hypothetical protein		12	9
TR15__c0_g2_i1	chromatin assembly factor 1 subunit b	661	20	1.0E-11	72.95%	4	C:macromolecular complex; C:nuclear chromosome part; P:nucleosome assembly; P:single-organism cellular process	-	no IPS match		-	-	-	OG5_128392	hypothetical protein		12	9
TR16__c0_g1_i1	phosphoenolpyruvate carboxykinase	2095	20	0.0E0	77.4%	7	F:phosphoenolpyruvate carboxykinase (ATP) activity; F:phosphoenolpyruvate carboxykinase (GTP) activity; F:GTP binding; F:kinase activity; F:metal ion binding; P:gluconeogenesis; P:phosphorylation	EC:4.1.1; EC:4.1.1.49; EC:4.1.1.32	NON_CYTOPLASMIC_DOMAIN (PHOBIUS); CYTOPLASMIC_DOMAIN (PHOBIUS); TRANSMEMBRANE (PHOBIUS); TMhelix (TMHMM)	Non cytoplasmic domain; Cytoplasmic domain; Transmembrane region; unintegrated	-	-	Y	OG5_129007	cyclophilin, isomerase	Cyclophilin type peptidyl-prolyl cis-trans isomerase/CLD	76	55
TR17__c0_g1_i1	ankyrin repeat protein	3711	20	9.6E-45	43.75%	3	P:protein ubiquitination; F:ubiquitin-protein transferase activity; P:signal transduction	-	IPR002110 (PRINTS); IPR002110 (SMART); IPR020683 (G3DSA:1.25.40.GENE3D); IPR020683 (PFAM); PF13857 (PFAM); IPR020683 (G3DSA:1.25.40.GENE3D); IPR020683 (G3DSA:1.25.40.GENE3D); PTHR24123 (PANTHER); TRANSMEMBRANE (PHOBIUS); NON_CYTOPLASMIC_DOMAIN (PHOBIUS); CYTOPLASMIC_DOMAIN (PHOBIUS); IPR002110 (PROSITE_PROFILES); IPR002110 (PROSITE_PROFILES); IPR002110 (PROSITE_PROFILES); IPR002110 (PROSITE_PROFI…	ANKYRIN; ANK; Ankyrin_rpt-contain_dom; Ank_2; Ank_5; FAMILY NOT NAMED; Transmembrane region; Non cytoplasmic domain; Cytoplasmic domain; ANK_REPEAT; ANK_REP_REGION; Ankyrin repeat	-	-	-	OG5_126566	hypothetical protein	IQ calmodulin-binding motif	47	30
TR18__c0_g1_i1	---NA---	1178	0	-	-		-	-	no IPS match		-	-	-	--	--	--	--	--
TR18__c1_g1_i1	---NA---	851	0	-	-		-	-	IPR001452 (SMART); IPR001452 (PFAM); G3DSA:2.30.30.40 (GENE3D); IPR001452 (PROSITE_PROFILES); IPR001452 (SUPERFAMILY)	SH3; SH3_1; unintegrated; SH3-domain	-	-	-	--	--	--	--	--
TR18__c2_g1_i1	---NA---	1275	0	-	-		-	-	no IPS match		-	-	-	--	--	--	--	--
TR19__c0_g1_i1	leucine rich repeat protein	1191	20	2.4E-26	56.3%		-	-	IPR003591 (SMART); G3DSA:3.80.10.10 (GENE3D); IPR001611 (PFAM); PTHR23155 (PANTHER); IPR001611 (PROSITE_PROFILES); IPR001611 (PROSITE_PROFILES); IPR001611 (PROSITE_PROFILES); IPR001611 (PROSITE_PROFILES); SSF52047 (SUPERFAMILY)	LRR_TYP; unintegrated; LRR_8; LEUCINE-RICH REPEAT-CONTAINING PROTEIN; LRR; RNI-like	-	-	-	OG5_126657		Ankyrin repeat	21	16
TR19__c0_g1_i2	leucine rich repeat protein	1273	20	4.1E-34	52.55%		-	-	SM00364 (SMART); IPR003591 (SMART); G3DSA:3.80.10.10 (GENE3D); IPR001611 (PFAM); G3DSA:3.80.10.10 (GENE3D); IPR001611 (PFAM); PTHR23155 (PANTHER); IPR001611 (PROSITE_PROFILES); IPR001611 (PROSITE_PROFILES); IPR001611 (PROSITE_PROFILES); IPR001611 (PROSITE_PROFILES); IPR001611 (PROSITE_PROFILES); IPR001611 (PROSITE_PROFILES); SSF52058 (SUPERFAMILY)	LRR_BAC; LRR_TYP; unintegrated; LRR_8; LRR_1; LEUCINE-RICH REPEAT-CONTAINING PROTEIN; LRR; L domain-like	-	-	-	OG5_126657		Ankyrin repeat	21	16
TR20__c0_g1_i1	---NA---	297	0	-	-		-	-	no IPS match		-	-	-	--	--	--	--	--
TR20__c0_g2_i1	trna-dihydrouridine synthase	2056	20	1.6E-176	61.95%	2	F:oxidoreductase activity, acting on the CH-CH group of donors, NAD or NADP as acceptor; P:metabolic process	-	IPR000571 (SMART); IPR013785 (G3DSA:3.20.20.GENE3D); IPR000571 (G3DSA:4.10.1000.GENE3D); IPR001269 (PFAM); PTHR11082:SF8 (PANTHER); IPR001269 (PANTHER); IPR018517 (PROSITE_PATTERNS); IPR000571 (PROSITE_PROFILES); IPR000571 (PROSITE_PROFILES); SSF51395 (SUPERFAMILY); SSF90229 (SUPERFAMILY)	ZnF_C3H1; Aldolase_TIM; Znf_CCCH; Dus; TRNA-DIHYDROURIDINE(47) SYNTHASE [NAD(P)(+)]-LIKE; TRNA-DIHYDROURIDINE SYNTHASE; UPF0034; ZF_C3H1; FMN-linked oxidoreductases; CCCH zinc finger	-	-	-	OG5_127309	assembly	WD domain, G-beta repeat	92	66
TR20__c0_g3_i1	trna-dihydrouridine synthase 3	369	20	1.8E-29	81.6%	7	C:nucleus; C:cytoplasm; F:tRNA dihydrouridine synthase activity; F:metal ion binding; F:flavin adenine dinucleotide binding; P:tRNA dihydrouridine synthesis; P:oxidation-reduction process	-	IPR001269 (PANTHER); PTHR11082:SF8 (PANTHER)	TRNA-DIHYDROURIDINE SYNTHASE; TRNA-DIHYDROURIDINE(47) SYNTHASE [NAD(P)(+)]-LIKE	-	-	-	OG5_127309	assembly	WD domain, G-beta repeat	92	66
TR21__c1_g1_i1	ankyrin repeat protein	583	20	2.7E-10	54.65%		-	-	IPR002110 (SMART); IPR020683 (G3DSA:1.25.40.GENE3D); IPR020683 (PFAM); IPR020683 (PROSITE_PROFILES); IPR002110 (PROSITE_PROFILES); IPR020683 (SUPERFAMILY)	ANK; Ankyrin_rpt-contain_dom; Ank_2; ANK_REP_REGION; ANK_REPEAT; Ankyrin repeat	-	-	-	OG5_126566	hypothetical protein	IQ calmodulin-binding motif	47	30
TR21__c1_g2_i1	ankyrin repeat and socs box protein 11 isoform x1	356	20	1.3E-7	51.7%	4	P:intracellular signal transduction; P:protein ubiquitination; C:intracellular; F:ubiquitin-protein transferase activity	-	IPR002110 (SMART); IPR020683 (PFAM); IPR020683 (G3DSA:1.25.40.GENE3D); IPR002110 (PROSITE_PROFILES); IPR020683 (PROSITE_PROFILES); IPR020683 (SUPERFAMILY)	ANK; Ank_2; Ankyrin_rpt-contain_dom; ANK_REPEAT; ANK_REP_REGION; Ankyrin repeat	-	-	-	OG5_140852		Dihydrouridine synthase (Dus)	128	89
TR22__c0_g1_i1	nadh-dependent butanol dehydrogenase a	595	20	2.5E-91	80.35%	3	F:alcohol dehydrogenase (NADP+) activity; F:metal ion binding; P:oxidation-reduction process	EC:1.1.1; EC:1.1.1.2	IPR001670 (PFAM); G3DSA:3.40.50.1970 (GENE3D); G3DSA:1.20.1090.10 (GENE3D); PTHR11496:SF59 (PANTHER); PTHR11496 (PANTHER); SSF56796 (SUPERFAMILY)	Fe-ADH; unintegrated; ALCOHOL DEHYDROGENASE YQHD; ALCOHOL DEHYDROGENASE; Dehydroquinate synthase-like	Y	-	-	--	--	--	--	--
TR22__c3_g1_i1	nadh-dependent butanol dehydrogenase a	244	20	1.5E-38	84.2%	3	F:alcohol dehydrogenase (NADP+) activity; F:metal ion binding; P:oxidation-reduction process	EC:1.1.1; EC:1.1.1.2	IPR001670 (PFAM); G3DSA:1.20.1090.10 (GENE3D); SSF56796 (SUPERFAMILY)	Fe-ADH; unintegrated; Dehydroquinate synthase-like	Y	-	-	--	--	--	--	--
TR23__c0_g1_i1	---NA---	266	0	-	-		-	-	no IPS match		-	-	-	--	--	--	--	--
TR23__c0_g1_i2	---NA---	255	0	-	-		-	-	no IPS match		-	-	-	--	--	--	--	--
TR23__c0_g2_i1	---NA---	288	0	-	-		-	-	SIGNAL_PEPTIDE_C_REGION (PHOBIUS); NON_CYTOPLASMIC_DOMAIN (PHOBIUS); SIGNAL_PEPTIDE_N_REGION (PHOBIUS); SIGNAL_PEPTIDE_H_REGION (PHOBIUS); SIGNAL_PEPTIDE (PHOBIUS); SignalP-noTM (SIGNALP_EUK); TMhelix (TMHMM)	Signal peptide C-region; Non cytoplasmic domain; Signal peptide N-region; Signal peptide H-region; Signal Peptide; SignalP-noTM; unintegrated	-	Y	Y	--	--	--	--	--
TR24__c0_g1_i1	probable atp-dependent rna helicase ddx23	2417	20	0.0E0	81.15%	13	C:nucleoplasm; C:U5 snRNP; C:nucleolus; C:mitochondrion; C:plasma membrane; C:extracellular exosome; C:catalytic step 2 spliceosome; F:ATP-dependent RNA helicase activity; F:protein binding; F:ATP binding; F:poly(A) RNA binding; P:cis assembly of pre-catalytic spliceosome; P:RNA secondary structure unwinding	EC:3.6.1; EC:3.6.1.3; EC:2.7.7; EC:3.6.1.15	Coil (COILS); IPR001650 (SMART); IPR014001 (SMART); IPR027417 (G3DSA:3.40.50.GENE3D); IPR001650 (PFAM); IPR011545 (PFAM); IPR027417 (G3DSA:3.40.50.GENE3D); PTHR24031:SF23 (PANTHER); PTHR24031:SF23 (PANTHER); PTHR24031 (PANTHER); PTHR24031 (PANTHER); PTHR24031 (PANTHER); IPR000629 (PROSITE_PATTERNS); IPR014014 (PROSITE_PROFILES); IPR001650 (PROSITE_PROFILES); IPR014001 (PROSITE_PROFILES); IPR02741…	Coil; HELICc; DEXDc; P-loop_NTPase; Helicase_C; DEAD; ATP-DEPENDENT RNA HELICASE DDX23-RELATED; FAMILY NOT NAMED; DEAD_ATP_HELICASE; Q_MOTIF; HELICASE_CTER; HELICASE_ATP_BIND_1; P-loop containing nucleoside triphosphate hydrolases	-	-	-	OG5_128627	DNA, DNA replication	MCM2/3/5 family	60	45
TR24__c0_g2_i1	probable atp-dependent rna helicase ddx23	3207	20	0.0E0	81.15%	13	C:nucleoplasm; C:U5 snRNP; C:nucleolus; C:mitochondrion; C:plasma membrane; C:extracellular exosome; C:catalytic step 2 spliceosome; F:ATP-dependent RNA helicase activity; F:protein binding; F:ATP binding; F:poly(A) RNA binding; P:cis assembly of pre-catalytic spliceosome; P:RNA secondary structure unwinding	EC:3.6.1; EC:3.6.1.3; EC:2.7.7; EC:3.6.1.15	Coil (COILS); Coil (COILS); IPR001650 (SMART); IPR014001 (SMART); IPR000504 (SMART); IPR027417 (G3DSA:3.40.50.GENE3D); IPR001650 (PFAM); IPR000504 (PFAM); IPR027417 (G3DSA:3.40.50.GENE3D); IPR011545 (PFAM); IPR022023 (PFAM); IPR012677 (G3DSA:3.30.70.GENE3D); PTHR24031:SF23 (PANTHER); PTHR24031 (PANTHER); PTHR24031:SF23 (PANTHER); PTHR24031 (PANTHER); IPR000629 (PROSITE_PATTERNS); IPR000504 (PROSI…	Coil; HELICc; DEXDc; RRM; P-loop_NTPase; Helicase_C; RRM_1; DEAD; U1snRNP70_N; Nucleotide-bd_a/b_plait; ATP-DEPENDENT RNA HELICASE DDX23-RELATED; FAMILY NOT NAMED; DEAD_ATP_HELICASE; Q_MOTIF; HELICASE_CTER; HELICASE_ATP_BIND_1; P-loop containing nucleoside triphosphate hydrolases; RNA-binding domain, RBD	-	-	-	OG5_128627	DNA, DNA replication	MCM2/3/5 family	60	45
TR25__c0_g1_i1	---NA---	995	0	-	-		-	-	no IPS match		-	-	-	--	--	--	--	--
TR26__c0_g1_i1	coiled-coil domain-containing protein 147	1817	20	4.0E-59	56.35%	4	C:motile cilium; C:cilium; C:cell projection; C:extracellular space	-	Coil (COILS); Coil (COILS); Coil (COILS); Coil (COILS); Coil (COILS); Coil (COILS); PTHR32083 (PANTHER); PTHR32083:SF0 (PANTHER); SSF57997 (SUPERFAMILY)	Coil; FAMILY NOT NAMED; NUCLEAR MIGRATION PROTEIN UNC-83; Tropomyosin	-	-	-	OG5_129277	churchill	Churchill protein	13	13
TR26__c0_g2_i1	coiled-coil domain-containing protein 147	1818	20	4.8E-56	56.95%	4	C:motile cilium; C:cilium; C:cell projection; C:extracellular space	-	Coil (COILS); Coil (COILS); Coil (COILS); Coil (COILS); Coil (COILS); PTHR32083:SF0 (PANTHER); PTHR32083 (PANTHER)	Coil; NUCLEAR MIGRATION PROTEIN UNC-83; FAMILY NOT NAMED	-	-	-	OG5_129277	churchill	Churchill protein	13	13
TR26__c1_g1_i1	cilia- and flagella-associated protein 58	1199	20	2.6E-114	69.05%	1	C:motile cilium	-	Coil (COILS); Coil (COILS); Coil (COILS); Coil (COILS); Coil (COILS); Coil (COILS); PTHR32083:SF0 (PANTHER); PTHR32083 (PANTHER)	Coil; NUCLEAR MIGRATION PROTEIN UNC-83; FAMILY NOT NAMED	-	-	-	OG5_129277	churchill	Churchill protein	13	13
TR27__c0_g1_i1	kinetochore protein nuf2	398	20	8.6E-20	57.2%	4	C:chromosome, centromeric region; C:spindle; C:protein complex; P:single-organism cellular process	-	IPR005549 (PFAM); PTHR21650 (PANTHER); PTHR21650:SF2 (PANTHER)	Nuf2; MEMBRALIN/KINETOCHORE PROTEIN NUF2; KINETOCHORE PROTEIN NUF2	-	-	-	OG5_130180	helicase	DEAD/DEAH box helicase	85	63
TR27__c0_g2_i1	---NA---	361	0	-	-		-	-	Coil (COILS); Coil (COILS)	Coil	-	-	-	OG5_130180	helicase	DEAD/DEAH box helicase	85	63
TR27__c0_g3_i1	kinetochore protein nuf2	1057	20	7.3E-45	51%	1	C:chromosome, centromeric region	-	Coil (COILS); Coil (COILS); IPR005549 (PFAM); PTHR21650:SF2 (PANTHER); PTHR21650 (PANTHER)	Coil; Nuf2; KINETOCHORE PROTEIN NUF2; MEMBRALIN/KINETOCHORE PROTEIN NUF2	-	-	-	OG5_130180	helicase	DEAD/DEAH box helicase	85	63
TR27__c0_g3_i2	spindle pole body protein nuf2	1318	20	2.4E-51	50.85%	2	C:kinetochore; P:single-organism cellular process	-	Coil (COILS); Coil (COILS); Coil (COILS); Coil (COILS); IPR005549 (PFAM); PTHR21650 (PANTHER); PTHR21650:SF2 (PANTHER)	Coil; Nuf2; MEMBRALIN/KINETOCHORE PROTEIN NUF2; KINETOCHORE PROTEIN NUF2	-	-	-	OG5_130180	helicase	DEAD/DEAH box helicase	85	63
TR28__c0_g1_i1	protein mon2 homolog isoform 5	5308	20	6.1E-68	45.35%	2	C:cytoplasmic part; P:transport	-	Coil (COILS); Coil (COILS); Coil (COILS); PF16206 (PFAM); PTHR10663:SF111 (PANTHER); PTHR10663 (PANTHER); PTHR10663 (PANTHER); PTHR10663:SF111 (PANTHER); PTHR10663 (PANTHER); PTHR10663:SF111 (PANTHER); PTHR10663:SF111 (PANTHER); PTHR10663 (PANTHER); PTHR10663:SF111 (PANTHER); PTHR10663:SF111 (PANTHER); PTHR10663 (PANTHER); NON_CYTOPLASMIC_DOMAIN (PHOBIUS); TRANSMEMBRANE (PHOBIUS); CYTOPLASMIC_DOM…	Coil; Mon2_C; SUBFAMILY NOT NAMED; GUANYL-NUCLEOTIDE EXCHANGE FACTOR; Non cytoplasmic domain; Transmembrane region; Cytoplasmic domain	-	-	-	OG5_129596	chromobox protein homolog 3, isoform, macaca mulatta	'chromo' (CHRromatin Organisation MOdifier) domain, Chromo shadow domain	20	15
TR29__c0_g1_i1	---NA---	293	0	-	-		-	-	no IPS match		-	-	-	--	--	--	--	--
TR29__c0_g2_i1	ubiquitin-ubiquitin ligase hul5	752	11	1.1E-12	54.45%	4	F:ligase activity; P:metabolic process; P:protein ubiquitination; F:ubiquitin-protein transferase activity	-	IPR000048 (PROSITE_PROFILES)	IQ	-	-	-	OG5_127286		Nuf2 family	58	47
TR30__c0_g1_i1	-domain-containing protein	2461	20	2.3E-120	56.45%	2	F:phosphatidylinositol phosphate binding; P:regulation of biological process	-	IPR000198 (SMART); IPR001060 (SMART); IPR001060 (PFAM); IPR000198 (PFAM); IPR000198 (G3DSA:1.10.555.GENE3D); PTHR23178 (PANTHER); IPR031160 (PROSITE_PROFILES); IPR000198 (PROSITE_PROFILES); SSF103657 (SUPERFAMILY); IPR008936 (SUPERFAMILY)	RhoGAP; FCH; RhoGAP_dom; CHIMERIN-RELATED RHO- GTPASE-ACTIVATING PROTEIN; F_BAR; RHOGAP; BAR/IMD domain-like; GTPase activation domain, GAP	-	-	-	OG5_135020		PAXNEB protein	67	58
TR31__c0_g1_i1	---NA---	2065	0	-	-		-	-	TRANSMEMBRANE (PHOBIUS); TRANSMEMBRANE (PHOBIUS); TRANSMEMBRANE (PHOBIUS); TRANSMEMBRANE (PHOBIUS); CYTOPLASMIC_DOMAIN (PHOBIUS); CYTOPLASMIC_DOMAIN (PHOBIUS); TRANSMEMBRANE (PHOBIUS); TRANSMEMBRANE (PHOBIUS); CYTOPLASMIC_DOMAIN (PHOBIUS); CYTOPLASMIC_DOMAIN (PHOBIUS); NON_CYTOPLASMIC_DOMAIN (PHOBIUS); TRANSMEMBRANE (PHOBIUS); NON_CYTOPLASMIC_DOMAIN (PHOBIUS); NON_CYTOPLASMIC_DOMAIN (PHOBIUS); NO…	Transmembrane region; Cytoplasmic domain; Non cytoplasmic domain; unintegrated	-	-	Y	--	--	--	--	--
TR31__c0_g2_i1	---NA---	1038	0	-	-		-	-	no IPS match		-	-	-	--	--	--	--	--
TR32__c0_g1_i1	probable atp-dependent rna helicase dhx34	4259	20	0.0E0	71.65%	6	C:cytoplasm; F:nucleotide binding; F:ATP-dependent RNA helicase activity; F:poly(A) RNA binding; P:nuclear-transcribed mRNA catabolic process, nonsense-mediated decay; P:RNA processing	EC:3.6.1; EC:3.6.1.3; EC:2.7.7; EC:3.6.1.15	Coil (COILS); Coil (COILS); Coil (COILS); IPR014001 (SMART); IPR007502 (SMART); IPR001650 (SMART); IPR011545 (PFAM); IPR027417 (G3DSA:3.40.50.GENE3D); IPR001650 (PFAM); IPR007502 (PFAM); IPR027417 (G3DSA:3.40.50.GENE3D); IPR011709 (PFAM); PTHR18934 (PANTHER); PTHR18934:SF110 (PANTHER); PTHR18934:SF110 (PANTHER); PTHR18934:SF110 (PANTHER); PTHR18934 (PANTHER); IPR001650 (PROSITE_PROFILES); IPR0140…	Coil; DEXDc; HA2; HELICc; DEAD; P-loop_NTPase; Helicase_C; OB_NTP_bind; ATP-DEPENDENT RNA HELICASE; ATP-DEPENDENT RNA HELICASE DHX34-RELATED; HELICASE_CTER; HELICASE_ATP_BIND_1; P-loop containing nucleoside triphosphate hydrolases	-	-	-	OG5_132687	ligase	HECT-domain (ubiquitin-transferase)	130	64
TR32__c1_g1_i1	---NA---	242	0	-	-		-	-	no IPS match		-	-	-	--	--	--	--	--
TR33__c0_g1_i1	longevity-assurance family protein	1152	20	5.3E-38	53.45%	1	F:transferase activity	-	IPR006634 (SMART); IPR016439 (PIRSF); IPR006634 (PFAM); IPR016439 (PANTHER); PTHR12560:SF9 (PANTHER); TRANSMEMBRANE (PHOBIUS); TRANSMEMBRANE (PHOBIUS); NON_CYTOPLASMIC_DOMAIN (PHOBIUS); TRANSMEMBRANE (PHOBIUS); NON_CYTOPLASMIC_DOMAIN (PHOBIUS); TRANSMEMBRANE (PHOBIUS); CYTOPLASMIC_DOMAIN (PHOBIUS); CYTOPLASMIC_DOMAIN (PHOBIUS); CYTOPLASMIC_DOMAIN (PHOBIUS); TRANSMEMBRANE (PHOBIUS); CYTOPLASMIC_DO…	TLC; LAG1_LAC1; TRAM_LAG1_CLN8; LONGEVITY ASSURANCE FACTOR 1 (LAG1); SUBFAMILY NOT NAMED; Transmembrane region; Non cytoplasmic domain; Cytoplasmic domain; unintegrated	-	-	Y	OG5_140056	helicase	Domain of unknown function (DUF1605), Helicase associated domain (HA2)	35	29
TR34__c0_g1_i1	elongator complex protein 1 isoform x1	1474	20	4.8E-64	61%	2	C:nucleus; P:regulation of cellular process	-	IPR006849 (PFAM); IPR006849 (PANTHER); SSF48452 (SUPERFAMILY); TMhelix (TMHMM)	IKI3; IKAPPAB KINASE COMPLEX-ASSOCIATED PROTEIN; TPR-like; unintegrated	-	-	Y	OG5_129360	longevity-assurance	TLC domain	15	8
TR34__c1_g1_i1	related to iki3-subunit of rna polymerase ii elongator histone acetyltransferase complex	239	20	3.9E-15	64%	6	C:intracellular part; F:kinase activity; F:organic cyclic compound binding; F:heterocyclic compound binding; P:primary metabolic process; P:cellular macromolecule metabolic process	-	IPR006849 (PFAM); IPR006849 (PANTHER)	IKI3; IKAPPAB KINASE COMPLEX-ASSOCIATED PROTEIN	-	-	-	OG5_129360	longevity-assurance	TLC domain	15	8
TR35__c0_g1_i1	atp-binding cassette sub-family a member 2	1305	20	1.5E-60	59.2%	12	C:lysosome; C:endosome; C:integral component of membrane; C:intracellular organelle part; F:transporter activity; F:ATP binding; F:ATPase activity; P:regulation of transcription from RNA polymerase II promoter; P:lipid transport; P:regulation of intracellular cholesterol transport; P:cholesterol homeostasis; P:response to steroid hormone	EC:3.6.1; EC:3.6.1.3; EC:3.6.1.15	IPR003593 (SMART); IPR027417 (G3DSA:3.40.50.GENE3D); IPR003439 (PFAM); IPR026082 (PANTHER); TRANSMEMBRANE (PHOBIUS); NON_CYTOPLASMIC_DOMAIN (PHOBIUS); CYTOPLASMIC_DOMAIN (PHOBIUS); IPR003439 (PROSITE_PROFILES); IPR027417 (SUPERFAMILY); TMhelix (TMHMM)	AAA; P-loop_NTPase; ABC_tran; ATP-BINDING CASSETTE TRANSPORTER SUBFAMILY A (ABCA); Transmembrane region; Non cytoplasmic domain; Cytoplasmic domain; ABC_TRANSPORTER_2; P-loop containing nucleoside triphosphate hydrolases; unintegrated	-	-	Y	OG5_126568		pfkB family carbohydrate kinase	36	20
TR35__c1_g1_i1	---NA---	320	0	-	-		-	-	TRANSMEMBRANE (PHOBIUS); TRANSMEMBRANE (PHOBIUS); NON_CYTOPLASMIC_DOMAIN (PHOBIUS); NON_CYTOPLASMIC_DOMAIN (PHOBIUS); TRANSMEMBRANE (PHOBIUS); CYTOPLASMIC_DOMAIN (PHOBIUS); CYTOPLASMIC_DOMAIN (PHOBIUS); TMhelix (TMHMM); TMhelix (TMHMM); TMhelix (TMHMM)	Transmembrane region; Non cytoplasmic domain; Cytoplasmic domain; unintegrated	-	-	Y	--	--	--	--	--
TR36__c0_g1_i1	nop52-domain-containing protein	1631	20	8.3E-53	59.9%	2	P:rRNA processing; C:preribosome, small subunit precursor	-	Coil (COILS); IPR010301 (PFAM); PTHR13026:SF0 (PANTHER); IPR010301 (PANTHER)	Coil; Nop52; RIBOSOMAL RNA PROCESSING PROTEIN 1 HOMOLOG; NNP-1 PROTEIN (NOVEL NUCLEAR PROTEIN 1) (NOP52)	-	-	-	OG5_128935		IKI3 family	70	59
TR36__c0_g2_i1	nop52-domain-containing protein	2318	20	2.4E-51	59.9%	2	P:rRNA processing; C:preribosome, small subunit precursor	-	Coil (COILS); IPR010301 (PFAM); PTHR13026:SF0 (PANTHER); IPR010301 (PANTHER)	Coil; Nop52; RIBOSOMAL RNA PROCESSING PROTEIN 1 HOMOLOG; NNP-1 PROTEIN (NOVEL NUCLEAR PROTEIN 1) (NOP52)	-	-	-	OG5_128935		IKI3 family	70	59
TR37__c0_g1_i1	---NA---	423	0	-	-		-	-	no IPS match		-	-	-	--	--	--	--	--
TR38__c0_g1_i1	---NA---	1319	0	-	-		-	-	Coil (COILS); IPR019153 (PFAM); NON_CYTOPLASMIC_DOMAIN (PHOBIUS); TRANSMEMBRANE (PHOBIUS); CYTOPLASMIC_DOMAIN (PHOBIUS); SSF46785 (SUPERFAMILY); TMhelix (TMHMM)	Coil; DDRGK; Non cytoplasmic domain; Transmembrane region; Cytoplasmic domain; Winged helix DNA-binding domain; unintegrated	-	-	Y	OG5_130292		Nucleolar protein,Nop52	79	60
TR38__c0_g2_i1	---NA---	439	0	-	-		-	-	CYTOPLASMIC_DOMAIN (PHOBIUS); TRANSMEMBRANE (PHOBIUS); NON_CYTOPLASMIC_DOMAIN (PHOBIUS); TMhelix (TMHMM)	Cytoplasmic domain; Transmembrane region; Non cytoplasmic domain; unintegrated	-	-	Y	--	--	--	--	--
TR38__c0_g3_i1	---NA---	427	0	-	-		-	-	no IPS match		-	-	-	--	--	--	--	--
TR39__c0_g1_i1	---NA---	1379	0	-	-		-	-	IPR003368 (PFAM); IPR003368 (TIGRFAM); TRANSMEMBRANE (PHOBIUS); TRANSMEMBRANE (PHOBIUS); CYTOPLASMIC_DOMAIN (PHOBIUS); NON_CYTOPLASMIC_DOMAIN (PHOBIUS); NON_CYTOPLASMIC_DOMAIN (PHOBIUS); TMhelix (TMHMM); TMhelix (TMHMM)	Chlam_PMP; TIGR01376; Transmembrane region; Cytoplasmic domain; Non cytoplasmic domain; unintegrated	-	-	Y	--	--	--	--	--
TR40__c0_g1_i1	---NA---	638	0	-	-		-	-	SignalP-TM (SIGNALP_GRAM_POSITIVE)	SignalP-TM	-	Y	-	--	--	--	--	--
TR40__c0_g1_i2	---NA---	571	0	-	-		-	-	SignalP-TM (SIGNALP_GRAM_POSITIVE)	SignalP-TM	-	Y	-	--	--	--	--	--
TR41__c0_g1_i1	leucine rich repeat protein	1416	20	1.5E-40	58.15%		-	-	IPR003591 (SMART); SM00364 (SMART); SM00365 (SMART); IPR001611 (PFAM); G3DSA:3.80.10.10 (GENE3D); G3DSA:3.80.10.10 (GENE3D); PTHR23155 (PANTHER); IPR001611 (PROSITE_PROFILES); IPR001611 (PROSITE_PROFILES); IPR001611 (PROSITE_PROFILES); IPR001611 (PROSITE_PROFILES); IPR001611 (PROSITE_PROFILES); IPR001611 (PROSITE_PROFILES); SSF52058 (SUPERFAMILY)	LRR_TYP; LRR_BAC; LRR_SD22; LRR_8; unintegrated; LEUCINE-RICH REPEAT-CONTAINING PROTEIN; LRR; L domain-like	-	-	-	OG5_126657		Ankyrin repeat	21	16
TR41__c0_g2_i1	leucine rich repeat protein	1415	20	2.4E-43	54.7%		-	-	SM00365 (SMART); IPR003591 (SMART); SM00364 (SMART); G3DSA:3.80.10.10 (GENE3D); G3DSA:3.80.10.10 (GENE3D); IPR001611 (PFAM); PTHR23155 (PANTHER); IPR001611 (PROSITE_PROFILES); IPR001611 (PROSITE_PROFILES); IPR001611 (PROSITE_PROFILES); IPR001611 (PROSITE_PROFILES); IPR001611 (PROSITE_PROFILES); IPR001611 (PROSITE_PROFILES); IPR001611 (PROSITE_PROFILES); IPR001611 (PROSITE_PROFILES); IPR001611 (PR…	LRR_SD22; LRR_TYP; LRR_BAC; unintegrated; LRR_8; LEUCINE-RICH REPEAT-CONTAINING PROTEIN; LRR; L domain-like	-	-	-	OG5_126657		Ankyrin repeat	21	16
TR41__c1_g1_i1	leucine rich repeat protein	2061	20	8.4E-46	53.05%	5	F:GTP binding; P:small GTPase mediated signal transduction; F:nucleotide binding; C:intracellular; P:signal transduction	-	PR00019 (PRINTS); SM00364 (SMART); SM00365 (SMART); IPR003591 (SMART); IPR001611 (PFAM); G3DSA:3.80.10.10 (GENE3D); G3DSA:3.80.10.10 (GENE3D); PTHR23155 (PANTHER); SIGNAL_PEPTIDE (PHOBIUS); NON_CYTOPLASMIC_DOMAIN (PHOBIUS); SIGNAL_PEPTIDE_N_REGION (PHOBIUS); SIGNAL_PEPTIDE_C_REGION (PHOBIUS); SIGNAL_PEPTIDE_H_REGION (PHOBIUS); IPR001611 (PROSITE_PROFILES); IPR001611 (PROSITE_PROFILES); IPR001611 …	LEURICHRPT; LRR_BAC; LRR_SD22; LRR_TYP; LRR_8; unintegrated; LEUCINE-RICH REPEAT-CONTAINING PROTEIN; Signal Peptide; Non cytoplasmic domain; Signal peptide N-region; Signal peptide C-region; Signal peptide H-region; LRR; SignalP-noTM; L domain-like	-	Y	-	OG5_126657		Ankyrin repeat	21	16
TR41__c2_g1_i1	---NA---	375	0	-	-		-	-	G3DSA:3.80.10.10 (GENE3D); SSF52047 (SUPERFAMILY)	unintegrated; RNI-like	-	-	-	--	--	--	--	--
TR41__c3_g1_i1	---NA---	329	0	-	-		-	-	no IPS match		-	-	-	--	--	--	--	--
TR42__c0_g1_i1	alpha beta hydrolase	381	20	1.5E-36	66.85%	1	F:hydrolase activity	-	IPR000073 (PFAM); IPR029058 (G3DSA:3.40.50.GENE3D); IPR029058 (SUPERFAMILY)	Abhydrolase_1; AB_hydrolase; alpha/beta-Hydrolases	Y	-	-	--	--	--	--	--
TR42__c0_g2_i1	alpha beta hydrolase	372	20	4.0E-34	67.1%	1	F:hydrolase activity	-	IPR029058 (G3DSA:3.40.50.GENE3D); IPR000073 (PFAM); IPR029058 (SUPERFAMILY)	AB_hydrolase; Abhydrolase_1; alpha/beta-Hydrolases	Y	-	-	--	--	--	--	--
TR42__c1_g1_i1	alpha beta hydrolase	1416	20	1.8E-110	65.55%	3	P:proteolysis; F:peptidase activity; F:hydrolase activity	-	IPR002410 (PRINTS); IPR029058 (G3DSA:3.40.50.GENE3D); IPR000073 (PFAM); PTHR10992 (PANTHER); CYTOPLASMIC_DOMAIN (PHOBIUS); TRANSMEMBRANE (PHOBIUS); NON_CYTOPLASMIC_DOMAIN (PHOBIUS); IPR029058 (SUPERFAMILY); TMhelix (TMHMM)	PROAMNOPTASE; AB_hydrolase; Abhydrolase_1; ALPHA/BETA HYDROLASE FOLD-CONTAINING PROTEIN; Cytoplasmic domain; Transmembrane region; Non cytoplasmic domain; alpha/beta-Hydrolases; unintegrated	-	-	Y	OG5_188326	hypothetical, hypothetical protein	DDRGK domain	57	45
TR42__c2_g1_i1	alpha beta hydrolase	619	20	3.7E-60	72.05%	1	F:hydrolase activity	-	IPR002410 (PRINTS); IPR029058 (G3DSA:3.40.50.GENE3D); IPR000073 (PFAM); TRANSMEMBRANE (PHOBIUS); CYTOPLASMIC_DOMAIN (PHOBIUS); NON_CYTOPLASMIC_DOMAIN (PHOBIUS); IPR029058 (SUPERFAMILY); TMhelix (TMHMM)	PROAMNOPTASE; AB_hydrolase; Abhydrolase_1; Transmembrane region; Cytoplasmic domain; Non cytoplasmic domain; alpha/beta-Hydrolases; unintegrated	-	-	Y	OG5_188326	hypothetical, hypothetical protein	DDRGK domain	57	45
TR42__c3_g1_i1	alpha beta hydrolase	811	20	2.2E-56	61.1%	3	P:proteolysis; F:peptidase activity; F:hydrolase activity	-	IPR029058 (G3DSA:3.40.50.GENE3D); IPR029058 (SUPERFAMILY)	AB_hydrolase; alpha/beta-Hydrolases	-	-	-	OG5_188326	hypothetical, hypothetical protein	DDRGK domain	57	45
TR43__c0_g1_i1	protein pyrabcn	7169	20	0.0E0	77.35%	12	C:cytoplasm; F:aspartate carbamoyltransferase activity; F:carbamoyl-phosphate synthase (ammonia) activity; F:carbamoyl-phosphate synthase (glutamine-hydrolyzing) activity; F:dihydroorotase activity; F:ATP binding; F:amino acid binding; F:metal ion binding; P:urea cycle; P:'de novo' pyrimidine nucleobase biosynthetic process; P:arginine biosynthetic process; P:glutamine metabolic process	EC:6.3.5.5; EC:3.5.2.3; EC:2.1.3.2; EC:6.3.4.16	PR00099 (PRINTS); IPR006130 (PRINTS); IPR005483 (PRINTS); IPR002082 (PRINTS); IPR005480 (SMART); IPR002474 (SMART); IPR011607 (SMART); IPR006132 (PFAM); IPR013816 (G3DSA:3.30.470.GENE3D); IPR006131 (PFAM); IPR002474 (G3DSA:3.50.30.GENE3D); IPR005480 (G3DSA:1.10.1030.GENE3D); IPR016185 (G3DSA:3.40.50.GENE3D); IPR002474 (PFAM); IPR005480 (PFAM); IPR006274 (TIGRFAM); IPR013815 (G3DSA:3.30.1490.GENE3…	CPSGATASE; AOTCASE; CPSASE; ATCASE; CPSase_L_D3; CPSase_sm_chain; MGS; OTCace_N; ATP_grasp_subdomain_2; OTCace; CarbamoylP_synth_ssu_N; CarbamoylP_synth_lsu_oligo; PreATP-grasp_dom; TIGR01368; ATP_grasp_subdomain_1; CPSase_L_D2; TIGR00670; MGS-like_dom; Class_I_gatase-like; Asp/Orn_carbamoylTrfase; unintegrated; TIGR01369; GATase; CAD PROTEIN; CARBAMOYLTRANSFERASE RELATED; CARBAMOYLTRANSFERASE; C…	-	-	-	OG5_126835	alpha/beta fold, ames ancestor, bacillus anthracis str, hydrolase	alpha/beta hydrolase fold	3	2
TR43__c0_g2_i1	arginine specific carbamoyl-phosphate synthase arg4	3893	20	0.0E0	75.65%	9	C:cytoplasm; F:aspartate carbamoyltransferase activity; F:carbamoyl-phosphate synthase (ammonia) activity; F:carbamoyl-phosphate synthase (glutamine-hydrolyzing) activity; F:dihydroorotase activity; F:ion binding; P:urea cycle; P:'de novo' pyrimidine nucleobase biosynthetic process; P:arginine biosynthetic process	EC:6.3.5.5; EC:3.5.2.3; EC:2.1.3.2; EC:6.3.4.16	IPR005483 (PRINTS); IPR005480 (SMART); IPR005479 (PFAM); IPR005480 (PFAM); IPR016185 (G3DSA:3.40.50.GENE3D); IPR013815 (G3DSA:3.30.1490.GENE3D); IPR016185 (G3DSA:3.40.50.GENE3D); IPR013816 (G3DSA:3.30.470.GENE3D); IPR005480 (G3DSA:1.10.1030.GENE3D); IPR013816 (G3DSA:3.30.470.GENE3D); PTHR11405 (PANTHER); IPR005479 (PROSITE_PATTERNS); IPR005479 (PROSITE_PATTERNS); IPR005479 (PROSITE_PATTERNS); IPR…	CPSASE; CPSase_L_D3; CPSase_L_D2; PreATP-grasp_dom; ATP_grasp_subdomain_1; ATP_grasp_subdomain_2; CarbamoylP_synth_lsu_oligo; CARBAMOYLTRANSFERASE RELATED; CPSASE_2; CPSASE_1; ATP_GRASP; Glutathione synthetase ATP-binding domain-like; Methylglyoxal synthase-like; PreATP-grasp domain; Carbamoyl phosphate synthetase, large subunit connection domain	-	-	-	OG5_126835	alpha/beta fold, ames ancestor, bacillus anthracis str, hydrolase	alpha/beta hydrolase fold	3	2
TR44__c0_g1_i1	elongation factor 2	1370	20	0.0E0	81.55%	14	C:nucleus; C:cytoplasm; C:polysome; C:plasma membrane; C:aggresome; C:extracellular exosome; F:translation elongation factor activity; F:GTPase activity; F:GTP binding; F:protein kinase binding; F:poly(A) RNA binding; P:hematopoietic progenitor cell differentiation; P:translational elongation; P:positive regulation of translation	EC:3.6.1; EC:3.6.1.15	IPR005517 (SMART); IPR000640 (SMART); IPR014721 (G3DSA:3.30.230.GENE3D); IPR000640 (G3DSA:3.30.70.GENE3D); G3DSA:3.30.70.870 (GENE3D); IPR000640 (PFAM); IPR005517 (PFAM); G3DSA:2.40.30.10 (GENE3D); IPR009022 (PFAM); PTHR23115 (PANTHER); PTHR23115 (PANTHER); PTHR23115:SF126 (PANTHER); IPR020568 (SUPERFAMILY); IPR009000 (SUPERFAMILY); IPR009022 (SUPERFAMILY); IPR009022 (SUPERFAMILY)	EFG_IV; EFG_C; Ribosomal_S5_D2-typ_fold_subgr; EFG_V; unintegrated; EFG_II; TRANSLATION FACTOR; ELONGATION FACTOR 2; Ribosomal protein S5 domain 2-like; Translation proteins; EF-G C-terminal domain-like	Y	-	-	--	--	--	--	--
TR44__c0_g1_i2	elongation factor 2	1991	20	0.0E0	79.85%	7	C:cytoplasm; F:translation elongation factor activity; F:GTPase activity; F:GTP binding; F:hydrolase activity, acting on ester bonds; P:translational elongation; P:D-amino acid catabolic process	EC:3.6.1; EC:3.6.1.15	IPR005517 (SMART); IPR000640 (SMART); IPR005517 (PFAM); IPR004161 (PFAM); IPR009022 (PFAM); G3DSA:3.30.70.870 (GENE3D); IPR000640 (PFAM); IPR014721 (G3DSA:3.30.230.GENE3D); IPR000640 (G3DSA:3.30.70.GENE3D); G3DSA:3.90.1430.10 (GENE3D); G3DSA:2.40.30.10 (GENE3D); PTHR23115:SF126 (PANTHER); PTHR23115 (PANTHER); IPR009022 (SUPERFAMILY); IPR009022 (SUPERFAMILY); IPR009000 (SUPERFAMILY); IPR027417 (SU…	EFG_IV; EFG_C; GTP_EFTU_D2; EFG_II; unintegrated; Ribosomal_S5_D2-typ_fold_subgr; EFG_V; ELONGATION FACTOR 2; TRANSLATION FACTOR; EF-G C-terminal domain-like; Translation proteins; P-loop containing nucleoside triphosphate hydrolases; Ribosomal protein S5 domain 2-like	Y	-	-	--	--	--	--	--
TR45__c0_g1_i1	echinoderm microtubule-associated 2 isoform x2	2695	20	2.0E-104	51.15%	13	F:molecular_function; C:cytoplasm; C:cytoskeleton; P:biological_process; C:microtubule; C:cellular_component; P:negative regulation of microtubule polymerization; C:mitotic spindle; P:metabolic process; F:catalytic activity; F:microtubule binding; F:tubulin binding; P:regulation of microtubule nucleation	-	IPR001680 (SMART); IPR000008 (SMART); IPR001680 (PFAM); IPR000008 (PFAM); IPR000008 (G3DSA:2.60.40.GENE3D); IPR015943 (G3DSA:2.130.10.GENE3D); IPR015943 (G3DSA:2.130.10.GENE3D); IPR005108 (PFAM); PTHR13720:SF21 (PANTHER); PTHR13720 (PANTHER); IPR019775 (PROSITE_PATTERNS); IPR017986 (PROSITE_PROFILES); IPR001680 (PROSITE_PROFILES); IPR001680 (PROSITE_PROFILES); IPR000008 (PROSITE_PROFILES); IPR001…	WD40; C2; C2_dom; WD40/YVTN_repeat-like_dom; HELP; SUBFAMILY NOT NAMED; WD-40 REPEAT PROTEIN; WD_REPEATS_1; WD_REPEATS_REGION; WD_REPEATS_2; WD40 repeat-like; C2 domain (Calcium/lipid-binding domain, CaLB)	-	-	-	OG5_131209	synthase	Carbamoyl-phosphate synthase L chain, N-terminal domain, Carbamoyl-phosphate synthase L chain, ATP binding domain	179	105
TR45__c0_g1_i2	echinoderm microtubule-associated 2 isoform x2	2713	20	2.1E-104	51.15%	13	F:molecular_function; C:cytoplasm; C:cytoskeleton; P:biological_process; C:microtubule; C:cellular_component; P:negative regulation of microtubule polymerization; C:mitotic spindle; P:metabolic process; F:catalytic activity; F:microtubule binding; F:tubulin binding; P:regulation of microtubule nucleation	-	IPR000008 (SMART); IPR001680 (SMART); IPR015943 (G3DSA:2.130.10.GENE3D); IPR000008 (G3DSA:2.60.40.GENE3D); IPR005108 (PFAM); IPR000008 (PFAM); IPR001680 (PFAM); IPR015943 (G3DSA:2.130.10.GENE3D); PTHR13720:SF21 (PANTHER); PTHR13720 (PANTHER); IPR019775 (PROSITE_PATTERNS); IPR001680 (PROSITE_PROFILES); IPR017986 (PROSITE_PROFILES); IPR000008 (PROSITE_PROFILES); IPR001680 (PROSITE_PROFILES); IPR001…	C2; WD40; WD40/YVTN_repeat-like_dom; C2_dom; HELP; SUBFAMILY NOT NAMED; WD-40 REPEAT PROTEIN; WD_REPEATS_1; WD_REPEATS_2; WD_REPEATS_REGION; C2 domain (Calcium/lipid-binding domain, CaLB); WD40 repeat-like	-	-	-	OG5_131209	synthase	Carbamoyl-phosphate synthase L chain, N-terminal domain, Carbamoyl-phosphate synthase L chain, ATP binding domain	179	105
TR46__c0_g1_i1	---NA---	235	0	-	-		-	-	SignalP-noTM (SIGNALP_EUK)	SignalP-noTM	-	Y	-	--	--	--	--	--
TR46__c0_g2_i1	ankyrin repeat protein	476	20	1.6E-7	53.9%	4	F:hydrolase activity; P:metabolic process; C:nucleus; F:DNA binding	-	IPR002110 (SMART); IPR020683 (G3DSA:1.25.40.GENE3D); IPR020683 (PFAM); PTHR24198 (PANTHER); IPR002110 (PROSITE_PROFILES); IPR020683 (PROSITE_PROFILES); IPR020683 (SUPERFAMILY)	ANK; Ankyrin_rpt-contain_dom; Ank_2; ANKYRIN REPEAT AND PROTEIN KINASE DOMAIN-CONTAINING PROTEIN; ANK_REPEAT; ANK_REP_REGION; Ankyrin repeat	-	-	-	OG5_148039		WD domain, G-beta repeat	46	24
TR47__c0_g1_i1	---NA---	309	0	-	-		-	-	no IPS match		-	-	-	--	--	--	--	--
TR48__c0_g1_i1	retinol dehydrogenase 12-like	461	20	6.8E-21	52.65%	6	P:oxidation-reduction process; F:oxidoreductase activity; P:metabolic process; P:retinol metabolic process; C:intracellular; F:retinol dehydrogenase activity	-	IPR002347 (PRINTS); IPR016040 (G3DSA:3.40.50.GENE3D); IPR002198 (PFAM); PTHR24320 (PANTHER); SSF51735 (SUPERFAMILY)	GDHRDH; NAD(P)-bd_dom; adh_short; FAMILY NOT NAMED; NAD(P)-binding Rossmann-fold domains	-	-	-	OG5_126621		FMN-dependent dehydrogenase	159	71
TR49__c0_g1_i1	n-alpha-acetyltransferase 40	728	20	1.5E-34	57.65%	1	F:transferase activity	-	IPR000182 (PFAM); IPR016181 (G3DSA:3.40.630.GENE3D); PTHR20531 (PANTHER); IPR000182 (PROSITE_PROFILES); IPR016181 (SUPERFAMILY)	Acetyltransf_1; Acyl_CoA_acyltransferase; FAMILY NOT NAMED; GNAT; Acyl-CoA N-acyltransferases (Nat)	-	-	-	OG5_128515		Ankyrin repeat	11	4
TR50__c0_g1_i1	---NA---	818	0	-	-		-	-	SIGNAL_PEPTIDE_H_REGION (PHOBIUS); SIGNAL_PEPTIDE_C_REGION (PHOBIUS); NON_CYTOPLASMIC_DOMAIN (PHOBIUS); SIGNAL_PEPTIDE_N_REGION (PHOBIUS); SIGNAL_PEPTIDE (PHOBIUS); SignalP-noTM (SIGNALP_GRAM_NEGATIVE); SignalP-noTM (SIGNALP_EUK)	Signal peptide H-region; Signal peptide C-region; Non cytoplasmic domain; Signal peptide N-region; Signal Peptide; SignalP-noTM	-	Y	-	--	--	--	--	--
TR50__c0_g2_i1	---NA---	872	0	-	-		-	-	NON_CYTOPLASMIC_DOMAIN (PHOBIUS); SIGNAL_PEPTIDE_C_REGION (PHOBIUS); SIGNAL_PEPTIDE (PHOBIUS); SIGNAL_PEPTIDE_H_REGION (PHOBIUS); SIGNAL_PEPTIDE_N_REGION (PHOBIUS); SignalP-noTM (SIGNALP_EUK); SignalP-noTM (SIGNALP_GRAM_NEGATIVE)	Non cytoplasmic domain; Signal peptide C-region; Signal Peptide; Signal peptide H-region; Signal peptide N-region; SignalP-noTM	-	Y	-	--	--	--	--	--
TR50__c0_g2_i2	---NA---	887	0	-	-		-	-	NON_CYTOPLASMIC_DOMAIN (PHOBIUS); SIGNAL_PEPTIDE_C_REGION (PHOBIUS); SIGNAL_PEPTIDE_H_REGION (PHOBIUS); SIGNAL_PEPTIDE (PHOBIUS); SIGNAL_PEPTIDE_N_REGION (PHOBIUS); SignalP-noTM (SIGNALP_EUK); SignalP-noTM (SIGNALP_GRAM_NEGATIVE)	Non cytoplasmic domain; Signal peptide C-region; Signal peptide H-region; Signal Peptide; Signal peptide N-region; SignalP-noTM	-	Y	-	--	--	--	--	--
TR50__c0_g3_i1	---NA---	815	0	-	-		-	-	SIGNAL_PEPTIDE (PHOBIUS); SIGNAL_PEPTIDE_N_REGION (PHOBIUS); NON_CYTOPLASMIC_DOMAIN (PHOBIUS); SIGNAL_PEPTIDE_C_REGION (PHOBIUS); SIGNAL_PEPTIDE_H_REGION (PHOBIUS); SignalP-noTM (SIGNALP_GRAM_NEGATIVE); SignalP-noTM (SIGNALP_EUK)	Signal Peptide; Signal peptide N-region; Non cytoplasmic domain; Signal peptide C-region; Signal peptide H-region; SignalP-noTM	-	Y	-	--	--	--	--	--
TR51__c0_g1_i1	copine- partial	340	20	4.9E-23	67.15%	1	C:extracellular exosome	-	IPR010734 (PFAM); PTHR10857:SF16 (PANTHER); PTHR10857 (PANTHER)	Copine; COPINE-A; COPINE	-	-	-	OG5_127123	hypothetical protein		3	1
TR51__c0_g2_i1	copine-8-like isoform x1	1498	20	4.9E-107	56.85%	3	C:extracellular exosome; C:neuron projection; C:neuronal cell body	-	IPR002035 (SMART); IPR000008 (SMART); IPR000008 (PFAM); IPR000008 (G3DSA:2.60.40.GENE3D); IPR010734 (PFAM); PTHR10857 (PANTHER); IPR000008 (PROSITE_PROFILES); IPR002035 (SUPERFAMILY); IPR000008 (SUPERFAMILY)	VWA; C2; C2_dom; Copine; COPINE; vWA-like; C2 domain (Calcium/lipid-binding domain, CaLB)	-	-	-	OG5_127123	hypothetical protein		3	1
TR52__c0_g1_i1	zinc finger protein 740	2182	20	3.7E-17	60.05%	3	F:metal ion binding; F:nucleic acid binding; C:nucleus	-	IPR015880 (SMART); IPR013087 (G3DSA:3.30.160.GENE3D); IPR013087 (G3DSA:3.30.160.GENE3D); PTHR24409 (PANTHER); IPR007087 (PROSITE_PATTERNS); IPR007087 (PROSITE_PATTERNS); IPR007087 (PROSITE_PROFILES); IPR007087 (PROSITE_PROFILES); SSF57667 (SUPERFAMILY); SSF57667 (SUPERFAMILY)	ZnF_C2H2; Znf_C2H2/integrase_DNA-bd; FAMILY NOT NAMED; ZINC_FINGER_C2H2_1; ZINC_FINGER_C2H2_2; beta-beta-alpha zinc fingers	-	-	-	OG5_144188		Acetyltransferase (GNAT) family	88	63
TR53__c0_g1_i1	alpha beta hydrolase	1397	20	8.8E-41	52.8%	2	F:hydrolase activity; P:metabolic process	-	no IPS match		-	-	-	--	--	--	--	--
TR54__c1_g1_i1	domain protein	425	20	8.7E-18	49.5%	3	F:binding; F:hydrolase activity; P:positive regulation of mitotic nuclear division	-	NON_CYTOPLASMIC_DOMAIN (PHOBIUS); TRANSMEMBRANE (PHOBIUS); CYTOPLASMIC_DOMAIN (PHOBIUS); TMhelix (TMHMM)	Non cytoplasmic domain; Transmembrane region; Cytoplasmic domain; unintegrated	-	-	Y	OG5_144703		Anaphase promoting complex (APC) subunit 2, Cullin family	72	58
TR55__c0_g1_i1	---NA---	505	0	-	-		-	-	no IPS match		-	-	-	--	--	--	--	--
TR55__c0_g2_i1	katanin p60 atpase-containing subunit a-like 1	1547	20	2.4E-161	83.6%	13	C:spindle pole; C:cytoplasm; C:centrosome; C:microtubule; C:midbody; F:ATP binding; F:microtubule binding; F:microtubule-severing ATPase activity; P:mitotic nuclear division; P:metabolic process; P:cytoplasmic microtubule organization; P:microtubule severing; P:cell division	EC:3.6.1; EC:3.6.1.3; EC:3.6.1.15; EC:3.6.4.3	IPR003593 (SMART); G3DSA:1.10.8.60 (GENE3D); IPR003959 (PFAM); IPR027417 (G3DSA:3.40.50.GENE3D); IPR015415 (PFAM); PTHR23074 (PANTHER); PTHR23074:SF19 (PANTHER); IPR003960 (PROSITE_PATTERNS); IPR028596 (HAMAP); IPR027417 (SUPERFAMILY)	AAA; unintegrated; P-loop_NTPase; Vps4_C; AAA ATPASE; AT01259P-RELATED; Katanin_p60_A1; P-loop containing nucleoside triphosphate hydrolases	-	-	-	OG5_128745	zinc finger	Zinc finger, C2H2 type	12	11
TR55__c1_g1_i1	katanin p60 atpase-containing subunit a-like 1	246	20	2.0E-15	70.8%	8	C:microtubule organizing center; C:spindle; F:nucleotide binding; F:microtubule-severing ATPase activity; P:cell cycle; P:spermatogenesis; P:cytoplasmic microtubule organization; P:microtubule severing	EC:3.6.1; EC:3.6.1.3; EC:3.6.1.15; EC:3.6.4.3	PTHR23074 (PANTHER); PTHR23074:SF65 (PANTHER)	AAA ATPASE; KATANIN P60 ATPASE-CONTAINING SUBUNIT A-LIKE 1	-	-	-	OG5_128745	zinc finger	Zinc finger, C2H2 type	12	11
TR56__c0_g1_i1	cellulosomal serpin	335	20	2.3E-33	63%	1	C:extracellular space	-	IPR023796 (PFAM); G3DSA:2.30.39.10 (GENE3D); IPR000215 (PANTHER); IPR023795 (PROSITE_PATTERNS); IPR023796 (SUPERFAMILY)	Serpin; unintegrated; SERINE PROTEASE INHIBITOR, SERPIN; SERPIN; Serpins	-	-	-	OG5_152264		Integrase core domain	5	1
TR57__c0_g1_i1	ef-hand domain-containing protein 1	2056	20	3.2E-180	57.15%	6	F:calcium ion binding; C:endoplasmic reticulum membrane; P:protein N-linked glycosylation via asparagine; F:transferase activity; F:dolichyl-diphosphooligosaccharide-protein glycotransferase activity; F:transferase activity, transferring glycosyl groups	-	IPR006602 (SMART); IPR010554 (PFAM); PTHR12086:SF9 (PANTHER); PTHR12086 (PANTHER); PTHR12086 (PANTHER); PTHR12086:SF9 (PANTHER); IPR006602 (PROSITE_PROFILES); IPR006602 (PROSITE_PROFILES); IPR006602 (PROSITE_PROFILES)	DM10; DUF1126; EF-HAND DOMAIN-CONTAINING PROTEIN 1; EF-HAND DOMAIN (C-TERMINAL) CONTAINING PROTEIN	-	-	-	OG5_128450	hypothetical protein		18	15
TR58__c0_g1_i1	long-chain fatty acid-- ligase	1299	20	8.0E-155	66.35%	2	F:catalytic activity; P:metabolic process	-	no IPS match		-	-	-	OG5_129266	katanin	ATPase family associated with various cellular activities (AAA)	83	44
TR58__c0_g2_i1	long-chain fatty acid-- ligase	486	20	9.6E-36	70.05%	2	F:catalytic activity; P:metabolic process	-	CYTOPLASMIC_DOMAIN (PHOBIUS); NON_CYTOPLASMIC_DOMAIN (PHOBIUS); TRANSMEMBRANE (PHOBIUS); TMhelix (TMHMM)	Cytoplasmic domain; Non cytoplasmic domain; Transmembrane region; unintegrated	-	-	Y	OG5_129266	katanin	ATPase family associated with various cellular activities (AAA)	83	44
TR58__c1_g1_i1	long-chain-fatty-acid- ligase	405	20	3.2E-20	60%	3	F:ligase activity; P:metabolic process; F:catalytic activity	-	IPR000873 (PFAM); G3DSA:3.40.50.980 (GENE3D); PTHR24096:SF100 (PANTHER); PTHR24096 (PANTHER); SSF56801 (SUPERFAMILY)	AMP-binding; unintegrated; SUBFAMILY NOT NAMED; FAMILY NOT NAMED; Acetyl-CoA synthetase-like	-	-	-	OG5_129266	katanin	ATPase family associated with various cellular activities (AAA)	83	44
TR59__c0_g1_i1	---NA---	227	0	-	-		-	-	no IPS match		-	-	-	--	--	--	--	--
TR59__c0_g2_i1	---NA---	688	0	-	-		-	-	no IPS match		-	-	-	--	--	--	--	--
TR59__c0_g3_i1	---NA---	687	0	-	-		-	-	no IPS match		-	-	-	--	--	--	--	--
TR59__c1_g1_i1	---NA---	496	0	-	-		-	-	no IPS match		-	-	-	--	--	--	--	--
TR60__c0_g1_i1	---NA---	427	0	-	-		-	-	no IPS match		-	-	-	--	--	--	--	--
TR60__c0_g2_i1	nop52-domain-containing protein	1343	20	1.6E-52	65.05%	2	P:rRNA processing; C:preribosome, small subunit precursor	-	IPR010301 (PFAM); IPR010301 (PANTHER); PTHR13026:SF0 (PANTHER)	Nop52; NNP-1 PROTEIN (NOVEL NUCLEAR PROTEIN 1) (NOP52); RIBOSOMAL RNA PROCESSING PROTEIN 1 HOMOLOG	-	-	-	OG5_128935		IKI3 family	70	59
TR60__c0_g2_i2	---NA---	745	0	-	-		-	-	no IPS match		-	-	-	--	--	--	--	--
TR60__c0_g3_i1	nucleolar protein nop52 variant protein	468	20	1.7E-41	70.05%	2	P:rRNA processing; C:preribosome, small subunit precursor	-	no IPS match		-	-	-	OG5_128935		IKI3 family	70	59
TR61__c0_g1_i1	gag-pol fusion protein	1100	20	9.4E-55	50.95%	7	F:nucleic acid binding; P:proteolysis; P:DNA integration; F:aspartic-type endopeptidase activity; F:zinc ion binding; P:RNA phosphodiester bond hydrolysis, endonucleolytic; F:RNA-DNA hybrid ribonuclease activity	-	IPR001584 (PFAM); IPR012337 (G3DSA:3.30.420.GENE3D); PTHR24559 (PANTHER); PTHR24559:SF165 (PANTHER); IPR001584 (PROSITE_PROFILES); IPR012337 (SUPERFAMILY)	rve; RNaseH-like_dom; FAMILY NOT NAMED; SUBFAMILY NOT NAMED; INTEGRASE; Ribonuclease H-like	-	-	-	OG5_126567		WD domain, G-beta repeat	57	41
TR61__c0_g2_i1	gag-pol fusion protein	513	20	2.9E-28	57.75%	5	F:nucleic acid binding; P:DNA integration; P:proteolysis; F:aspartic-type endopeptidase activity; F:zinc ion binding	-	IPR012337 (G3DSA:3.30.420.GENE3D); PTHR24559:SF165 (PANTHER); PTHR24559 (PANTHER); IPR001584 (PROSITE_PROFILES); IPR012337 (SUPERFAMILY)	RNaseH-like_dom; SUBFAMILY NOT NAMED; FAMILY NOT NAMED; INTEGRASE; Ribonuclease H-like	-	-	-	OG5_126567		WD domain, G-beta repeat	57	41
TR62__c0_g1_i1	wd g-beta repeat-containing partial	1049	20	1.9E-61	53.8%		-	-	IPR001680 (SMART); IPR015943 (G3DSA:2.130.10.GENE3D); IPR001680 (PFAM); PTHR22847 (PANTHER); IPR019775 (PROSITE_PATTERNS); IPR017986 (PROSITE_PROFILES); IPR001680 (PROSITE_PROFILES); IPR017986 (SUPERFAMILY)	WD40; WD40/YVTN_repeat-like_dom; WD40 REPEAT PROTEIN; WD_REPEATS_1; WD_REPEATS_REGION; WD_REPEATS_2; WD40 repeat-like	-	-	-	OG5_132962		AMP-binding enzyme	72	46
TR62__c0_g2_i1	wd g-beta repeat-containing partial	1213	20	9.6E-61	53.2%		-	-	IPR001680 (SMART); IPR001680 (PFAM); IPR015943 (G3DSA:2.130.10.GENE3D); PTHR22847 (PANTHER); IPR019775 (PROSITE_PATTERNS); IPR001680 (PROSITE_PROFILES); IPR017986 (PROSITE_PROFILES); IPR017986 (SUPERFAMILY)	WD40; WD40/YVTN_repeat-like_dom; WD40 REPEAT PROTEIN; WD_REPEATS_1; WD_REPEATS_2; WD_REPEATS_REGION; WD40 repeat-like	-	-	-	OG5_132962		AMP-binding enzyme	72	46
TR63__c0_g1_i1	coiled-coil and c2 domain-containing protein 2a-like	937	20	3.9E-42	52.35%	1	P:photoreceptor cell outer segment organization	-	PTHR20837:SF0 (PANTHER); PTHR20837:SF0 (PANTHER); PTHR20837 (PANTHER); PTHR20837 (PANTHER)	PROTEIN MKS-6; CENTROSOMAL PROTEIN-RELATED	-	-	-	OG5_131027		WD domain, G-beta repeat	34	29
TR63__c0_g2_i1	coiled-coil and c2 domain-containing protein 2a isoform x1	5413	20	0.0E0	47.85%	2	C:cilium; P:cell projection organization	-	Coil (COILS); IPR000008 (SMART); IPR028928 (PFAM); IPR000008 (PFAM); IPR000008 (G3DSA:2.60.40.GENE3D); PTHR20837 (PANTHER); PTHR20837:SF0 (PANTHER); PTHR20837:SF0 (PANTHER); PTHR20837 (PANTHER); PTHR20837:SF0 (PANTHER); PTHR20837 (PANTHER); NON_CYTOPLASMIC_DOMAIN (PHOBIUS); CYTOPLASMIC_DOMAIN (PHOBIUS); TRANSMEMBRANE (PHOBIUS); IPR000008 (SUPERFAMILY)	Coil; C2; CC2D2AN-C2; C2_dom; CENTROSOMAL PROTEIN-RELATED; PROTEIN MKS-6; Non cytoplasmic domain; Cytoplasmic domain; Transmembrane region; C2 domain (Calcium/lipid-binding domain, CaLB)	-	-	-	OG5_131027		WD domain, G-beta repeat	34	29
TR64__c0_g1_i1	proteasomal atpase-associated factor 1	1390	20	8.3E-73	54.1%	4	P:proteasome regulatory particle assembly; C:cytosol; P:ubiquitin-dependent protein catabolic process; C:nucleus	-	IPR001680 (SMART); IPR001680 (PFAM); IPR015943 (G3DSA:2.130.10.GENE3D); PTHR22844:SF133 (PANTHER); PTHR22844 (PANTHER); PTHR22844 (PANTHER); PTHR22844:SF133 (PANTHER); IPR019775 (PROSITE_PATTERNS); IPR017986 (PROSITE_PROFILES); IPR001680 (PROSITE_PROFILES); IPR001680 (PROSITE_PROFILES); IPR017986 (SUPERFAMILY)	WD40; WD40/YVTN_repeat-like_dom; SUBFAMILY NOT NAMED; F-BOX AND WD40 DOMAIN PROTEIN; WD_REPEATS_1; WD_REPEATS_REGION; WD_REPEATS_2; WD40 repeat-like	-	-	-	OG5_134293	hypothetical protein		48	33
TR65__c0_g1_i1	phosphoglycerate kinase	1243	20	9.4E-123	64.25%	2	F:transferase activity; P:metabolic process	-	IPR001576 (PRINTS); IPR001576 (PIRSF); IPR015901 (G3DSA:3.40.50.GENE3D); IPR001576 (PFAM); IPR015824 (G3DSA:3.40.50.GENE3D); IPR001576 (PANTHER); PTHR11406:SF6 (PANTHER); IPR001576 (SUPERFAMILY)	PHGLYCKINASE; Pgk; Phosphoglycerate_kinase_C; PGK; Phosphoglycerate_kinase_N; PHOSPHOGLYCERATE KINASE; Phosphoglycerate kinase	-	-	-	OG5_126776		WD domain, G-beta repeat	28	27
TR65__c0_g2_i1	phosphoglycerate kinase	232	20	1.8E-10	66.45%	3	C:intracellular part; F:transferase activity; P:metabolic process	-	IPR001576 (PFAM); IPR015901 (G3DSA:3.40.50.GENE3D); PTHR11406:SF6 (PANTHER); IPR001576 (PANTHER); IPR001576 (SUPERFAMILY)	PGK; Phosphoglycerate_kinase_C; PHOSPHOGLYCERATE KINASE; Phosphoglycerate kinase	-	-	-	OG5_126776		WD domain, G-beta repeat	28	27
TR65__c0_g3_i1	phosphoglycerate kinase	649	20	7.0E-58	64.95%	2	F:transferase activity; P:metabolic process	-	IPR001576 (PRINTS); IPR015824 (G3DSA:3.40.50.GENE3D); IPR001576 (PFAM); IPR001576 (PANTHER); IPR001576 (SUPERFAMILY)	PHGLYCKINASE; Phosphoglycerate_kinase_N; PGK; PHOSPHOGLYCERATE KINASE; Phosphoglycerate kinase	-	-	-	OG5_126776		WD domain, G-beta repeat	28	27
TR66__c0_g1_i1	bifunctional polynucleotide phosphatase kinase	1286	20	6.5E-83	57.4%	7	F:kinase activity; P:nucleobase-containing compound metabolic process; P:cellular response to DNA damage stimulus; P:dephosphorylation; P:macromolecule metabolic process; P:single-organism metabolic process; P:single-organism cellular process	-	IPR006551 (TIGRFAM); IPR027417 (G3DSA:3.40.50.GENE3D); IPR006549 (TIGRFAM); IPR013954 (PFAM); IPR023214 (G3DSA:3.40.50.GENE3D); PTHR12083 (PANTHER); PTHR12083:SF6 (PANTHER); IPR023214 (SUPERFAMILY)	TIGR01664; P-loop_NTPase; TIGR01662; PNK3P; HAD-like_dom; POLYNUCLEOTIDE KINASE- 3'-PHOSPHATASE; SAP DNA-BINDING DOMAIN-CONTAINING PROTEIN; HAD-like	-	-	-	OG5_128311	kinase, phosphoglycerate, phosphoglycerate kinase	Phosphoglycerate kinase	191	115
TR67__c0_g1_i1	serine threonine protein kinase	1570	20	2.6E-23	44.6%	10	P:protein ubiquitination; F:ubiquitin-protein transferase activity; P:nucleoside metabolic process; F:catalytic activity; F:kinase activity; F:ATP binding; F:protein kinase activity; P:phosphorylation; P:protein phosphorylation; F:protein serine/threonine kinase activity	-	IPR002110 (SMART); IPR020683 (PFAM); PF13637 (PFAM); IPR020683 (G3DSA:1.25.40.GENE3D); IPR020683 (G3DSA:1.25.40.GENE3D); PTHR24198 (PANTHER); IPR002110 (PROSITE_PROFILES); IPR020683 (PROSITE_PROFILES); IPR002110 (PROSITE_PROFILES); IPR020683 (SUPERFAMILY)	ANK; Ank_2; Ank_4; Ankyrin_rpt-contain_dom; ANKYRIN REPEAT AND PROTEIN KINASE DOMAIN-CONTAINING PROTEIN; ANK_REPEAT; ANK_REP_REGION; Ankyrin repeat	-	-	-	OG5_146207	polynucleotide	Polynucleotide kinase 3 phosphatase	93	63
TR68__c0_g1_i1	1-phosphatidylinositol 4-kinase stt4	2075	20	0.0E0	71.35%	5	C:intracellular; F:kinase activity; F:phosphotransferase activity, alcohol group as acceptor; P:phosphorylation; P:single-organism cellular process	-	IPR000403 (SMART); IPR001263 (PFAM); IPR000403 (G3DSA:1.10.1070.GENE3D); G3DSA:3.30.1010.10 (GENE3D); IPR000403 (PFAM); IPR001263 (G3DSA:1.25.40.GENE3D); IPR015433 (PANTHER); PTHR10048:SF15 (PANTHER); IPR018936 (PROSITE_PATTERNS); IPR018936 (PROSITE_PATTERNS); IPR001263 (PROSITE_PROFILES); IPR000403 (PROSITE_PROFILES); IPR011009 (SUPERFAMILY); IPR016024 (SUPERFAMILY)	PI3Kc; PI3Ka; PI3/4_kinase_cat_dom; unintegrated; PI3_PI4_kinase; PInositide-3_kin_accessory_dom; PHOSPHATIDYLINOSITOL KINASE; PHOSPHATIDYLINOSITOL 4-KINASE ALPHA; PI3_4_KINASE_2; PI3_4_KINASE_1; PIK_HELICAL; PI3_4_KINASE_3; Protein kinase-like (PK-like); ARM repeat	-	-	-	OG5_128362	cytidylyltransferase	Cytidylyltransferase	110	73
TR68__c0_g2_i1	1-phosphatidylinositol 4-kinase stt4	2085	20	0.0E0	71.35%	5	C:intracellular; F:kinase activity; F:phosphotransferase activity, alcohol group as acceptor; P:phosphorylation; P:single-organism cellular process	-	IPR000403 (SMART); G3DSA:3.30.1010.10 (GENE3D); IPR000403 (G3DSA:1.10.1070.GENE3D); IPR001263 (PFAM); IPR000403 (PFAM); IPR001263 (G3DSA:1.25.40.GENE3D); PTHR10048:SF15 (PANTHER); PTHR10048:SF15 (PANTHER); IPR015433 (PANTHER); IPR018936 (PROSITE_PATTERNS); IPR018936 (PROSITE_PATTERNS); IPR000403 (PROSITE_PROFILES); IPR001263 (PROSITE_PROFILES); IPR011009 (SUPERFAMILY); IPR016024 (SUPERFAMILY)	PI3Kc; unintegrated; PI3/4_kinase_cat_dom; PI3Ka; PI3_PI4_kinase; PInositide-3_kin_accessory_dom; PHOSPHATIDYLINOSITOL 4-KINASE ALPHA; PHOSPHATIDYLINOSITOL KINASE; PI3_4_KINASE_2; PI3_4_KINASE_1; PI3_4_KINASE_3; PIK_HELICAL; Protein kinase-like (PK-like); ARM repeat	-	-	-	OG5_128362	cytidylyltransferase	Cytidylyltransferase	110	73
TR68__c0_g3_i1	1-phosphatidylinositol 4-kinase stt4	2078	20	0.0E0	71.35%	5	C:intracellular; F:kinase activity; F:phosphotransferase activity, alcohol group as acceptor; P:phosphorylation; P:single-organism cellular process	-	IPR000403 (SMART); IPR000403 (PFAM); G3DSA:3.30.1010.10 (GENE3D); IPR001263 (G3DSA:1.25.40.GENE3D); IPR001263 (PFAM); IPR000403 (G3DSA:1.10.1070.GENE3D); PTHR10048:SF15 (PANTHER); IPR015433 (PANTHER); IPR018936 (PROSITE_PATTERNS); IPR018936 (PROSITE_PATTERNS); IPR001263 (PROSITE_PROFILES); IPR000403 (PROSITE_PROFILES); IPR016024 (SUPERFAMILY); IPR011009 (SUPERFAMILY)	PI3Kc; PI3_PI4_kinase; unintegrated; PInositide-3_kin_accessory_dom; PI3Ka; PI3/4_kinase_cat_dom; PHOSPHATIDYLINOSITOL 4-KINASE ALPHA; PHOSPHATIDYLINOSITOL KINASE; PI3_4_KINASE_2; PI3_4_KINASE_1; PIK_HELICAL; PI3_4_KINASE_3; ARM repeat; Protein kinase-like (PK-like)	-	-	-	OG5_128362	cytidylyltransferase	Cytidylyltransferase	110	73
TR68__c0_g4_i1	1-phosphatidylinositol 4-kinase stt4	2074	20	0.0E0	71.35%	5	C:intracellular; F:kinase activity; F:phosphotransferase activity, alcohol group as acceptor; P:phosphorylation; P:single-organism cellular process	-	IPR000403 (SMART); IPR000403 (G3DSA:1.10.1070.GENE3D); G3DSA:3.30.1010.10 (GENE3D); IPR001263 (G3DSA:1.25.40.GENE3D); IPR000403 (PFAM); IPR001263 (PFAM); IPR015433 (PANTHER); PTHR10048:SF15 (PANTHER); IPR018936 (PROSITE_PATTERNS); IPR018936 (PROSITE_PATTERNS); IPR000403 (PROSITE_PROFILES); IPR001263 (PROSITE_PROFILES); IPR011009 (SUPERFAMILY); IPR016024 (SUPERFAMILY)	PI3Kc; PI3/4_kinase_cat_dom; unintegrated; PInositide-3_kin_accessory_dom; PI3_PI4_kinase; PI3Ka; PHOSPHATIDYLINOSITOL KINASE; PHOSPHATIDYLINOSITOL 4-KINASE ALPHA; PI3_4_KINASE_1; PI3_4_KINASE_2; PI3_4_KINASE_3; PIK_HELICAL; Protein kinase-like (PK-like); ARM repeat	-	-	-	OG5_128362	cytidylyltransferase	Cytidylyltransferase	110	73
TR68__c0_g5_i1	1-phosphatidylinositol 4-kinase stt4	2079	20	0.0E0	71.35%	5	C:intracellular; F:kinase activity; F:phosphotransferase activity, alcohol group as acceptor; P:phosphorylation; P:single-organism cellular process	-	IPR000403 (SMART); IPR000403 (PFAM); G3DSA:3.30.1010.10 (GENE3D); IPR000403 (G3DSA:1.10.1070.GENE3D); IPR001263 (G3DSA:1.25.40.GENE3D); IPR001263 (PFAM); IPR015433 (PANTHER); IPR015433 (PANTHER); PTHR10048:SF15 (PANTHER); IPR018936 (PROSITE_PATTERNS); IPR018936 (PROSITE_PATTERNS); IPR000403 (PROSITE_PROFILES); IPR001263 (PROSITE_PROFILES); IPR016024 (SUPERFAMILY); IPR011009 (SUPERFAMILY)	PI3Kc; PI3_PI4_kinase; unintegrated; PI3/4_kinase_cat_dom; PInositide-3_kin_accessory_dom; PI3Ka; PHOSPHATIDYLINOSITOL KINASE; PHOSPHATIDYLINOSITOL 4-KINASE ALPHA; PI3_4_KINASE_2; PI3_4_KINASE_1; PI3_4_KINASE_3; PIK_HELICAL; ARM repeat; Protein kinase-like (PK-like)	-	-	-	OG5_128362	cytidylyltransferase	Cytidylyltransferase	110	73
TR68__c0_g6_i1	1-phosphatidylinositol 4-kinase stt4	2084	20	0.0E0	71.35%	5	C:intracellular; F:kinase activity; F:phosphotransferase activity, alcohol group as acceptor; P:phosphorylation; P:single-organism cellular process	-	IPR000403 (SMART); G3DSA:3.30.1010.10 (GENE3D); IPR000403 (PFAM); IPR000403 (G3DSA:1.10.1070.GENE3D); IPR001263 (G3DSA:1.25.40.GENE3D); IPR001263 (PFAM); PTHR10048:SF15 (PANTHER); IPR015433 (PANTHER); PTHR10048:SF15 (PANTHER); IPR015433 (PANTHER); IPR018936 (PROSITE_PATTERNS); IPR018936 (PROSITE_PATTERNS); IPR000403 (PROSITE_PROFILES); IPR001263 (PROSITE_PROFILES); IPR016024 (SUPERFAMILY); IPR011…	PI3Kc; unintegrated; PI3_PI4_kinase; PI3/4_kinase_cat_dom; PInositide-3_kin_accessory_dom; PI3Ka; PHOSPHATIDYLINOSITOL 4-KINASE ALPHA; PHOSPHATIDYLINOSITOL KINASE; PI3_4_KINASE_2; PI3_4_KINASE_1; PI3_4_KINASE_3; PIK_HELICAL; ARM repeat; Protein kinase-like (PK-like)	-	-	-	OG5_128362	cytidylyltransferase	Cytidylyltransferase	110	73
TR68__c0_g7_i1	1-phosphatidylinositol 4-kinase stt4	2061	20	0.0E0	71.35%	5	C:intracellular; F:kinase activity; F:phosphotransferase activity, alcohol group as acceptor; P:phosphorylation; P:single-organism cellular process	-	IPR000403 (SMART); IPR001263 (PFAM); G3DSA:3.30.1010.10 (GENE3D); IPR000403 (PFAM); IPR000403 (G3DSA:1.10.1070.GENE3D); IPR001263 (G3DSA:1.25.40.GENE3D); IPR015433 (PANTHER); IPR015433 (PANTHER); PTHR10048:SF15 (PANTHER); IPR018936 (PROSITE_PATTERNS); IPR018936 (PROSITE_PATTERNS); IPR001263 (PROSITE_PROFILES); IPR000403 (PROSITE_PROFILES); IPR011009 (SUPERFAMILY); IPR016024 (SUPERFAMILY)	PI3Kc; PI3Ka; unintegrated; PI3_PI4_kinase; PI3/4_kinase_cat_dom; PInositide-3_kin_accessory_dom; PHOSPHATIDYLINOSITOL KINASE; PHOSPHATIDYLINOSITOL 4-KINASE ALPHA; PI3_4_KINASE_1; PI3_4_KINASE_2; PIK_HELICAL; PI3_4_KINASE_3; Protein kinase-like (PK-like); ARM repeat	-	-	-	OG5_128362	cytidylyltransferase	Cytidylyltransferase	110	73
TR68__c1_g1_i1	tryptophan synthase subunit beta	1707	20	2.9E-145	70.6%	3	F:lyase activity; P:tryptophan metabolic process; P:aromatic amino acid family biosynthetic process	-	G3DSA:3.40.50.1100 (GENE3D); G3DSA:3.40.50.1100 (GENE3D); IPR001926 (PFAM); IPR006654 (TIGRFAM); PTHR10314 (PANTHER); IPR006654 (PTHR10314:PANTHER); IPR006653 (PROSITE_PATTERNS); IPR001926 (SUPERFAMILY)	unintegrated; PALP; TIGR00263; SER/THR DEHYDRATASE, TRP SYNTHASE; TRYPTOPHAN SYNTHASE; TRP_SYNTHASE_BETA; Tryptophan synthase beta subunit-like PLP-dependent enzymes	-	-	-	OG5_128016	dehydrogenase, malate, malate dehydrogenase	lactate/malate dehydrogenase, alpha/beta C-terminal domain	141	61
TR68__c1_g1_i2	---NA---	458	0	-	-		-	-	no IPS match		-	-	-	OG5_170248	protein 21.1		4	2
TR68__c1_g1_i3	---NA---	275	0	-	-		-	-	no IPS match		-	-	-	--	--	--	--	--
TR68__c1_g2_i1	tryptophan synthase subunit alpha	996	20	1.5E-110	74.05%	3	F:lyase activity; P:tryptophan metabolic process; P:aromatic amino acid family biosynthetic process	-	G3DSA:3.40.50.1100 (GENE3D); IPR001926 (PFAM); G3DSA:3.40.50.1100 (GENE3D); IPR006654 (PTHR10314:PANTHER); PTHR10314 (PANTHER); IPR001926 (SUPERFAMILY)	unintegrated; PALP; TRYPTOPHAN SYNTHASE; SER/THR DEHYDRATASE, TRP SYNTHASE; Tryptophan synthase beta subunit-like PLP-dependent enzymes	-	-	-	OG5_128016	dehydrogenase, malate, malate dehydrogenase	lactate/malate dehydrogenase, alpha/beta C-terminal domain	141	61
TR69__c0_g1_i1	---NA---	409	0	-	-		-	-	TRANSMEMBRANE (PHOBIUS); CYTOPLASMIC_DOMAIN (PHOBIUS); TRANSMEMBRANE (PHOBIUS); NON_CYTOPLASMIC_DOMAIN (PHOBIUS); CYTOPLASMIC_DOMAIN (PHOBIUS); TRANSMEMBRANE (PHOBIUS); CYTOPLASMIC_DOMAIN (PHOBIUS); TRANSMEMBRANE (PHOBIUS); NON_CYTOPLASMIC_DOMAIN (PHOBIUS); TMhelix (TMHMM); TMhelix (TMHMM); TMhelix (TMHMM)	Transmembrane region; Cytoplasmic domain; Non cytoplasmic domain; unintegrated	-	-	Y	--	--	--	--	--
TR69__c0_g2_i1	---NA---	244	0	-	-		-	-	NON_CYTOPLASMIC_DOMAIN (PHOBIUS); CYTOPLASMIC_DOMAIN (PHOBIUS); TRANSMEMBRANE (PHOBIUS); TRANSMEMBRANE (PHOBIUS); CYTOPLASMIC_DOMAIN (PHOBIUS); TMhelix (TMHMM); TMhelix (TMHMM)	Non cytoplasmic domain; Cytoplasmic domain; Transmembrane region; unintegrated	-	-	Y	--	--	--	--	--
TR69__c0_g3_i1	---NA---	592	0	-	-		-	-	no IPS match		-	-	-	--	--	--	--	--
TR70__c0_g1_i1	cysteine methyltransferase	640	20	1.3E-45	67.6%	2	F:methyltransferase activity; P:DNA repair	-	IPR011991 (G3DSA:1.10.10.GENE3D); IPR014048 (TIGRFAM); IPR014048 (PFAM); PTHR10815 (PANTHER); PTHR10815:SF4 (PANTHER); IPR001497 (PROSITE_PATTERNS); IPR014048 (SUPERFAMILY); IPR008332 (SUPERFAMILY)	WHTH_DNA-bd_dom; TIGR00589; DNA_binding_1; METHYLATED-DNA--PROTEIN-CYSTEINE METHYLTRANSFERASE; SUBFAMILY NOT NAMED; MGMT; Methylated DNA-protein cysteine methyltransferase, C-terminal domain; Methylated DNA-protein cysteine methyltransferase domain	-	-	-	OG5_127355			5	3
TR70__c0_g2_i1	methylated-dna--protein-cysteine methyltransferase	477	20	8.3E-43	65.05%	3	F:transferase activity; P:cellular response to DNA damage stimulus; P:metabolic process	-	IPR011991 (G3DSA:1.10.10.GENE3D); IPR014048 (TIGRFAM); IPR014048 (PFAM); PTHR10815 (PANTHER); PTHR10815:SF4 (PANTHER); IPR001497 (PROSITE_PATTERNS); IPR008332 (SUPERFAMILY); IPR014048 (SUPERFAMILY)	WHTH_DNA-bd_dom; TIGR00589; DNA_binding_1; METHYLATED-DNA--PROTEIN-CYSTEINE METHYLTRANSFERASE; SUBFAMILY NOT NAMED; MGMT; Methylated DNA-protein cysteine methyltransferase domain; Methylated DNA-protein cysteine methyltransferase, C-terminal domain	-	-	-	OG5_127355			5	3
TR71__c0_g1_i1	---NA---	275	0	-	-		-	-	no IPS match		-	-	-	--	--	--	--	--
TR71__c0_g2_i1	centromere kinetochore protein zw10 homolog	1298	20	1.5E-63	52.9%	7	C:chromosome, centromeric region; C:cytoplasm; C:protein complex; P:establishment of localization; P:cellular localization; P:single-organism organelle organization; P:mitotic cell cycle process	-	IPR009361 (PFAM); PTHR12205:SF0 (PANTHER); PTHR12205 (PANTHER)	Zw10; CENTROMERE/KINETOCHORE PROTEIN ZW10 HOMOLOG; CENTROMERE/KINETOCHORE PROTEIN ZW10	-	-	-	OG5_132889		6-O-methylguanine DNA methyltransferase, DNA binding domain	126	77
TR72__c0_g1_i1	rna-dependent atpase rok1	1733	20	0.0E0	72.85%	10	C:nucleolus; C:cytosol; F:nucleic acid binding; F:ATP-dependent RNA helicase activity; F:ATP binding; P:endonucleolytic cleavage in ITS1 to separate SSU-rRNA from 5.8S rRNA and LSU-rRNA from tricistronic rRNA transcript (SSU-rRNA, 5.8S rRNA, LSU-rRNA); P:endonucleolytic cleavage to generate mature 5'-end of SSU-rRNA from (SSU-rRNA, 5.8S rRNA, LSU-rRNA); P:endonucleolytic cleavage in 5'-ETS of tri…	EC:3.6.1; EC:3.6.1.3; EC:2.7.7; EC:3.6.1.15	IPR001650 (SMART); IPR014001 (SMART); IPR027417 (G3DSA:3.40.50.GENE3D); IPR027417 (G3DSA:3.40.50.GENE3D); IPR011545 (PFAM); IPR001650 (PFAM); PTHR24031:SF33 (PANTHER); PTHR24031 (PANTHER); IPR000629 (PROSITE_PATTERNS); IPR014001 (PROSITE_PROFILES); IPR014014 (PROSITE_PROFILES); IPR001650 (PROSITE_PROFILES); IPR027417 (SUPERFAMILY)	HELICc; DEXDc; P-loop_NTPase; DEAD; Helicase_C; ATP-DEPENDENT RNA HELICASE DDX52-RELATED; FAMILY NOT NAMED; DEAD_ATP_HELICASE; HELICASE_ATP_BIND_1; Q_MOTIF; HELICASE_CTER; P-loop containing nucleoside triphosphate hydrolases	-	-	-	OG5_128422	centromere/kinetochore protein zw10	Centromere/kinetochore Zw10	34	33
TR72__c0_g2_i1	rna-dependent atpase rok1	1732	20	0.0E0	73.5%	10	C:nucleolus; C:cytosol; F:nucleic acid binding; F:ATP-dependent RNA helicase activity; F:ATP binding; P:endonucleolytic cleavage in ITS1 to separate SSU-rRNA from 5.8S rRNA and LSU-rRNA from tricistronic rRNA transcript (SSU-rRNA, 5.8S rRNA, LSU-rRNA); P:endonucleolytic cleavage to generate mature 5'-end of SSU-rRNA from (SSU-rRNA, 5.8S rRNA, LSU-rRNA); P:endonucleolytic cleavage in 5'-ETS of tri…	EC:3.6.1; EC:3.6.1.3; EC:2.7.7; EC:3.6.1.15	Coil (COILS); IPR001650 (SMART); IPR014001 (SMART); IPR027417 (G3DSA:3.40.50.GENE3D); IPR027417 (G3DSA:3.40.50.GENE3D); IPR001650 (PFAM); IPR011545 (PFAM); PTHR24031:SF33 (PANTHER); PTHR24031 (PANTHER); IPR000629 (PROSITE_PATTERNS); IPR014001 (PROSITE_PROFILES); IPR001650 (PROSITE_PROFILES); IPR014014 (PROSITE_PROFILES); IPR027417 (SUPERFAMILY)	Coil; HELICc; DEXDc; P-loop_NTPase; Helicase_C; DEAD; ATP-DEPENDENT RNA HELICASE DDX52-RELATED; FAMILY NOT NAMED; DEAD_ATP_HELICASE; HELICASE_ATP_BIND_1; HELICASE_CTER; Q_MOTIF; P-loop containing nucleoside triphosphate hydrolases	-	-	-	OG5_128422	centromere/kinetochore protein zw10	Centromere/kinetochore Zw10	34	33
TR73__c0_g1_i1	ankyrin repeats containing protein	569	20	2.8E-12	50.1%		-	-	IPR002110 (SMART); PF13637 (PFAM); IPR020683 (PFAM); IPR020683 (G3DSA:1.25.40.GENE3D); IPR020683 (G3DSA:1.25.40.GENE3D); PTHR24188 (PANTHER); IPR020683 (PROSITE_PROFILES); IPR020683 (SUPERFAMILY)	ANK; Ank_4; Ank_2; Ankyrin_rpt-contain_dom; ANKYRIN REPEAT PROTEIN; ANK_REP_REGION; Ankyrin repeat	-	-	-	OG5_126538	isoform, kinase	POLO box duplicated region, Protein kinase domain	26	24
TR73__c0_g1_i2	hypothetical protein PHYSODRAFT_435680, partial	302	2	3.7E-4	62%		-	-	IPR002110 (SMART); IPR020683 (PFAM); IPR020683 (G3DSA:1.25.40.GENE3D); IPR020683 (PROSITE_PROFILES); SSF140860 (SUPERFAMILY)	ANK; Ank_2; Ankyrin_rpt-contain_dom; ANK_REP_REGION; Pseudo ankyrin repeat-like	-	-	-	--	--	--	--	--
TR73__c0_g1_i3	ankyrin repeat protein	653	20	7.5E-13	49.05%		-	-	IPR002110 (SMART); IPR020683 (G3DSA:1.25.40.GENE3D); IPR020683 (G3DSA:1.25.40.GENE3D); IPR020683 (PFAM); PF13637 (PFAM); PTHR24188 (PANTHER); IPR020683 (PROSITE_PROFILES); IPR020683 (SUPERFAMILY)	ANK; Ankyrin_rpt-contain_dom; Ank_2; Ank_4; ANKYRIN REPEAT PROTEIN; ANK_REP_REGION; Ankyrin repeat	-	-	-	OG5_126538	isoform, kinase	POLO box duplicated region, Protein kinase domain	26	24
TR74__c1_g1_i1	ketopantoate reductase family protein	1214	11	5.4E-11	42.82%	2	P:oxidation-reduction process; F:2-dehydropantoate 2-reductase activity	-	IPR013332 (PFAM); IPR016040 (G3DSA:3.40.50.GENE3D); NON_CYTOPLASMIC_DOMAIN (PHOBIUS); CYTOPLASMIC_DOMAIN (PHOBIUS); TRANSMEMBRANE (PHOBIUS); SSF51735 (SUPERFAMILY)	ApbA; NAD(P)-bd_dom; Non cytoplasmic domain; Cytoplasmic domain; Transmembrane region; NAD(P)-binding Rossmann-fold domains	-	-	-	--	--	--	--	--
TR74__c1_g2_i1	ketopantoate reductase	1251	5	1.5E-10	44.4%	2	P:oxidation-reduction process; F:2-dehydropantoate 2-reductase activity	-	IPR013332 (PFAM); IPR016040 (G3DSA:3.40.50.GENE3D); NON_CYTOPLASMIC_DOMAIN (PHOBIUS); TRANSMEMBRANE (PHOBIUS); CYTOPLASMIC_DOMAIN (PHOBIUS); SSF51735 (SUPERFAMILY)	ApbA; NAD(P)-bd_dom; Non cytoplasmic domain; Transmembrane region; Cytoplasmic domain; NAD(P)-binding Rossmann-fold domains	-	-	-	--	--	--	--	--
TR74__c2_g1_i1	---NA---	727	0	-	-		-	-	TRANSMEMBRANE (PHOBIUS); TRANSMEMBRANE (PHOBIUS); CYTOPLASMIC_DOMAIN (PHOBIUS); NON_CYTOPLASMIC_DOMAIN (PHOBIUS); NON_CYTOPLASMIC_DOMAIN (PHOBIUS); TMhelix (TMHMM); TMhelix (TMHMM)	Transmembrane region; Cytoplasmic domain; Non cytoplasmic domain; unintegrated	-	-	Y	--	--	--	--	--
TR74__c3_g1_i1	---NA---	237	0	-	-		-	-	no IPS match		-	-	-	--	--	--	--	--
TR75__c0_g1_i1	---NA---	286	0	-	-		-	-	CYTOPLASMIC_DOMAIN (PHOBIUS); NON_CYTOPLASMIC_DOMAIN (PHOBIUS); TRANSMEMBRANE (PHOBIUS)	Cytoplasmic domain; Non cytoplasmic domain; Transmembrane region	-	-	-	--	--	--	--	--
TR75__c0_g2_i1	---NA---	1144	0	-	-		-	-	no IPS match		-	-	-	--	--	--	--	--
TR76__c0_g1_i1	serine threonine protein phosphatase 2b	226	20	7.6E-46	94.1%	2	F:phosphoprotein phosphatase activity; P:protein dephosphorylation	EC:3.1.3.16; EC:3.1; EC:3.1.3.41	IPR006186 (PRINTS); IPR029052 (G3DSA:3.60.21.GENE3D); IPR004843 (PFAM); PTHR11668:SF234 (PANTHER); PTHR11668 (PANTHER); IPR006186 (PROSITE_PATTERNS); IPR029052 (SUPERFAMILY)	STPHPHTASE; Metallo-depent_PP-like; Metallophos; SERINE/THREONINE-PROTEIN PHOSPHATASE; SERINE/THREONINE PROTEIN PHOSPHATASE; SER_THR_PHOSPHATASE; Metallo-dependent phosphatases	Y	-	-	--	--	--	--	--
TR76__c1_g1_i1	serine threonine protein phosphatase ppe1	1155	20	0.0E0	88.4%	17	C:nuclear chromatin; C:cytosol; F:protein serine/threonine phosphatase activity; P:G1/S transition of mitotic cell cycle; P:replicative cell aging; P:tRNA wobble uridine modification; P:DNA repair; P:protein dephosphorylation; P:actin cytoskeleton organization; P:fungal-type cell wall organization; P:TOR signaling; P:regulation of mitotic sister chromatid segregation; P:cellular response to oxida…	EC:1.97.1; EC:3.1.3.16; EC:3.1; EC:3.1.3.41	IPR006186 (PRINTS); IPR006186 (SMART); IPR004843 (PFAM); IPR029052 (G3DSA:3.60.21.GENE3D); PTHR11668 (PANTHER); PTHR11668:SF24 (PANTHER); IPR006186 (PROSITE_PATTERNS); IPR029052 (SUPERFAMILY)	STPHPHTASE; PP2Ac; Metallophos; Metallo-depent_PP-like; SERINE/THREONINE PROTEIN PHOSPHATASE; SERINE/THREONINE-PROTEIN PHOSPHATASE 6 CATALYTIC SUBUNIT; SER_THR_PHOSPHATASE; Metallo-dependent phosphatases	-	-	-	OG5_129276	ATP dependent, RNA, RNA helicase, dependent RNA helicase, helicase	Helicase conserved C-terminal domain	91	66
TR76__c1_g2_i1	metallo-dependent phosphatase	1773	20	0.0E0	80.95%	8	C:cytosol; C:cell division site; F:phosphoprotein phosphatase activity; P:protein dephosphorylation; P:negative regulation of calcium ion transport into cytosol; P:cellular chloride ion homeostasis; P:cellular response to salt stress; P:fungal-type cell wall organization or biogenesis	EC:3.1.3.16; EC:3.1; EC:3.1.3.41	IPR006186 (PRINTS); IPR006186 (SMART); IPR004843 (PFAM); IPR029052 (G3DSA:3.60.21.GENE3D); PTHR11668:SF118 (PANTHER); PTHR11668 (PANTHER); IPR006186 (PROSITE_PATTERNS); IPR029052 (SUPERFAMILY)	STPHPHTASE; PP2Ac; Metallophos; Metallo-depent_PP-like; SERINE/THREONINE-PROTEIN PHOSPHATASE 2B CATALYTIC SUBUNIT 2-RELATED; SERINE/THREONINE PROTEIN PHOSPHATASE; SER_THR_PHOSPHATASE; Metallo-dependent phosphatases	-	-	-	OG5_127131	phosphatase, protein phosphatase	Calcineurin-like phosphoesterase	72	57
TR76__c1_g2_i2	serine threonine-protein phosphatase 2b catalytic subunit	2030	20	0.0E0	80.25%	2	F:phosphoprotein phosphatase activity; P:protein dephosphorylation	EC:3.1.3.16; EC:3.1; EC:3.1.3.41	IPR006186 (PRINTS); IPR006186 (SMART); IPR004843 (PFAM); IPR029052 (G3DSA:3.60.21.GENE3D); PTHR11668 (PANTHER); PTHR11668:SF118 (PANTHER); IPR006186 (PROSITE_PATTERNS); IPR029052 (SUPERFAMILY)	STPHPHTASE; PP2Ac; Metallophos; Metallo-depent_PP-like; SERINE/THREONINE PROTEIN PHOSPHATASE; SERINE/THREONINE-PROTEIN PHOSPHATASE 2B CATALYTIC SUBUNIT 2-RELATED; SER_THR_PHOSPHATASE; Metallo-dependent phosphatases	-	-	-	OG5_127131	phosphatase, protein phosphatase	Calcineurin-like phosphoesterase	72	57
TR77__c0_g1_i1	hypothetical protein SPPG_06287	739	7	4.7E-7	74.71%		-	-	no IPS match		-	-	-	OG5_131402	catalytic subunit, phosphatase, protein phosphatase	Calcineurin-like phosphoesterase	142	56
TR78__c0_g1_i1	hypothetical protein	980	1	3.3E-55	58%		-	-	IPR013781 (G3DSA:3.20.20.GENE3D); CYTOPLASMIC_DOMAIN (PHOBIUS); TRANSMEMBRANE (PHOBIUS); NON_CYTOPLASMIC_DOMAIN (PHOBIUS); TMhelix (TMHMM)	Glyco_hydro_catalytic_dom; Cytoplasmic domain; Transmembrane region; Non cytoplasmic domain; unintegrated	-	-	Y	NO_GROUP	--	--	--	--
TR79__c0_g1_i1	dna helicase partial	676	20	4.3E-31	71.65%	1	F:nucleotide binding	-	IPR001208 (PFAM); PTHR11630 (PANTHER); PTHR11630:SF48 (PANTHER)	MCM; DNA REPLICATION LICENSING FACTOR; DNA HELICASE MCM9	-	-	-	OG5_130040	hypothetical protein	Eukaryotic protein of unknown function (DUF1764)	45	23
TR79__c1_g1_i1	dna helicase mcm9	1473	20	2.7E-136	80.75%	8	C:nucleus; C:MCM8-MCM9 complex; F:DNA binding; F:helicase activity; F:ATP binding; P:double-strand break repair via homologous recombination; P:DNA replication; P:female gamete generation	EC:3.6.1; EC:3.6.1.15	IPR001208 (PRINTS); IPR003593 (SMART); IPR031327 (SMART); IPR001208 (PFAM); IPR027417 (G3DSA:3.40.50.GENE3D); PTHR11630 (PANTHER); PTHR11630:SF48 (PANTHER); IPR001208 (PROSITE_PROFILES); IPR027417 (SUPERFAMILY); TMhelix (TMHMM)	MCMFAMILY; AAA; MCM; P-loop_NTPase; DNA REPLICATION LICENSING FACTOR; DNA HELICASE MCM9; MCM_2; P-loop containing nucleoside triphosphate hydrolases; unintegrated	-	-	Y	OG5_130040	hypothetical protein	Eukaryotic protein of unknown function (DUF1764)	45	23
TR79__c1_g1_i2	dna helicase mcm9	1472	20	1.2E-165	71.2%	5	C:MCM8-MCM9 complex; F:nucleotide binding; P:double-strand break repair via homologous recombination; P:DNA replication; P:female gamete generation	-	IPR001208 (PRINTS); IPR003593 (SMART); IPR031327 (SMART); IPR027417 (G3DSA:3.40.50.GENE3D); IPR001208 (PFAM); IPR012340 (G3DSA:2.40.50.GENE3D); PTHR11630:SF48 (PANTHER); PTHR11630 (PANTHER); TRANSMEMBRANE (PHOBIUS); NON_CYTOPLASMIC_DOMAIN (PHOBIUS); CYTOPLASMIC_DOMAIN (PHOBIUS); IPR001208 (PROSITE_PROFILES); IPR012340 (SUPERFAMILY); IPR027417 (SUPERFAMILY)	MCMFAMILY; AAA; MCM; P-loop_NTPase; NA-bd_OB-fold; DNA HELICASE MCM9; DNA REPLICATION LICENSING FACTOR; Transmembrane region; Non cytoplasmic domain; Cytoplasmic domain; MCM_2; Nucleic acid-binding proteins; P-loop containing nucleoside triphosphate hydrolases	-	-	-	OG5_130040	hypothetical protein	Eukaryotic protein of unknown function (DUF1764)	45	23
TR80__c0_g1_i1	e3 ubiquitin-protein ligase ring1-like	1906	20	3.6E-17	63.55%	1	F:metal ion binding	-	IPR001841 (SMART); IPR013083 (G3DSA:3.30.40.GENE3D); IPR013083 (G3DSA:3.30.40.GENE3D); IPR001841 (PFAM); PTHR22763 (PANTHER); IPR001841 (PROSITE_PROFILES); SSF57850 (SUPERFAMILY)	RING; Znf_RING/FYVE/PHD; zf-RING_2; RING ZINC FINGER PROTEIN; ZF_RING_2; RING/U-box	-	-	-	OG5_131493	beta subunit	Prenyltransferase and squalene oxidase repeat	63	54
TR81__c0_g1_i1	---NA---	463	0	-	-		-	-	no IPS match		-	-	-	--	--	--	--	--
TR81__c0_g2_i1	---NA---	975	0	-	-		-	-	no IPS match		-	-	-	--	--	--	--	--
TR81__c1_g1_i1	---NA---	1122	0	-	-		-	-	Coil (COILS); TRANSMEMBRANE (PHOBIUS); CYTOPLASMIC_DOMAIN (PHOBIUS); NON_CYTOPLASMIC_DOMAIN (PHOBIUS)	Coil; Transmembrane region; Cytoplasmic domain; Non cytoplasmic domain	-	-	-	--	--	--	--	--
TR81__c2_g1_i1	protein amn1 homolog	1252	20	7.9E-7	52.05%	1	P:biological_process	-	G3DSA:3.80.10.10 (GENE3D); PTHR23125 (PANTHER); SSF52047 (SUPERFAMILY)	unintegrated; F-BOX/LEUCINE RICH REPEAT PROTEIN; RNI-like	-	-	-	--	--	--	--	--
TR81__c3_g1_i1	---NA---	754	0	-	-		-	-	no IPS match		-	-	-	--	--	--	--	--
TR82__c0_g1_i1	5 -nucleotidase	1017	20	2.8E-59	58.35%	4	P:nucleotide catabolic process; F:hydrolase activity; F:5'-nucleotidase activity; P:protein dephosphorylation	-	IPR006179 (PRINTS); IPR008334 (G3DSA:3.90.780.GENE3D); IPR008334 (PFAM); IPR006179 (PANTHER); TRANSMEMBRANE (PHOBIUS); NON_CYTOPLASMIC_DOMAIN (PHOBIUS); CYTOPLASMIC_DOMAIN (PHOBIUS); IPR008334 (SUPERFAMILY); TMhelix (TMHMM)	APYRASEFAMLY; 5'-Nucleotdase_C; 5_nucleotid_C; 5'-NUCLEOTIDASE-RELATED; Transmembrane region; Non cytoplasmic domain; Cytoplasmic domain; 5'-nucleotidase (syn. UDP-sugar hydrolase), C-terminal domain; unintegrated	-	-	Y	OG5_127246	2,3-cyclic nucleotide 2-phosphodiesterase/3-nucleotidase, bifunctional, periplasmic precursor protein	5'-nucleotidase, C-terminal domain	17	14
TR82__c0_g2_i1	5 -nucleotidase	1822	20	5.5E-149	60.35%	7	P:nucleotide catabolic process; F:5'-nucleotidase activity; F:hydrolase activity; P:protein dephosphorylation; F:metal ion binding; F:hydrolase activity, acting on ester bonds; F:nucleotide binding	-	IPR006179 (PRINTS); IPR008334 (G3DSA:3.90.780.GENE3D); IPR004843 (PFAM); IPR029052 (G3DSA:3.60.21.GENE3D); IPR008334 (PFAM); IPR006179 (PANTHER); CYTOPLASMIC_DOMAIN (PHOBIUS); TRANSMEMBRANE (PHOBIUS); NON_CYTOPLASMIC_DOMAIN (PHOBIUS); IPR008334 (SUPERFAMILY); IPR029052 (SUPERFAMILY); TMhelix (TMHMM)	APYRASEFAMLY; 5'-Nucleotdase_C; Metallophos; Metallo-depent_PP-like; 5_nucleotid_C; 5'-NUCLEOTIDASE-RELATED; Cytoplasmic domain; Transmembrane region; Non cytoplasmic domain; 5'-nucleotidase (syn. UDP-sugar hydrolase), C-terminal domain; Metallo-dependent phosphatases; unintegrated	-	-	Y	OG5_138465	hypothetical protein	WD domain, G-beta repeat	45	34
TR83__c0_g1_i1	---NA---	283	0	-	-		-	-	no IPS match		-	-	-	--	--	--	--	--
TR83__c0_g2_i1	---NA---	224	0	-	-		-	-	no IPS match		-	-	-	--	--	--	--	--
TR84__c0_g1_i1	mfs lat3 solute carrier family member 3	1285	20	2.0E-91	55.05%	2	C:integral component of membrane; P:transmembrane transport	-	IPR011701 (PFAM); G3DSA:1.20.1250.20 (GENE3D); PTHR20772 (PANTHER); PTHR20772:SF2 (PANTHER); TRANSMEMBRANE (PHOBIUS); NON_CYTOPLASMIC_DOMAIN (PHOBIUS); TRANSMEMBRANE (PHOBIUS); TRANSMEMBRANE (PHOBIUS); NON_CYTOPLASMIC_DOMAIN (PHOBIUS); CYTOPLASMIC_DOMAIN (PHOBIUS); NON_CYTOPLASMIC_DOMAIN (PHOBIUS); TRANSMEMBRANE (PHOBIUS); TRANSMEMBRANE (PHOBIUS); NON_CYTOPLASMIC_DOMAIN (PHOBIUS); CYTOPLASMIC_DOM…	MFS_1; unintegrated; FAMILY NOT NAMED; SOLUTE CARRIER FAMILY 43 MEMBER 3; Transmembrane region; Non cytoplasmic domain; Cytoplasmic domain; MFS general substrate transporter	-	-	Y	OG5_129831		Got1-like family	104	65
TR84__c0_g2_i1	major facilitator superfamily general substrate transporter	926	20	2.5E-54	56%	2	C:integral component of membrane; P:transmembrane transport	-	IPR011701 (PFAM); G3DSA:1.20.1250.20 (GENE3D); PTHR20772:SF2 (PANTHER); PTHR20772 (PANTHER); NON_CYTOPLASMIC_DOMAIN (PHOBIUS); NON_CYTOPLASMIC_DOMAIN (PHOBIUS); NON_CYTOPLASMIC_DOMAIN (PHOBIUS); TRANSMEMBRANE (PHOBIUS); CYTOPLASMIC_DOMAIN (PHOBIUS); TRANSMEMBRANE (PHOBIUS); TRANSMEMBRANE (PHOBIUS); TRANSMEMBRANE (PHOBIUS); TRANSMEMBRANE (PHOBIUS); TRANSMEMBRANE (PHOBIUS); CYTOPLASMIC_DOMAIN (PHOB…	MFS_1; unintegrated; SOLUTE CARRIER FAMILY 43 MEMBER 3; FAMILY NOT NAMED; Non cytoplasmic domain; Transmembrane region; Cytoplasmic domain; MFS general substrate transporter	-	-	Y	OG5_129831		Got1-like family	104	65
TR85__c0_g1_i1	protein fam63a-like isoform x1	1590	20	1.8E-56	56.25%	4	C:cytosol; C:nucleus; C:extracellular exosome; C:nucleoplasm	-	Coil (COILS); IPR007518 (PFAM); IPR007518 (PANTHER)	Coil; DUF544; NF-E2 INDUCIBLE PROTEIN	-	-	-	OG5_128472		Major Facilitator Superfamily	63	33
TR85__c0_g2_i1	---NA---	247	0	-	-		-	-	no IPS match		-	-	-	--	--	--	--	--
TR86__c0_g1_i1	MULTISPECIES: hypothetical protein	965	20	2.3E-125	69.05%		-	-	G3DSA:3.60.15.10 (GENE3D); SSF56281 (SUPERFAMILY)	unintegrated; Metallo-hydrolase/oxidoreductase	-	-	-	--	--	--	--	--
TR87__c0_g1_i1	---NA---	548	0	-	-		-	-	Coil (COILS); NON_CYTOPLASMIC_DOMAIN (PHOBIUS); TRANSMEMBRANE (PHOBIUS); CYTOPLASMIC_DOMAIN (PHOBIUS); TMhelix (TMHMM)	Coil; Non cytoplasmic domain; Transmembrane region; Cytoplasmic domain; unintegrated	-	-	Y	--	--	--	--	--
TR87__c0_g2_i1	---NA---	277	0	-	-		-	-	no IPS match		-	-	-	--	--	--	--	--
TR88__c0_g1_i1	ankyrin repeat protein	1567	20	3.2E-20	52.1%	1	F:actin binding	-	Coil (COILS); IPR002110 (SMART); IPR020683 (G3DSA:1.25.40.GENE3D); IPR020683 (G3DSA:1.25.40.GENE3D); IPR020683 (G3DSA:1.25.40.GENE3D); IPR020683 (PFAM); IPR020683 (G3DSA:1.25.40.GENE3D); PTHR24198 (PANTHER); IPR002110 (PROSITE_PROFILES); IPR020683 (PROSITE_PROFILES); IPR002110 (PROSITE_PROFILES); IPR002110 (PROSITE_PROFILES); IPR002110 (PROSITE_PROFILES); IPR020683 (SUPERFAMILY); IPR020683 (SUPER…	Coil; ANK; Ankyrin_rpt-contain_dom; Ank_2; ANKYRIN REPEAT AND PROTEIN KINASE DOMAIN-CONTAINING PROTEIN; ANK_REPEAT; ANK_REP_REGION; Ankyrin repeat	-	-	-	OG5_126538	isoform, kinase	POLO box duplicated region, Protein kinase domain	26	24
TR89__c0_g1_i1	sap30-binding protein	1339	20	6.6E-8	53.15%	1	P:regulation of transcription, DNA-templated	-	CYTOPLASMIC_DOMAIN (PHOBIUS); NON_CYTOPLASMIC_DOMAIN (PHOBIUS); TRANSMEMBRANE (PHOBIUS)	Cytoplasmic domain; Non cytoplasmic domain; Transmembrane region	-	-	-	--	--	--	--	--
TR90__c0_g1_i1	---NA---	269	0	-	-		-	-	no IPS match		-	-	-	--	--	--	--	--
TR90__c0_g2_i1	---NA---	268	0	-	-		-	-	no IPS match		-	-	-	--	--	--	--	--
TR90__c0_g3_i1	---NA---	548	0	-	-		-	-	CYTOPLASMIC_DOMAIN (PHOBIUS); CYTOPLASMIC_DOMAIN (PHOBIUS); NON_CYTOPLASMIC_DOMAIN (PHOBIUS); TRANSMEMBRANE (PHOBIUS); TRANSMEMBRANE (PHOBIUS); NON_CYTOPLASMIC_DOMAIN (PHOBIUS); TRANSMEMBRANE (PHOBIUS)	Cytoplasmic domain; Non cytoplasmic domain; Transmembrane region	-	-	-	--	--	--	--	--
TR90__c1_g1_i1	ddb1- and cul4-associated factor 12-like	515	20	4.8E-6	67.65%		-	-	no IPS match		-	-	-	--	--	--	--	--
TR90__c2_g1_i1	sister chromatid cohesion complex subunit pds5	573	20	3.2E-15	60.8%		-	-	Coil (COILS); PTHR12663:SF0 (PANTHER); PTHR12663 (PANTHER)	Coil; PDS5; ANDROGEN INDUCED INHIBITOR OF PROLIFERATION (AS3) / PDS5-RELATED	-	-	-	OG5_128901	zinc, zinc carboxypeptidase	Zinc carboxypeptidase	45	32
TR91__c0_g1_i1	---NA---	697	0	-	-		-	-	no IPS match		-	-	-	--	--	--	--	--
TR91__c1_g1_i1	---NA---	589	0	-	-		-	-	Coil (COILS)	Coil	-	-	-	--	--	--	--	--
TR91__c2_g1_i1	---NA---	793	0	-	-		-	-	no IPS match		-	-	-	--	--	--	--	--
TR92__c0_g1_i1	calcium-transporting p-type pmr1-type	2928	20	0.0E0	69.55%	14	C:endoplasmic reticulum; C:Golgi apparatus; C:integral component of membrane; C:intracellular organelle part; C:bounding membrane of organelle; F:nucleotide binding; F:cation-transporting ATPase activity; F:metal ion binding; F:metal ion transmembrane transporter activity; P:calcium ion transport; P:manganese ion transport; P:cellular calcium ion homeostasis; P:establishment of localization in ce…	EC:3.6.1; EC:3.6.1.3; EC:3.6.1.15	IPR004014 (SMART); IPR008250 (G3DSA:2.70.150.GENE3D); IPR008250 (PFAM); IPR023298 (G3DSA:1.20.1110.GENE3D); IPR004014 (PFAM); IPR006413 (PTHR24093:PANTHER); PTHR24093 (PANTHER); TRANSMEMBRANE (PHOBIUS); CYTOPLASMIC_DOMAIN (PHOBIUS); NON_CYTOPLASMIC_DOMAIN (PHOBIUS); CYTOPLASMIC_DOMAIN (PHOBIUS); TRANSMEMBRANE (PHOBIUS); SSF81653 (SUPERFAMILY); SSF81665 (SUPERFAMILY); TMhelix (TMHMM)	Cation_ATPase_N; ATPase_P-typ_transduc_dom_A; E1-E2_ATPase; ATPase_P-typ_TM_dom; SECRETORY PATHWAY CALCIUM ATPASE, ISOFORM B; FAMILY NOT NAMED; Transmembrane region; Cytoplasmic domain; Non cytoplasmic domain; Calcium ATPase, transduction domain A; Calcium ATPase, transmembrane domain M; unintegrated	-	-	Y	OG5_126674		Protein of unknown function (DUF544)	89	53
TR92__c0_g2_i1	calcium-transporting p-type pmr1-type	1278	20	2.7E-142	72.35%	18	C:endoplasmic reticulum membrane; C:Golgi apparatus; C:integral component of membrane; F:nucleotide binding; F:ATPase activity, coupled to transmembrane movement of ions, phosphorylative mechanism; F:cation-transporting ATPase activity; F:metal ion binding; F:metal ion transmembrane transporter activity; P:calcium ion transport; P:manganese ion transport; P:cellular calcium ion homeostasis; P:fil…	EC:3.6.1; EC:3.6.1.3; EC:3.6.1.15	SIGNAL_PEPTIDE_N_REGION (PHOBIUS); SIGNAL_PEPTIDE_C_REGION (PHOBIUS); SIGNAL_PEPTIDE (PHOBIUS); NON_CYTOPLASMIC_DOMAIN (PHOBIUS); SIGNAL_PEPTIDE_H_REGION (PHOBIUS); TMhelix (TMHMM)	Signal peptide N-region; Signal peptide C-region; Signal Peptide; Non cytoplasmic domain; Signal peptide H-region; unintegrated	-	-	Y	OG5_126674		Protein of unknown function (DUF544)	89	53
TR93__c0_g1_i1	atp-dependent rna helicase dbp7	736	20	1.5E-58	72.85%	6	C:nucleus; F:nucleotide binding; F:nucleic acid binding; F:helicase activity; P:RNA metabolic process; P:ribosomal large subunit biogenesis	EC:3.6.1; EC:3.6.1.15	IPR027417 (G3DSA:3.40.50.GENE3D); IPR025313 (PFAM); IPR001650 (PFAM); PTHR24031 (PANTHER); PTHR24031:SF89 (PANTHER); PTHR24031:SF89 (PANTHER); IPR001650 (PROSITE_PROFILES); IPR027417 (SUPERFAMILY)	P-loop_NTPase; DUF4217; Helicase_C; FAMILY NOT NAMED; ATP-DEPENDENT RNA HELICASE DDX31-RELATED; HELICASE_CTER; P-loop containing nucleoside triphosphate hydrolases	-	-	-	OG5_128340	ATPase, calcium	haloacid dehalogenase-like hydrolase, E1-E2 ATPase	230	79
TR93__c0_g2_i1	dead-domain-containing protein	1477	20	1.1E-67	70.15%	6	C:nucleolus; F:RNA binding; F:helicase activity; F:ATP binding; P:ribosomal large subunit assembly; P:maturation of LSU-rRNA from tricistronic rRNA transcript (SSU-rRNA, 5.8S rRNA, LSU-rRNA)	EC:3.6.1; EC:3.6.1.15	IPR001650 (SMART); IPR001650 (PFAM); IPR025313 (PFAM); IPR027417 (G3DSA:3.40.50.GENE3D); PTHR24031 (PANTHER); PTHR24031:SF89 (PANTHER); PTHR24031:SF89 (PANTHER); IPR001650 (PROSITE_PROFILES); IPR027417 (SUPERFAMILY)	HELICc; Helicase_C; DUF4217; P-loop_NTPase; FAMILY NOT NAMED; ATP-DEPENDENT RNA HELICASE DDX31-RELATED; HELICASE_CTER; P-loop containing nucleoside triphosphate hydrolases	-	-	-	NO_GROUP	--	--	--	--
TR94__c0_g1_i1	g patch domain-containing protein 8	1210	20	1.3E-37	63.2%	1	F:binding	-	Coil (COILS); IPR000467 (SMART); IPR000467 (PFAM); IPR022755 (PFAM); PTHR17614:SF1 (PANTHER); PTHR17614 (PANTHER); IPR007087 (PROSITE_PATTERNS); IPR007087 (PROSITE_PROFILES); IPR000467 (PROSITE_PROFILES); SSF57667 (SUPERFAMILY)	Coil; G_patch; G-patch; zf-C2H2_jaz; SUBFAMILY NOT NAMED; ZINC FINGER-CONTAINING; ZINC_FINGER_C2H2_1; ZINC_FINGER_C2H2_2; G_PATCH; beta-beta-alpha zinc fingers	-	-	-	OG5_133544	RNA, helicase	DEAD/DEAH box helicase	93	65
TR94__c0_g2_i1	g patch domain-containing protein 8	1276	20	8.3E-33	56.4%	2	F:metal ion binding; F:nucleic acid binding	-	Coil (COILS); IPR022755 (PFAM); PTHR17614:SF1 (PANTHER); PTHR17614 (PANTHER); IPR007087 (PROSITE_PATTERNS); IPR007087 (PROSITE_PROFILES); SSF57667 (SUPERFAMILY)	Coil; zf-C2H2_jaz; SUBFAMILY NOT NAMED; ZINC FINGER-CONTAINING; ZINC_FINGER_C2H2_1; ZINC_FINGER_C2H2_2; beta-beta-alpha zinc fingers	-	-	-	OG5_133544	RNA, helicase	DEAD/DEAH box helicase	93	65
TR94__c0_g3_i1	g patch domain-containing protein 8	399	20	1.2E-8	80.55%	2	F:nucleic acid binding; F:metal ion binding	-	IPR000467 (SMART); IPR000467 (PFAM); PTHR17614 (PANTHER); IPR000467 (PROSITE_PROFILES)	G_patch; G-patch; ZINC FINGER-CONTAINING; G_PATCH	-	-	-	NO_GROUP	--	--	--	--
TR95__c0_g1_i1	---NA---	925	0	-	-		-	-	IPR020683 (G3DSA:1.25.40.GENE3D); IPR020683 (SUPERFAMILY)	Ankyrin_rpt-contain_dom; Ankyrin repeat	-	-	-	--	--	--	--	--
TR96__c0_g1_i1	hypoxia up-regulated protein 1-like isoform x1	605	20	3.3E-36	62.85%	2	F:ATP binding; F:nucleotide binding	-	G3DSA:3.30.420.40 (GENE3D); G3DSA:3.30.420.40 (GENE3D); G3DSA:3.90.640.10 (GENE3D); IPR013126 (PFAM); PTHR19375 (PANTHER); PTHR19375:SF90 (PANTHER); SSF53067 (SUPERFAMILY); SSF53067 (SUPERFAMILY)	unintegrated; HSP70; HEAT SHOCK PROTEIN 70KDA; HYPOXIA UP-REGULATED PROTEIN 1; Actin-like ATPase domain	-	-	-	OG5_128359	hypothetical protein	FtsJ-like methyltransferase	11	7
TR96__c1_g1_i1	hsp70-domain-containing protein	1980	20	8.7E-24	50.75%	2	F:ATP binding; F:nucleotide binding	-	Coil (COILS); IPR013126 (PRINTS); G3DSA:3.30.420.40 (GENE3D); IPR013126 (PFAM); IPR029048 (G3DSA:1.20.1270.GENE3D); PTHR19375:SF90 (PANTHER); PTHR19375:SF90 (PANTHER); PTHR19375 (PANTHER); SSF53067 (SUPERFAMILY)	Coil; HEATSHOCK70; unintegrated; HSP70; HSP70_C; HYPOXIA UP-REGULATED PROTEIN 1; HEAT SHOCK PROTEIN 70KDA; Actin-like ATPase domain	-	-	-	OG5_128359	hypothetical protein	FtsJ-like methyltransferase	11	7
TR97__c0_g1_i1	---NA---	292	0	-	-		-	-	CYTOPLASMIC_DOMAIN (PHOBIUS); TRANSMEMBRANE (PHOBIUS); NON_CYTOPLASMIC_DOMAIN (PHOBIUS); CYTOPLASMIC_DOMAIN (PHOBIUS); TRANSMEMBRANE (PHOBIUS)	Cytoplasmic domain; Transmembrane region; Non cytoplasmic domain	-	-	-	NO_GROUP	--	--	--	--
TR97__c0_g1_i2	---NA---	229	0	-	-		-	-	no IPS match		-	-	-	OG5_152611	domain containing, domain containing protein	G-patch domain	31	25
TR97__c0_g1_i3	---NA---	321	0	-	-		-	-	TRANSMEMBRANE (PHOBIUS); TRANSMEMBRANE (PHOBIUS); CYTOPLASMIC_DOMAIN (PHOBIUS); NON_CYTOPLASMIC_DOMAIN (PHOBIUS); CYTOPLASMIC_DOMAIN (PHOBIUS); TRANSMEMBRANE (PHOBIUS); NON_CYTOPLASMIC_DOMAIN (PHOBIUS); TMhelix (TMHMM); TMhelix (TMHMM); TMhelix (TMHMM)	Transmembrane region; Cytoplasmic domain; Non cytoplasmic domain; unintegrated	-	-	Y	OG5_150172		Importin-beta N-terminal domain, Exportin 1-like protein	31	28
TR97__c1_g1_i1	endo- beta-mannanase	708	13	2.4E-7	68.92%	2	F:hydrolase activity; P:carbohydrate metabolic process	-	IPR009034 (G3DSA:3.90.1220.GENE3D); IPR002883 (PFAM); SIGNAL_PEPTIDE_H_REGION (PHOBIUS); SIGNAL_PEPTIDE_C_REGION (PHOBIUS); SIGNAL_PEPTIDE_N_REGION (PHOBIUS); NON_CYTOPLASMIC_DOMAIN (PHOBIUS); SIGNAL_PEPTIDE (PHOBIUS); SignalP-noTM (SIGNALP_EUK); IPR009034 (SUPERFAMILY)	Dockerin_dom_fun; CBM_10; Signal peptide H-region; Signal peptide C-region; Signal peptide N-region; Non cytoplasmic domain; Signal Peptide; SignalP-noTM; Cellulose docking domain, dockering	-	Y	-	--	--	--	--	--
TR98__c0_g1_i1	glycosyltransferase family 39 protein	2160	20	0.0E0	63%	1	F:transferase activity	-	IPR016093 (SMART); PF16192 (PFAM); G3DSA:2.80.10.50 (GENE3D); IPR003342 (PFAM); IPR016093 (PFAM); IPR027004 (PTHR10050:PANTHER); IPR027005 (PANTHER); CYTOPLASMIC_DOMAIN (PHOBIUS); NON_CYTOPLASMIC_DOMAIN (PHOBIUS); NON_CYTOPLASMIC_DOMAIN (PHOBIUS); NON_CYTOPLASMIC_DOMAIN (PHOBIUS); TRANSMEMBRANE (PHOBIUS); NON_CYTOPLASMIC_DOMAIN (PHOBIUS); CYTOPLASMIC_DOMAIN (PHOBIUS); CYTOPLASMIC_DOMAIN (PHOBIUS)…	MIR; PMT_4TMC; unintegrated; PMT; DOLICHYL-PHOSPHATE-MANNOSE--PROTEIN MANNOSYLTRANSFERASE 1-RELATED; DOLICHYL-PHOSPHATE-MANNOSE--PROTEIN MANNOSYLTRANSFERASE; Cytoplasmic domain; Non cytoplasmic domain; Transmembrane region; MIR domain	-	-	Y	OG5_131422		Leucine Rich Repeat	42	4
TR99__c0_g1_i1	ankyrin repeat protein	2163	20	2.0E-70	46.45%	4	P:protein ubiquitination; F:ubiquitin-protein transferase activity; F:hydrolase activity; P:metabolic process	-	IPR002110 (SMART); IPR020683 (G3DSA:1.25.40.GENE3D); IPR020683 (G3DSA:1.25.40.GENE3D); PF13637 (PFAM); IPR020683 (G3DSA:1.25.40.GENE3D); IPR020683 (PFAM); IPR020683 (G3DSA:1.25.40.GENE3D); PTHR24123 (PANTHER); IPR002110 (PROSITE_PROFILES); IPR020683 (PROSITE_PROFILES); IPR002110 (PROSITE_PROFILES); IPR002110 (PROSITE_PROFILES); IPR002110 (PROSITE_PROFILES); IPR002110 (PROSITE_PROFILES); IPR002110…	ANK; Ankyrin_rpt-contain_dom; Ank_4; Ank_2; FAMILY NOT NAMED; ANK_REPEAT; ANK_REP_REGION; Ankyrin repeat	-	-	-	OG5_126538	isoform, kinase	POLO box duplicated region, Protein kinase domain	26	24
TR100__c0_g1_i1	---NA---	548	0	-	-		-	-	no IPS match		-	-	-	--	--	--	--	--
TR100__c0_g2_i1	---NA---	276	0	-	-		-	-	NON_CYTOPLASMIC_DOMAIN (PHOBIUS); TRANSMEMBRANE (PHOBIUS); CYTOPLASMIC_DOMAIN (PHOBIUS); TMhelix (TMHMM)	Non cytoplasmic domain; Transmembrane region; Cytoplasmic domain; unintegrated	-	-	Y	--	--	--	--	--
TR100__c1_g1_i1	hypothetical protein RirG_264090	1161	2	2.7E-5	50%		-	-	no IPS match		-	-	-	--	--	--	--	--
TR100__c1_g2_i1	---NA---	517	0	-	-		-	-	no IPS match		-	-	-	--	--	--	--	--
TR100__c1_g3_i1	---NA---	517	0	-	-		-	-	no IPS match		-	-	-	--	--	--	--	--
TR101__c2_g1_i1	nadp-specific glutamate dehydrogenase	297	20	3.7E-22	70.25%	5	C:extracellular region; C:cytosol; F:glutamate dehydrogenase (NADP+) activity; P:glutamine family amino acid metabolic process; P:cellular response to farnesol	EC:1.4.1.4	IPR016040 (G3DSA:3.40.50.GENE3D); IPR006096 (PFAM); PTHR11606 (PANTHER); PTHR11606:SF4 (PANTHER); SSF51735 (SUPERFAMILY)	NAD(P)-bd_dom; ELFV_dehydrog; GLUTAMATE DEHYDROGENASE; NADP-SPECIFIC GLUTAMATE DEHYDROGENASE 1-RELATED; NAD(P)-binding Rossmann-fold domains	-	-	-	OG5_126857			9	3
TR101__c3_g1_i1	nadp-specific glutamate dehydrogenase gdh1	309	20	2.2E-55	91.25%	4	C:cytosol; F:glutamate dehydrogenase (NADP+) activity; P:cellular amino acid metabolic process; P:oxidation-reduction process	EC:1.4.1.4	G3DSA:3.40.192.10 (GENE3D); IPR006097 (PFAM); PTHR11606:SF4 (PANTHER); PTHR11606 (PANTHER); IPR006095 (PROSITE_PATTERNS); SSF53223 (SUPERFAMILY)	unintegrated; ELFV_dehydrog_N; NADP-SPECIFIC GLUTAMATE DEHYDROGENASE 1-RELATED; GLUTAMATE DEHYDROGENASE; GLFV_DEHYDROGENASE; Aminoacid dehydrogenase-like, N-terminal domain	Y	-	-	--	--	--	--	--
TR101__c3_g2_i1	nadp-specific glutamate dehydrogenase gdh1	468	20	5.7E-61	87.6%	4	C:cytosol; F:glutamate dehydrogenase (NADP+) activity; P:cellular amino acid metabolic process; P:oxidation-reduction process	EC:1.4.1.4	IPR006097 (PFAM); G3DSA:3.40.192.10 (GENE3D); G3DSA:1.10.285.10 (GENE3D); PTHR11606:SF4 (PANTHER); PTHR11606 (PANTHER); IPR006095 (PROSITE_PATTERNS); SSF53223 (SUPERFAMILY)	ELFV_dehydrog_N; unintegrated; NADP-SPECIFIC GLUTAMATE DEHYDROGENASE 1-RELATED; GLUTAMATE DEHYDROGENASE; GLFV_DEHYDROGENASE; Aminoacid dehydrogenase-like, N-terminal domain	Y	-	-	--	--	--	--	--
TR101__c4_g1_i1	---NA---	408	0	-	-		-	-	no IPS match		-	-	-	--	--	--	--	--
TR101__c4_g2_i1	---NA---	406	0	-	-		-	-	no IPS match		-	-	-	--	--	--	--	--
TR101__c4_g3_i1	---NA---	403	0	-	-		-	-	no IPS match		-	-	-	--	--	--	--	--
TR101__c5_g1_i1	nadp-specific glutamate dehydrogenase	246	20	4.8E-23	75.95%	2	F:oxidoreductase activity; P:single-organism metabolic process	-	IPR016040 (G3DSA:3.40.50.GENE3D); IPR006096 (PFAM); PTHR11606:SF4 (PANTHER); PTHR11606 (PANTHER); SSF51735 (SUPERFAMILY)	NAD(P)-bd_dom; ELFV_dehydrog; NADP-SPECIFIC GLUTAMATE DEHYDROGENASE 1-RELATED; GLUTAMATE DEHYDROGENASE; NAD(P)-binding Rossmann-fold domains	-	-	-	OG5_126857			9	3
TR101__c6_g1_i1	nadp-specific glutamate dehydrogenase gdh1	346	20	6.1E-40	84.8%	4	C:cytosol; F:glutamate dehydrogenase (NADP+) activity; P:cellular amino acid metabolic process; P:oxidation-reduction process	EC:1.4.1.4	IPR006097 (PFAM); G3DSA:1.10.285.10 (GENE3D); G3DSA:3.40.192.10 (GENE3D); PTHR11606 (PANTHER); PTHR11606:SF4 (PANTHER); SSF53223 (SUPERFAMILY)	ELFV_dehydrog_N; unintegrated; GLUTAMATE DEHYDROGENASE; NADP-SPECIFIC GLUTAMATE DEHYDROGENASE 1-RELATED; Aminoacid dehydrogenase-like, N-terminal domain	-	-	-	OG5_126857			9	3
TR101__c7_g1_i1	nadp-dependent glutamate partial	396	20	5.9E-58	85.1%	3	F:glutamate dehydrogenase (NADP+) activity; P:cellular amino acid metabolic process; P:oxidation-reduction process	EC:1.4.1.4	IPR006095 (PRINTS); G3DSA:3.40.192.10 (GENE3D); IPR006097 (PFAM); PTHR11606:SF4 (PANTHER); PTHR11606 (PANTHER); IPR006095 (PROSITE_PATTERNS); SSF53223 (SUPERFAMILY)	GLFDHDRGNASE; unintegrated; ELFV_dehydrog_N; NADP-SPECIFIC GLUTAMATE DEHYDROGENASE 1-RELATED; GLUTAMATE DEHYDROGENASE; GLFV_DEHYDROGENASE; Aminoacid dehydrogenase-like, N-terminal domain	Y	-	-	--	--	--	--	--
TR101__c7_g1_i2	glutamate dehydrogenase	357	20	1.1E-49	82.85%	3	F:oxidoreductase activity, acting on the CH-NH2 group of donors, NAD or NADP as acceptor; P:cellular amino acid metabolic process; P:oxidation-reduction process	-	IPR006095 (PRINTS); IPR006097 (PFAM); G3DSA:3.40.192.10 (GENE3D); PTHR11606:SF4 (PANTHER); PTHR11606 (PANTHER); IPR006095 (PROSITE_PATTERNS); SSF53223 (SUPERFAMILY)	GLFDHDRGNASE; ELFV_dehydrog_N; unintegrated; NADP-SPECIFIC GLUTAMATE DEHYDROGENASE 1-RELATED; GLUTAMATE DEHYDROGENASE; GLFV_DEHYDROGENASE; Aminoacid dehydrogenase-like, N-terminal domain	Y	-	-	--	--	--	--	--
TR101__c7_g1_i3	glutamate dehydrogenase	410	20	2.6E-60	83.5%	3	F:glutamate dehydrogenase (NADP+) activity; P:cellular amino acid metabolic process; P:oxidation-reduction process	EC:1.4.1.4	IPR006095 (PRINTS); IPR006097 (PFAM); G3DSA:3.40.192.10 (GENE3D); PTHR11606 (PANTHER); PTHR11606:SF4 (PANTHER); IPR006095 (PROSITE_PATTERNS); SSF53223 (SUPERFAMILY)	GLFDHDRGNASE; ELFV_dehydrog_N; unintegrated; GLUTAMATE DEHYDROGENASE; NADP-SPECIFIC GLUTAMATE DEHYDROGENASE 1-RELATED; GLFV_DEHYDROGENASE; Aminoacid dehydrogenase-like, N-terminal domain	Y	-	-	--	--	--	--	--
TR101__c8_g1_i1	nadp-specific glutamate dehydrogenase	746	20	2.5E-76	68.5%	5	P:oxidation-reduction process; P:cellular amino acid metabolic process; F:oxidoreductase activity; F:oxidoreductase activity, acting on the CH-NH2 group of donors, NAD or NADP as acceptor; C:cytosol	-	IPR006095 (PRINTS); IPR006096 (SMART); IPR016040 (G3DSA:3.40.50.GENE3D); IPR006096 (PFAM); PTHR11606:SF4 (PANTHER); PTHR11606 (PANTHER); PTHR11606 (PANTHER); PTHR11606:SF4 (PANTHER); SSF51735 (SUPERFAMILY)	GLFDHDRGNASE; ELFV_dehydrog; NAD(P)-bd_dom; NADP-SPECIFIC GLUTAMATE DEHYDROGENASE 1-RELATED; GLUTAMATE DEHYDROGENASE; NAD(P)-binding Rossmann-fold domains	-	-	-	OG5_126857			9	3
TR101__c9_g1_i1	nadp-specific glutamate dehydrogenase	317	20	2.5E-29	70.8%	2	F:oxidoreductase activity, acting on the CH-NH2 group of donors, NAD or NADP as acceptor; P:single-organism metabolic process	-	IPR006096 (PFAM); IPR016040 (G3DSA:3.40.50.GENE3D); PTHR11606:SF4 (PANTHER); PTHR11606 (PANTHER); SSF51735 (SUPERFAMILY)	ELFV_dehydrog; NAD(P)-bd_dom; NADP-SPECIFIC GLUTAMATE DEHYDROGENASE 1-RELATED; GLUTAMATE DEHYDROGENASE; NAD(P)-binding Rossmann-fold domains	Y	-	-	--	--	--	--	--
TR101__c10_g1_i1	glutamate partial	235	20	3.1E-19	72.4%	2	F:oxidoreductase activity, acting on the CH-NH2 group of donors, NAD or NADP as acceptor; P:single-organism metabolic process	-	IPR006096 (PFAM); IPR016040 (G3DSA:3.40.50.GENE3D); PTHR11606 (PANTHER); PTHR11606:SF4 (PANTHER); SSF51735 (SUPERFAMILY)	ELFV_dehydrog; NAD(P)-bd_dom; GLUTAMATE DEHYDROGENASE; NADP-SPECIFIC GLUTAMATE DEHYDROGENASE 1-RELATED; NAD(P)-binding Rossmann-fold domains	Y	-	-	--	--	--	--	--
TR102__c0_g1_i1	hypothetical protein	381	1	3.0E-7	75%		-	-	G3DSA:3.40.190.10 (GENE3D); SSF53850 (SUPERFAMILY)	unintegrated; Periplasmic binding protein-like II	-	-	-	--	--	--	--	--
TR103__c0_g1_i1	ankyrin repeat domain protein	276	20	1.7E-12	67.85%	2	F:nucleotide binding; P:signal transduction	-	IPR020683 (PFAM); IPR020683 (G3DSA:1.25.40.GENE3D); PTHR24182 (PANTHER); IPR020683 (PROSITE_PROFILES); IPR002110 (PROSITE_PROFILES); IPR020683 (SUPERFAMILY)	Ank_2; Ankyrin_rpt-contain_dom; FAMILY NOT NAMED; ANK_REP_REGION; ANK_REPEAT; Ankyrin repeat	-	-	-	OG5_182588	dehydrogenase, glutamate, glutamate dehydrogenase	Glu/Leu/Phe/Val dehydrogenase, dimerisation domain, Glutamate/Leucine/Phenylalanine/Valine dehydrogenase	173	94
TR103__c0_g2_i1	ankyrin repeat domain-containing protein 29	275	20	8.3E-18	65.25%	2	F:nucleotide binding; P:signal transduction	-	IPR002110 (SMART); IPR020683 (PFAM); IPR020683 (G3DSA:1.25.40.GENE3D); PTHR24182 (PANTHER); IPR002110 (PROSITE_PROFILES); IPR020683 (PROSITE_PROFILES); IPR002110 (PROSITE_PROFILES); IPR002110 (PROSITE_PROFILES); IPR020683 (SUPERFAMILY)	ANK; Ank_2; Ankyrin_rpt-contain_dom; FAMILY NOT NAMED; ANK_REPEAT; ANK_REP_REGION; Ankyrin repeat	-	-	-	OG5_158904		Leucine Rich Repeat	141	11
TR103__c1_g1_i1	achain crystal structure of engineered northeast structural genomics consortium target	444	20	1.1E-28	62.5%	2	F:nucleotide binding; P:single-organism cellular process	-	IPR002110 (PRINTS); IPR002110 (SMART); IPR020683 (G3DSA:1.25.40.GENE3D); IPR020683 (PFAM); IPR020683 (G3DSA:1.25.40.GENE3D); PTHR24188 (PANTHER); IPR002110 (PROSITE_PROFILES); IPR002110 (PROSITE_PROFILES); IPR020683 (PROSITE_PROFILES); IPR002110 (PROSITE_PROFILES); IPR002110 (PROSITE_PROFILES); IPR020683 (SUPERFAMILY)	ANKYRIN; ANK; Ankyrin_rpt-contain_dom; Ank_2; ANKYRIN REPEAT PROTEIN; ANK_REPEAT; ANK_REP_REGION; Ankyrin repeat	-	-	-	OG5_158904		Leucine Rich Repeat	141	11
TR103__c1_g1_i2	nacht and ankyrin domain protein	433	20	1.6E-27	62.2%	1	P:single-organism cellular process	-	IPR002110 (PRINTS); IPR002110 (SMART); IPR020683 (G3DSA:1.25.40.GENE3D); IPR020683 (G3DSA:1.25.40.GENE3D); IPR020683 (PFAM); PTHR24188 (PANTHER); IPR002110 (PROSITE_PROFILES); IPR002110 (PROSITE_PROFILES); IPR002110 (PROSITE_PROFILES); IPR020683 (PROSITE_PROFILES); IPR020683 (SUPERFAMILY)	ANKYRIN; ANK; Ankyrin_rpt-contain_dom; Ank_2; ANKYRIN REPEAT PROTEIN; ANK_REPEAT; ANK_REP_REGION; Ankyrin repeat	-	-	-	OG5_126538	isoform, kinase	POLO box duplicated region, Protein kinase domain	26	24
TR103__c3_g1_i1	---NA---	377	0	-	-		-	-	no IPS match		-	-	-	OG5_126857			9	3
TR103__c5_g1_i1	serine threonine-protein phosphatase 6 regulatory ankyrin repeat subunit b-like	1362	20	2.8E-96	58.5%	5	P:protein ubiquitination; F:ubiquitin-protein transferase activity; F:actin binding; P:nucleoside metabolic process; F:catalytic activity	-	IPR002110 (PRINTS); IPR002110 (SMART); IPR020683 (G3DSA:1.25.40.GENE3D); IPR020683 (G3DSA:1.25.40.GENE3D); PF13637 (PFAM); IPR020683 (G3DSA:1.25.40.GENE3D); IPR020683 (PFAM); PTHR24133 (PANTHER); PTHR24133:SF17 (PANTHER); IPR002110 (PROSITE_PROFILES); IPR002110 (PROSITE_PROFILES); IPR002110 (PROSITE_PROFILES); IPR002110 (PROSITE_PROFILES); IPR020683 (PROSITE_PROFILES); IPR002110 (PROSITE_PROFILES…	ANKYRIN; ANK; Ankyrin_rpt-contain_dom; Ank_4; Ank_2; FAMILY NOT NAMED; PROTEIN M60.7; ANK_REPEAT; ANK_REP_REGION; Ankyrin repeat	-	-	-	OG5_126566	hypothetical protein	IQ calmodulin-binding motif	47	30
TR103__c7_g1_i1	ankyrin repeat protein	238	20	1.4E-17	66.5%	5	F:catalytic activity; P:cellular metabolic process; P:primary metabolic process; P:single-organism cellular process; P:organic substance metabolic process	-	IPR002110 (SMART); IPR020683 (PFAM); IPR020683 (G3DSA:1.25.40.GENE3D); PTHR24182 (PANTHER); IPR002110 (PROSITE_PROFILES); IPR002110 (PROSITE_PROFILES); IPR020683 (PROSITE_PROFILES); IPR020683 (SUPERFAMILY)	ANK; Ank_2; Ankyrin_rpt-contain_dom; FAMILY NOT NAMED; ANK_REPEAT; ANK_REP_REGION; Ankyrin repeat	-	-	-	OG5_126566	hypothetical protein	IQ calmodulin-binding motif	47	30
TR103__c8_g1_i1	ankyrin repeat protein	1390	20	3.1E-67	55.2%	3	P:protein ubiquitination; F:ubiquitin-protein transferase activity; F:ADP binding	-	IPR002110 (SMART); IPR020683 (G3DSA:1.25.40.GENE3D); IPR020683 (G3DSA:1.25.40.GENE3D); IPR020683 (G3DSA:1.25.40.GENE3D); IPR002110 (PFAM); IPR020683 (G3DSA:1.25.40.GENE3D); IPR020683 (PFAM); PTHR24123 (PANTHER); IPR002110 (PROSITE_PROFILES); IPR002110 (PROSITE_PROFILES); IPR002110 (PROSITE_PROFILES); IPR002110 (PROSITE_PROFILES); IPR002110 (PROSITE_PROFILES); IPR002110 (PROSITE_PROFILES); IPR0021…	ANK; Ankyrin_rpt-contain_dom; Ank_3; Ank_2; FAMILY NOT NAMED; ANK_REPEAT; ANK_REP_REGION; Ankyrin repeat	-	-	-	OG5_126566	hypothetical protein	IQ calmodulin-binding motif	47	30
TR103__c9_g1_i1	ankyrin repeat-containing protein	441	20	6.5E-32	64.6%	1	P:single-organism cellular process	-	IPR002110 (PRINTS); IPR002110 (SMART); IPR002110 (PFAM); IPR020683 (PFAM); IPR020683 (G3DSA:1.25.40.GENE3D); IPR020683 (G3DSA:1.25.40.GENE3D); PTHR24182 (PANTHER); IPR002110 (PROSITE_PROFILES); IPR002110 (PROSITE_PROFILES); IPR002110 (PROSITE_PROFILES); IPR020683 (PROSITE_PROFILES); IPR002110 (PROSITE_PROFILES); IPR020683 (SUPERFAMILY)	ANKYRIN; ANK; Ank_3; Ank_2; Ankyrin_rpt-contain_dom; FAMILY NOT NAMED; ANK_REPEAT; ANK_REP_REGION; Ankyrin repeat	-	-	-	OG5_158904		Leucine Rich Repeat	141	11
TR103__c9_g1_i2	ankyrin repeat-containing protein	781	20	2.6E-61	62.4%	4	P:protein ubiquitination; F:ubiquitin-protein transferase activity; P:nucleoside metabolic process; F:catalytic activity	-	IPR002110 (PRINTS); IPR002110 (SMART); IPR020683 (G3DSA:1.25.40.GENE3D); IPR020683 (G3DSA:1.25.40.GENE3D); IPR020683 (G3DSA:1.25.40.GENE3D); IPR020683 (PFAM); IPR002110 (PFAM); PTHR24198 (PANTHER); IPR020683 (PROSITE_PROFILES); IPR002110 (PROSITE_PROFILES); IPR002110 (PROSITE_PROFILES); IPR002110 (PROSITE_PROFILES); IPR002110 (PROSITE_PROFILES); IPR002110 (PROSITE_PROFILES); IPR002110 (PROSITE_PR…	ANKYRIN; ANK; Ankyrin_rpt-contain_dom; Ank_2; Ank_3; ANKYRIN REPEAT AND PROTEIN KINASE DOMAIN-CONTAINING PROTEIN; ANK_REP_REGION; ANK_REPEAT; Ankyrin repeat	-	-	-	OG5_158904		Leucine Rich Repeat	141	11
TR103__c9_g2_i1	ankyrin repeat protein	242	9	9.7E-5	71%		-	-	IPR020683 (G3DSA:1.25.40.GENE3D); IPR020683 (PROSITE_PROFILES); IPR020683 (SUPERFAMILY)	Ankyrin_rpt-contain_dom; ANK_REP_REGION; Ankyrin repeat	-	-	-	OG5_126538	isoform, kinase	POLO box duplicated region, Protein kinase domain	26	24
TR103__c9_g3_i1	nacht and ankyrin domain protein	257	20	1.6E-14	64.4%	1	P:single-organism cellular process	-	IPR002110 (PRINTS); IPR002110 (SMART); IPR020683 (PFAM); IPR020683 (G3DSA:1.25.40.GENE3D); PTHR24182 (PANTHER); IPR002110 (PROSITE_PROFILES); IPR020683 (PROSITE_PROFILES); IPR002110 (PROSITE_PROFILES); IPR020683 (SUPERFAMILY)	ANKYRIN; ANK; Ank_2; Ankyrin_rpt-contain_dom; FAMILY NOT NAMED; ANK_REPEAT; ANK_REP_REGION; Ankyrin repeat	-	-	-	OG5_126538	isoform, kinase	POLO box duplicated region, Protein kinase domain	26	24
TR103__c9_g4_i1	nacht and ankyrin domain protein	240	20	6.7E-14	65.15%	5	P:nucleoside metabolic process; F:catalytic activity; F:molecular_function; P:biological_process; C:cellular_component	-	IPR002110 (PRINTS); IPR002110 (SMART); IPR020683 (PFAM); IPR020683 (G3DSA:1.25.40.GENE3D); PTHR24182 (PANTHER); IPR020683 (PROSITE_PROFILES); IPR002110 (PROSITE_PROFILES); IPR002110 (PROSITE_PROFILES); IPR020683 (SUPERFAMILY)	ANKYRIN; ANK; Ank_2; Ankyrin_rpt-contain_dom; FAMILY NOT NAMED; ANK_REP_REGION; ANK_REPEAT; Ankyrin repeat	-	-	-	OG5_126538	isoform, kinase	POLO box duplicated region, Protein kinase domain	26	24
TR103__c10_g1_i1	ankyrin domain protein	272	20	1.0E-12	72.2%	2	F:ADP binding; P:signal transduction	-	TMhelix (TMHMM)	unintegrated	-	-	Y	OG5_126538	isoform, kinase	POLO box duplicated region, Protein kinase domain	26	24
TR103__c10_g2_i1	ankyrin repeat domain-containing protein 29- partial	547	20	4.4E-43	62.4%	5	F:ADP binding; F:metal ion binding; F:molecular_function; P:biological_process; C:cellular_component	-	IPR002110 (PRINTS); IPR002110 (SMART); IPR020683 (PFAM); IPR020683 (G3DSA:1.25.40.GENE3D); PTHR24188 (PANTHER); IPR002110 (PROSITE_PROFILES); IPR002110 (PROSITE_PROFILES); IPR002110 (PROSITE_PROFILES); IPR020683 (PROSITE_PROFILES); IPR002110 (PROSITE_PROFILES); IPR020683 (SUPERFAMILY)	ANKYRIN; ANK; Ank_2; Ankyrin_rpt-contain_dom; ANKYRIN REPEAT PROTEIN; ANK_REPEAT; ANK_REP_REGION; Ankyrin repeat	-	-	-	OG5_128274	ankyrin repeat, ankyrin repeat containing protein		3	2
TR103__c10_g2_i2	ankyrin domain protein	305	20	2.1E-18	62.75%	1	P:single-organism cellular process	-	IPR002110 (PRINTS); IPR002110 (SMART); IPR020683 (G3DSA:1.25.40.GENE3D); IPR020683 (PFAM); PTHR24182 (PANTHER); IPR020683 (PROSITE_PROFILES); IPR002110 (PROSITE_PROFILES); IPR002110 (PROSITE_PROFILES); IPR020683 (SUPERFAMILY)	ANKYRIN; ANK; Ankyrin_rpt-contain_dom; Ank_2; FAMILY NOT NAMED; ANK_REP_REGION; ANK_REPEAT; Ankyrin repeat	-	-	-	OG5_126538	isoform, kinase	POLO box duplicated region, Protein kinase domain	26	24
TR103__c10_g2_i3	achain crystal structure of engineered northeast structural genomics consortium target	243	20	1.6E-16	67.5%	6	F:catalytic activity; P:cellular metabolic process; P:primary metabolic process; P:single-organism cellular process; P:single-organism transport; P:organic substance metabolic process	-	IPR002110 (PRINTS); IPR002110 (SMART); IPR020683 (G3DSA:1.25.40.GENE3D); IPR020683 (PFAM); PTHR24188 (PANTHER); IPR002110 (PROSITE_PROFILES); IPR002110 (PROSITE_PROFILES); IPR020683 (PROSITE_PROFILES); IPR020683 (SUPERFAMILY)	ANKYRIN; ANK; Ankyrin_rpt-contain_dom; Ank_2; ANKYRIN REPEAT PROTEIN; ANK_REPEAT; ANK_REP_REGION; Ankyrin repeat	-	-	-	OG5_126538	isoform, kinase	POLO box duplicated region, Protein kinase domain	26	24
TR103__c10_g2_i4	achain crystal structure of engineered northeast structural genomics consortium target	288	20	7.8E-21	66.7%	2	F:nucleotide binding; P:signal transduction	-	IPR002110 (PRINTS); IPR002110 (SMART); IPR020683 (PFAM); IPR020683 (G3DSA:1.25.40.GENE3D); PTHR24182 (PANTHER); IPR002110 (PROSITE_PROFILES); IPR020683 (PROSITE_PROFILES); IPR002110 (PROSITE_PROFILES); IPR020683 (SUPERFAMILY)	ANKYRIN; ANK; Ank_2; Ankyrin_rpt-contain_dom; FAMILY NOT NAMED; ANK_REPEAT; ANK_REP_REGION; Ankyrin repeat	-	-	-	OG5_126538	isoform, kinase	POLO box duplicated region, Protein kinase domain	26	24
TR103__c11_g1_i1	ankyrin repeat domain	469	20	1.5E-19	60.9%	3	F:binding; P:metabolic process; P:single-organism cellular process	-	IPR002110 (SMART); IPR020683 (G3DSA:1.25.40.GENE3D); IPR020683 (PFAM); IPR002110 (PFAM); PTHR24193 (PANTHER); IPR002110 (PROSITE_PROFILES); IPR020683 (PROSITE_PROFILES); IPR020683 (SUPERFAMILY)	ANK; Ankyrin_rpt-contain_dom; Ank_2; Ank_3; ANKYRIN REPEAT PROTEIN; ANK_REPEAT; ANK_REP_REGION; Ankyrin repeat	-	-	-	OG5_132403		Phosphoribosyl transferase domain	12	12
TR103__c11_g2_i1	ankyrin repeat domain	463	20	1.4E-19	60.9%	3	F:binding; P:metabolic process; P:single-organism cellular process	-	IPR002110 (SMART); IPR020683 (PFAM); IPR020683 (G3DSA:1.25.40.GENE3D); IPR002110 (PFAM); PTHR24193 (PANTHER); IPR020683 (PROSITE_PROFILES); IPR002110 (PROSITE_PROFILES); IPR020683 (SUPERFAMILY)	ANK; Ank_2; Ankyrin_rpt-contain_dom; Ank_3; ANKYRIN REPEAT PROTEIN; ANK_REP_REGION; ANK_REPEAT; Ankyrin repeat	-	-	-	OG5_132403		Phosphoribosyl transferase domain	12	12
TR103__c11_g3_i1	ankyrin repeat domain	491	20	1.6E-19	60.8%	3	F:binding; P:metabolic process; P:single-organism cellular process	-	IPR002110 (SMART); IPR020683 (G3DSA:1.25.40.GENE3D); IPR002110 (PFAM); IPR020683 (PFAM); PTHR24193 (PANTHER); IPR002110 (PROSITE_PROFILES); IPR020683 (PROSITE_PROFILES); IPR020683 (SUPERFAMILY)	ANK; Ankyrin_rpt-contain_dom; Ank_3; Ank_2; ANKYRIN REPEAT PROTEIN; ANK_REPEAT; ANK_REP_REGION; Ankyrin repeat	-	-	-	OG5_132403		Phosphoribosyl transferase domain	12	12
TR103__c11_g4_i1	ankyrin repeat domain	463	20	1.4E-19	60.9%	3	F:binding; P:metabolic process; P:single-organism cellular process	-	IPR002110 (SMART); IPR020683 (PFAM); IPR002110 (PFAM); IPR020683 (G3DSA:1.25.40.GENE3D); PTHR24193 (PANTHER); IPR002110 (PROSITE_PROFILES); IPR020683 (PROSITE_PROFILES); IPR020683 (SUPERFAMILY)	ANK; Ank_2; Ank_3; Ankyrin_rpt-contain_dom; ANKYRIN REPEAT PROTEIN; ANK_REPEAT; ANK_REP_REGION; Ankyrin repeat	-	-	-	OG5_132403		Phosphoribosyl transferase domain	12	12
TR103__c11_g5_i1	ankyrin repeat domain	471	20	1.5E-19	60.65%	3	F:binding; P:metabolic process; P:single-organism cellular process	-	IPR002110 (SMART); IPR020683 (PFAM); IPR020683 (G3DSA:1.25.40.GENE3D); IPR002110 (PFAM); PTHR24193 (PANTHER); IPR002110 (PROSITE_PROFILES); IPR020683 (PROSITE_PROFILES); IPR020683 (SUPERFAMILY)	ANK; Ank_2; Ankyrin_rpt-contain_dom; Ank_3; ANKYRIN REPEAT PROTEIN; ANK_REPEAT; ANK_REP_REGION; Ankyrin repeat	-	-	-	OG5_132403		Phosphoribosyl transferase domain	12	12
TR103__c11_g6_i1	ankyrin repeat domain	462	20	1.4E-19	60.65%	3	F:binding; P:metabolic process; P:single-organism cellular process	-	IPR002110 (SMART); IPR020683 (PFAM); IPR002110 (PFAM); IPR020683 (G3DSA:1.25.40.GENE3D); PTHR24193 (PANTHER); IPR020683 (PROSITE_PROFILES); IPR002110 (PROSITE_PROFILES); IPR020683 (SUPERFAMILY)	ANK; Ank_2; Ank_3; Ankyrin_rpt-contain_dom; ANKYRIN REPEAT PROTEIN; ANK_REP_REGION; ANK_REPEAT; Ankyrin repeat	-	-	-	OG5_131733	serpin	Serpin (serine protease inhibitor)	7	7
TR103__c11_g7_i1	ankyrin repeat domain	466	20	1.5E-19	60.9%	3	F:binding; P:metabolic process; P:single-organism cellular process	-	IPR002110 (SMART); IPR020683 (G3DSA:1.25.40.GENE3D); IPR020683 (PFAM); IPR002110 (PFAM); PTHR24193 (PANTHER); IPR020683 (PROSITE_PROFILES); IPR002110 (PROSITE_PROFILES); IPR020683 (SUPERFAMILY)	ANK; Ankyrin_rpt-contain_dom; Ank_2; Ank_3; ANKYRIN REPEAT PROTEIN; ANK_REP_REGION; ANK_REPEAT; Ankyrin repeat	-	-	-	OG5_132403		Phosphoribosyl transferase domain	12	12
TR103__c11_g8_i1	ankyrin repeat protein	535	20	8.3E-28	59.3%	3	P:protein ubiquitination; F:ubiquitin-protein transferase activity; F:ADP binding	-	IPR002110 (SMART); PF13637 (PFAM); IPR020683 (G3DSA:1.25.40.GENE3D); IPR020683 (PFAM); IPR020683 (G3DSA:1.25.40.GENE3D); PTHR24182 (PANTHER); IPR002110 (PROSITE_PROFILES); IPR020683 (PROSITE_PROFILES); IPR002110 (PROSITE_PROFILES); IPR002110 (PROSITE_PROFILES); IPR002110 (PROSITE_PROFILES); IPR002110 (PROSITE_PROFILES); IPR020683 (SUPERFAMILY)	ANK; Ank_4; Ankyrin_rpt-contain_dom; Ank_2; FAMILY NOT NAMED; ANK_REPEAT; ANK_REP_REGION; Ankyrin repeat	-	-	-	OG5_126566	hypothetical protein	IQ calmodulin-binding motif	47	30
TR103__c11_g9_i1	ankyrin repeat domain	468	20	1.4E-19	60.65%	3	F:binding; P:metabolic process; P:single-organism cellular process	-	IPR002110 (SMART); IPR020683 (G3DSA:1.25.40.GENE3D); IPR002110 (PFAM); IPR020683 (PFAM); PTHR24193 (PANTHER); IPR002110 (PROSITE_PROFILES); IPR020683 (PROSITE_PROFILES); IPR020683 (SUPERFAMILY)	ANK; Ankyrin_rpt-contain_dom; Ank_3; Ank_2; ANKYRIN REPEAT PROTEIN; ANK_REPEAT; ANK_REP_REGION; Ankyrin repeat	-	-	-	OG5_132403		Phosphoribosyl transferase domain	12	12
TR103__c11_g10_i1	ankyrin repeat protein	555	20	6.3E-33	60.35%	7	F:GTP binding; P:small GTPase mediated signal transduction; F:nucleotide binding; P:signal transduction; C:intracellular; P:protein ubiquitination; F:ubiquitin-protein transferase activity	-	-		-	-	-	OG5_158904		Leucine Rich Repeat	141	11
TR103__c11_g10_i2	ankyrin repeat domain-containing protein 50-like	906	20	3.3E-55	57.35%	3	P:protein ubiquitination; F:ubiquitin-protein transferase activity; F:ADP binding	-	-		-	-	-	OG5_126566	hypothetical protein	IQ calmodulin-binding motif	47	30
TR103__c11_g10_i3	serine threonine-protein phosphatase 6 regulatory ankyrin repeat subunit b-like	2043	20	7.3E-92	53.75%	4	F:actin binding; P:protein ubiquitination; F:ubiquitin-protein transferase activity; F:ADP binding	-	-		-	-	-	OG5_126566	hypothetical protein	IQ calmodulin-binding motif	47	30
TR103__c11_g10_i4	serine threonine-protein phosphatase 6 regulatory ankyrin repeat subunit b-like	1829	20	2.3E-110	55.8%	3	P:protein ubiquitination; F:ubiquitin-protein transferase activity; F:actin binding	-	IPR002110 (PRINTS); IPR002110 (SMART); IPR020683 (PFAM); IPR020683 (G3DSA:1.25.40.GENE3D); IPR002110 (PFAM); IPR020683 (G3DSA:1.25.40.GENE3D); IPR020683 (G3DSA:1.25.40.GENE3D); IPR020683 (G3DSA:1.25.40.GENE3D); PTHR24133 (PANTHER); PTHR24133:SF17 (PANTHER); PTHR24133:SF17 (PANTHER); PTHR24133 (PANTHER); IPR002110 (PROSITE_PROFILES); IPR002110 (PROSITE_PROFILES); IPR002110 (PROSITE_PROFILES); IPR0…	ANKYRIN; ANK; Ank_2; Ankyrin_rpt-contain_dom; Ank_3; FAMILY NOT NAMED; PROTEIN M60.7; ANK_REPEAT; ANK_REP_REGION; Ankyrin repeat	-	-	-	OG5_126566	hypothetical protein	IQ calmodulin-binding motif	47	30
TR103__c11_g11_i1	ankyrin repeat domain	470	20	1.5E-19	60.9%	3	F:binding; P:metabolic process; P:single-organism cellular process	-	IPR002110 (SMART); IPR020683 (G3DSA:1.25.40.GENE3D); IPR020683 (PFAM); IPR002110 (PFAM); PTHR24193 (PANTHER); IPR020683 (PROSITE_PROFILES); IPR002110 (PROSITE_PROFILES); IPR020683 (SUPERFAMILY)	ANK; Ankyrin_rpt-contain_dom; Ank_2; Ank_3; ANKYRIN REPEAT PROTEIN; ANK_REP_REGION; ANK_REPEAT; Ankyrin repeat	-	-	-	OG5_132403		Phosphoribosyl transferase domain	12	12
TR103__c12_g1_i1	ankyrin repeat protein	643	20	1.3E-42	58.45%	4	P:protein ubiquitination; F:ubiquitin-protein transferase activity; F:ADP binding; F:actin binding	-	-		-	-	-	OG5_126566	hypothetical protein	IQ calmodulin-binding motif	47	30
TR103__c12_g2_i1	achain crystal structure of engineered northeast structural genomics consortium target	532	20	3.6E-22	51.4%	8	P:nucleoside metabolic process; F:catalytic activity; F:GTP binding; P:small GTPase mediated signal transduction; F:nucleotide binding; P:signal transduction; C:intracellular; F:zinc ion binding	-	IPR002110 (SMART); IPR020683 (G3DSA:1.25.40.GENE3D); IPR020683 (G3DSA:1.25.40.GENE3D); IPR020683 (PFAM); PTHR24182 (PANTHER); IPR002110 (PROSITE_PROFILES); IPR002110 (PROSITE_PROFILES); IPR020683 (PROSITE_PROFILES); IPR002110 (PROSITE_PROFILES); IPR020683 (SUPERFAMILY)	ANK; Ankyrin_rpt-contain_dom; Ank_2; FAMILY NOT NAMED; ANK_REPEAT; ANK_REP_REGION; Ankyrin repeat	-	-	-	OG5_158904		Leucine Rich Repeat	141	11
TR103__c12_g2_i2	ankyrin repeat protein	536	20	5.8E-23	51.7%	7	P:nucleoside metabolic process; F:catalytic activity; F:GTP binding; P:small GTPase mediated signal transduction; F:nucleotide binding; P:signal transduction; C:intracellular	-	-		-	-	-	OG5_158904		Leucine Rich Repeat	141	11
TR103__c12_g2_i3	ankyrin repeat protein	297	20	4.0E-14	58%	7	P:nucleoside metabolic process; F:catalytic activity; F:GTP binding; P:small GTPase mediated signal transduction; F:nucleotide binding; P:signal transduction; C:intracellular	-	-		-	-	-	OG5_158904		Leucine Rich Repeat	141	11
TR103__c12_g2_i4	ankyrin	293	20	1.5E-12	55.55%	9	F:GTP binding; P:small GTPase mediated signal transduction; F:nucleotide binding; P:signal transduction; C:intracellular; P:nucleoside metabolic process; F:catalytic activity; P:proteolysis; F:aspartic-type endopeptidase activity	-	-		-	-	-	OG5_158904		Leucine Rich Repeat	141	11
TR103__c12_g3_i1	ankyrin domain protein	287	20	1.1E-12	67%	4	F:purine ribonucleoside binding; F:purine ribonucleotide binding; F:anion binding; P:cellular process	-	IPR002110 (SMART); IPR020683 (PFAM); IPR020683 (G3DSA:1.25.40.GENE3D); PTHR24182 (PANTHER); IPR002110 (PROSITE_PROFILES); IPR002110 (PROSITE_PROFILES); IPR020683 (PROSITE_PROFILES); IPR020683 (SUPERFAMILY)	ANK; Ank_2; Ankyrin_rpt-contain_dom; FAMILY NOT NAMED; ANK_REPEAT; ANK_REP_REGION; Ankyrin repeat	-	-	-	OG5_126538	isoform, kinase	POLO box duplicated region, Protein kinase domain	26	24
TR103__c12_g3_i2	ankyrin repeat domain-containing protein 50-like	774	20	2.5E-54	58.05%	3	F:ADP binding; P:protein ubiquitination; F:ubiquitin-protein transferase activity	-	IPR002110 (SMART); IPR020683 (G3DSA:1.25.40.GENE3D); IPR020683 (PFAM); IPR020683 (G3DSA:1.25.40.GENE3D); IPR002110 (PFAM); IPR020683 (G3DSA:1.25.40.GENE3D); PTHR24198 (PANTHER); IPR002110 (PROSITE_PROFILES); IPR002110 (PROSITE_PROFILES); IPR002110 (PROSITE_PROFILES); IPR020683 (PROSITE_PROFILES); IPR002110 (PROSITE_PROFILES); IPR002110 (PROSITE_PROFILES); IPR002110 (PROSITE_PROFILES); IPR002110 (…	ANK; Ankyrin_rpt-contain_dom; Ank_2; Ank_3; ANKYRIN REPEAT AND PROTEIN KINASE DOMAIN-CONTAINING PROTEIN; ANK_REPEAT; ANK_REP_REGION; Ankyrin repeat	-	-	-	OG5_126566	hypothetical protein	IQ calmodulin-binding motif	47	30
TR103__c12_g4_i1	serine threonine-protein phosphatase 6 regulatory ankyrin repeat subunit b-like	722	20	5.2E-59	61.65%	5	P:protein ubiquitination; F:ubiquitin-protein transferase activity; P:nucleoside metabolic process; F:catalytic activity; F:ADP binding	-	-		-	-	-	OG5_158904		Leucine Rich Repeat	141	11
TR103__c13_g1_i1	ankyrin domain protein	258	20	1.1E-17	66.9%	7	F:nucleotide binding; F:catalytic activity; P:cellular metabolic process; P:primary metabolic process; P:single-organism cellular process; P:single-organism transport; P:organic substance metabolic process	-	-		-	-	-	OG5_158904		Leucine Rich Repeat	141	11
TR103__c14_g1_i1	ankyrin repeat domain-containing protein 29-like	736	20	2.0E-45	57.65%	5	P:nucleoside metabolic process; F:catalytic activity; F:molecular_function; P:biological_process; C:cellular_component	-	-		-	-	-	OG5_158904		Leucine Rich Repeat	141	11
TR103__c15_g1_i1	ankyrin repeat protein	366	20	1.9E-7	55.35%	10	P:nucleoside metabolic process; F:catalytic activity; F:methyltransferase activity; P:translation; P:methylation; F:GTP binding; P:small GTPase mediated signal transduction; F:nucleotide binding; P:signal transduction; C:intracellular	-	IPR002110 (SMART); IPR020683 (G3DSA:1.25.40.GENE3D); IPR020683 (PFAM); PTHR24188 (PANTHER); IPR002110 (PROSITE_PROFILES); IPR020683 (PROSITE_PROFILES); IPR020683 (SUPERFAMILY)	ANK; Ankyrin_rpt-contain_dom; Ank_2; ANKYRIN REPEAT PROTEIN; ANK_REPEAT; ANK_REP_REGION; Ankyrin repeat	-	-	-	OG5_126538	isoform, kinase	POLO box duplicated region, Protein kinase domain	26	24
TR103__c16_g1_i1	ankyrin domain partial	233	20	1.1E-14	62.3%	5	F:GTP binding; P:small GTPase mediated signal transduction; F:nucleotide binding; P:signal transduction; C:intracellular	-	IPR020683 (PFAM); IPR020683 (G3DSA:1.25.40.GENE3D); PTHR24182 (PANTHER); IPR020683 (PROSITE_PROFILES); IPR002110 (PROSITE_PROFILES); IPR020683 (SUPERFAMILY)	Ank_2; Ankyrin_rpt-contain_dom; FAMILY NOT NAMED; ANK_REP_REGION; ANK_REPEAT; Ankyrin repeat	-	-	-	OG5_189144		Fungal Zn(2)-Cys(6) binuclear cluster domain	7	4
TR103__c17_g1_i1	ankyrin repeat domain-containing protein 29-like	395	20	1.8E-25	65.05%	2	F:nucleotide binding; P:signal transduction	-	TMhelix (TMHMM)	unintegrated	-	-	Y	OG5_158904		Leucine Rich Repeat	141	11
TR103__c18_g1_i1	achain 4ank: a designed ankyrin repeat protein with four identical consensus repeats	376	20	4.1E-27	64.1%	1	P:single-organism cellular process	-	IPR002110 (SMART); IPR020683 (G3DSA:1.25.40.GENE3D); IPR020683 (PFAM); PTHR24198 (PANTHER); IPR002110 (PROSITE_PROFILES); IPR002110 (PROSITE_PROFILES); IPR002110 (PROSITE_PROFILES); IPR002110 (PROSITE_PROFILES); IPR020683 (PROSITE_PROFILES); IPR020683 (SUPERFAMILY)	ANK; Ankyrin_rpt-contain_dom; Ank_2; ANKYRIN REPEAT AND PROTEIN KINASE DOMAIN-CONTAINING PROTEIN; ANK_REPEAT; ANK_REP_REGION; Ankyrin repeat	-	-	-	OG5_158904		Leucine Rich Repeat	141	11
TR103__c19_g1_i1	ankyrin repeat protein	295	20	1.1E-15	61.5%	4	P:protein ubiquitination; F:ubiquitin-protein transferase activity; P:nucleoside metabolic process; F:catalytic activity	-	IPR002110 (SMART); IPR020683 (G3DSA:1.25.40.GENE3D); IPR020683 (PFAM); PTHR24182 (PANTHER); IPR020683 (PROSITE_PROFILES); IPR002110 (PROSITE_PROFILES); IPR002110 (PROSITE_PROFILES); IPR020683 (SUPERFAMILY)	ANK; Ankyrin_rpt-contain_dom; Ank_2; FAMILY NOT NAMED; ANK_REP_REGION; ANK_REPEAT; Ankyrin repeat	-	-	-	OG5_126566	hypothetical protein	IQ calmodulin-binding motif	47	30
TR103__c20_g1_i1	ankyrin repeat protein	316	20	3.3E-16	62.7%		-	-	IPR002110 (SMART); IPR020683 (PFAM); IPR020683 (G3DSA:1.25.40.GENE3D); PTHR24182 (PANTHER); IPR002110 (PROSITE_PROFILES); IPR020683 (PROSITE_PROFILES); IPR002110 (PROSITE_PROFILES); IPR020683 (SUPERFAMILY)	ANK; Ank_2; Ankyrin_rpt-contain_dom; FAMILY NOT NAMED; ANK_REPEAT; ANK_REP_REGION; Ankyrin repeat	-	-	-	OG5_126538	isoform, kinase	POLO box duplicated region, Protein kinase domain	26	24
TR103__c21_g1_i1	---NA---	446	0	-	-		-	-	TMhelix (TMHMM)	unintegrated	-	-	Y	--	--	--	--	--
TR103__c22_g1_i1	ankyrin repeat protein	263	20	5.5E-19	65.75%	2	F:nucleotide binding; P:signal transduction	-	IPR002110 (SMART); IPR020683 (PFAM); IPR020683 (G3DSA:1.25.40.GENE3D); PTHR24182 (PANTHER); IPR002110 (PROSITE_PROFILES); IPR002110 (PROSITE_PROFILES); IPR002110 (PROSITE_PROFILES); IPR020683 (PROSITE_PROFILES); IPR020683 (SUPERFAMILY)	ANK; Ank_2; Ankyrin_rpt-contain_dom; FAMILY NOT NAMED; ANK_REPEAT; ANK_REP_REGION; Ankyrin repeat	-	-	-	OG5_126538	isoform, kinase	POLO box duplicated region, Protein kinase domain	26	24
TR103__c23_g1_i1	---NA---	258	0	-	-		-	-	no IPS match		-	-	-	--	--	--	--	--
TR104__c0_g1_i1	polysaccharide deacetylase	287	20	6.4E-16	63.75%	4	F:hydrolase activity, acting on carbon-nitrogen (but not peptide) bonds; P:carbohydrate metabolic process; F:catalytic activity; F:chitin binding	-	IPR002509 (PFAM); IPR002509 (G3DSA:3.20.20.GENE3D); PTHR10587:SF57 (PANTHER); PTHR10587 (PANTHER); IPR002509 (PROSITE_PROFILES); IPR011330 (SUPERFAMILY)	Polysacc_deac_1; NODB_dom; CHITIN DEACETYLASE 1-RELATED; GLYCOSYL TRANSFERASE-RELATED; NODB; Glycoside hydrolase/deacetylase	Y	-	-	--	--	--	--	--
TR104__c1_g1_i1	glycoside hydrolase deacetylase	1289	20	3.9E-56	50.65%	5	F:chitin binding; F:hydrolase activity, acting on carbon-nitrogen (but not peptide) bonds; P:carbohydrate metabolic process; F:catalytic activity; F:hydrolase activity	-	IPR001002 (SMART); IPR002509 (PFAM); IPR001002 (G3DSA:3.30.60.GENE3D); IPR002509 (G3DSA:3.20.20.GENE3D); IPR001002 (PFAM); PTHR10587:SF57 (PANTHER); PTHR10587 (PANTHER); IPR018371 (PROSITE_PATTERNS); IPR018371 (PROSITE_PATTERNS); NON_CYTOPLASMIC_DOMAIN (PHOBIUS); SIGNAL_PEPTIDE (PHOBIUS); SIGNAL_PEPTIDE_H_REGION (PHOBIUS); SIGNAL_PEPTIDE_C_REGION (PHOBIUS); SIGNAL_PEPTIDE_N_REGION (PHOBIUS); IPR0…	ChtBD1; Polysacc_deac_1; Chitin-bd_1; NODB_dom; Chitin_bind_1; CHITIN DEACETYLASE 1-RELATED; GLYCOSYL TRANSFERASE-RELATED; CHIT_BIND_I_1; Non cytoplasmic domain; Signal Peptide; Signal peptide H-region; Signal peptide C-region; Signal peptide N-region; NODB; CHIT_BIND_I_2; SignalP-noTM; Glycoside hydrolase/deacetylase; Plant lectins/antimicrobial peptides	-	Y	-	OG5_129571	aminotransferase	Aminotransferase class I and II	144	75
TR104__c1_g2_i1	glycoside hydrolase deacetylase	1300	20	2.6E-57	50.15%	5	F:chitin binding; F:hydrolase activity, acting on carbon-nitrogen (but not peptide) bonds; P:carbohydrate metabolic process; F:catalytic activity; F:hydrolase activity	-	IPR001002 (SMART); IPR002509 (PFAM); IPR002509 (G3DSA:3.20.20.GENE3D); IPR001002 (G3DSA:3.30.60.GENE3D); IPR001002 (PFAM); PTHR10587:SF57 (PANTHER); PTHR10587 (PANTHER); IPR018371 (PROSITE_PATTERNS); IPR018371 (PROSITE_PATTERNS); NON_CYTOPLASMIC_DOMAIN (PHOBIUS); SIGNAL_PEPTIDE_N_REGION (PHOBIUS); SIGNAL_PEPTIDE_H_REGION (PHOBIUS); SIGNAL_PEPTIDE (PHOBIUS); SIGNAL_PEPTIDE_C_REGION (PHOBIUS); IPR0…	ChtBD1; Polysacc_deac_1; NODB_dom; Chitin-bd_1; Chitin_bind_1; CHITIN DEACETYLASE 1-RELATED; GLYCOSYL TRANSFERASE-RELATED; CHIT_BIND_I_1; Non cytoplasmic domain; Signal peptide N-region; Signal peptide H-region; Signal Peptide; Signal peptide C-region; NODB; CHIT_BIND_I_2; SignalP-noTM; Plant lectins/antimicrobial peptides; Glycoside hydrolase/deacetylase	-	Y	-	OG5_129571	aminotransferase	Aminotransferase class I and II	144	75
TR104__c2_g1_i1	peptidase s8	2545	20	6.0E-26	43.15%	5	P:proteolysis; F:serine-type endopeptidase activity; F:serine-type peptidase activity; F:hydrolase activity; F:peptidase activity	-	IPR015500 (PRINTS); IPR001002 (SMART); IPR001002 (G3DSA:3.30.60.GENE3D); IPR001002 (G3DSA:3.30.60.GENE3D); IPR001002 (PFAM); IPR000209 (G3DSA:3.40.50.GENE3D); IPR000209 (PFAM); IPR015500 (PANTHER); IPR023828 (PROSITE_PATTERNS); IPR022398 (PROSITE_PATTERNS); IPR023827 (PROSITE_PATTERNS); IPR001002 (PRODOM); IPR000772 (PROSITE_PROFILES); IPR001002 (PROSITE_PROFILES); IPR001002 (PROSITE_PROFILES); I…	SUBTILISIN; ChtBD1; Chitin-bd_1; Chitin_bind_1; Peptidase_S8/S53_dom; Peptidase_S8; PROPROTEIN CONVERTASE SUBTILISIN/KEXIN; SUBTILASE_SER; SUBTILASE_HIS; SUBTILASE_ASP; RICIN_B_LECTIN; CHIT_BIND_I_2; Subtilisin-like; Plant lectins/antimicrobial peptides	-	-	-	OG5_128249		Major Facilitator Superfamily	55	21
TR104__c2_g1_i2	aqualysin- partial	2467	20	7.8E-26	43.95%	5	P:proteolysis; F:serine-type endopeptidase activity; F:serine-type peptidase activity; F:hydrolase activity; F:peptidase activity	-	IPR015500 (PRINTS); IPR001002 (SMART); IPR000209 (G3DSA:3.40.50.GENE3D); IPR001002 (PFAM); IPR001002 (G3DSA:3.30.60.GENE3D); IPR001002 (G3DSA:3.30.60.GENE3D); IPR000209 (PFAM); IPR015500 (PANTHER); IPR023827 (PROSITE_PATTERNS); IPR022398 (PROSITE_PATTERNS); IPR023828 (PROSITE_PATTERNS); IPR001002 (PRODOM); IPR000772 (PROSITE_PROFILES); IPR001002 (PROSITE_PROFILES); IPR001002 (PROSITE_PROFILES); I…	SUBTILISIN; ChtBD1; Peptidase_S8/S53_dom; Chitin_bind_1; Chitin-bd_1; Peptidase_S8; PROPROTEIN CONVERTASE SUBTILISIN/KEXIN; SUBTILASE_ASP; SUBTILASE_HIS; SUBTILASE_SER; RICIN_B_LECTIN; CHIT_BIND_I_2; Plant lectins/antimicrobial peptides; Subtilisin-like	-	-	-	OG5_128249		Major Facilitator Superfamily	55	21
TR104__c2_g1_i3	peptidase s8	2581	20	8.6E-26	44.05%	5	P:proteolysis; F:serine-type endopeptidase activity; F:serine-type peptidase activity; F:hydrolase activity; F:peptidase activity	-	IPR015500 (PRINTS); IPR001002 (SMART); IPR001002 (PFAM); IPR001002 (G3DSA:3.30.60.GENE3D); IPR001002 (G3DSA:3.30.60.GENE3D); IPR000209 (PFAM); IPR000209 (G3DSA:3.40.50.GENE3D); IPR015500 (PANTHER); IPR022398 (PROSITE_PATTERNS); IPR023828 (PROSITE_PATTERNS); IPR023827 (PROSITE_PATTERNS); IPR001002 (PRODOM); IPR001002 (PROSITE_PROFILES); IPR001002 (PROSITE_PROFILES); IPR000772 (PROSITE_PROFILES); I…	SUBTILISIN; ChtBD1; Chitin_bind_1; Chitin-bd_1; Peptidase_S8; Peptidase_S8/S53_dom; PROPROTEIN CONVERTASE SUBTILISIN/KEXIN; SUBTILASE_HIS; SUBTILASE_SER; SUBTILASE_ASP; CHIT_BIND_I_2; RICIN_B_LECTIN; Plant lectins/antimicrobial peptides; Subtilisin-like	-	-	-	OG5_128249		Major Facilitator Superfamily	55	21
TR104__c2_g2_i1	carbohydrate-binding module family 18 protein	422	18	4.7E-6	64%	19	F:chitin binding; P:chitin catabolic process; F:hydrolase activity, hydrolyzing O-glycosyl compounds; F:hydrolase activity; P:metabolic process; P:carbohydrate metabolic process; F:hydrolase activity, acting on glycosyl bonds; F:chitinase activity; F:hydrolase activity, acting on carbon-nitrogen (but not peptide) bonds; F:catalytic activity; P:oxidation-reduction process; F:oxidoreductase activit…	-	IPR001002 (SMART); IPR001002 (PFAM); IPR001002 (G3DSA:3.30.60.GENE3D); IPR001002 (PRODOM); IPR001002 (PROSITE_PROFILES); IPR001002 (SUPERFAMILY)	ChtBD1; Chitin_bind_1; Chitin-bd_1; CHIT_BIND_I_2; Plant lectins/antimicrobial peptides	-	-	-	OG5_129571	aminotransferase	Aminotransferase class I and II	144	75
TR104__c4_g1_i1	---NA---	235	0	-	-		-	-	Coil (COILS)	Coil	-	-	-	--	--	--	--	--
TR105__c0_g1_i1	---NA---	717	0	-	-		-	-	no IPS match	Transmembrane region; Cytoplasmic domain; Non cytoplasmic domain	-	-	-	--	--	--	--	--
TR105__c0_g1_i2	---NA---	283	0	-	-		-	-	TRANSMEMBRANE (PHOBIUS); SIGNAL_PEPTIDE_N_REGION (PHOBIUS); SIGNAL_PEPTIDE_H_REGION (PHOBIUS); SIGNAL_PEPTIDE_C_REGION (PHOBIUS); NON_CYTOPLASMIC_DOMAIN (PHOBIUS); SIGNAL_PEPTIDE (PHOBIUS); CYTOPLASMIC_DOMAIN (PHOBIUS); TMhelix (TMHMM); TMhelix (TMHMM)	Transmembrane region; Signal peptide N-region; Signal peptide H-region; Signal peptide C-region; Non cytoplasmic domain; Signal Peptide; Cytoplasmic domain; unintegrated	-	-	Y	--	--	--	--	--
TR105__c0_g1_i3	---NA---	367	0	-	-		-	-	no IPS match		-	-	-	--	--	--	--	--
TR105__c0_g1_i4	---NA---	372	0	-	-		-	-	no IPS match		-	-	-	--	--	--	--	--
TR105__c0_g1_i5	---NA---	372	0	-	-		-	-	no IPS match		-	-	-	--	--	--	--	--
TR105__c0_g1_i6	---NA---	257	0	-	-		-	-	no IPS match		-	-	-	--	--	--	--	--
TR105__c0_g1_i7	---NA---	545	0	-	-		-	-	no IPS match		-	-	-	--	--	--	--	--
TR105__c0_g1_i8	---NA---	225	0	-	-		-	-	no IPS match		-	-	-	--	--	--	--	--
TR105__c0_g1_i9	---NA---	283	0	-	-		-	-	SIGNAL_PEPTIDE_C_REGION (PHOBIUS); NON_CYTOPLASMIC_DOMAIN (PHOBIUS); SIGNAL_PEPTIDE_N_REGION (PHOBIUS); SIGNAL_PEPTIDE_H_REGION (PHOBIUS); TRANSMEMBRANE (PHOBIUS); CYTOPLASMIC_DOMAIN (PHOBIUS); SIGNAL_PEPTIDE (PHOBIUS); TMhelix (TMHMM); TMhelix (TMHMM)	Signal peptide C-region; Non cytoplasmic domain; Signal peptide N-region; Signal peptide H-region; Transmembrane region; Cytoplasmic domain; Signal Peptide; unintegrated	-	-	Y	--	--	--	--	--
TR105__c0_g1_i10	---NA---	361	0	-	-		-	-	no IPS match		-	-	-	--	--	--	--	--
TR105__c0_g1_i11	---NA---	339	0	-	-		-	-	no IPS match		-	-	-	--	--	--	--	--
TR105__c0_g1_i12	---NA---	315	0	-	-		-	-	no IPS match		-	-	-	--	--	--	--	--
TR105__c0_g1_i13	---NA---	440	0	-	-		-	-	no IPS match		-	-	-	--	--	--	--	--
TR105__c0_g1_i14	---NA---	543	0	-	-		-	-	no IPS match		-	-	-	--	--	--	--	--
TR105__c0_g1_i15	---NA---	334	0	-	-		-	-	no IPS match		-	-	-	--	--	--	--	--
TR105__c0_g1_i16	---NA---	398	0	-	-		-	-	no IPS match		-	-	-	--	--	--	--	--
TR105__c0_g1_i17	---NA---	313	0	-	-		-	-	no IPS match		-	-	-	--	--	--	--	--
TR105__c0_g2_i1	---NA---	249	0	-	-		-	-	no IPS match		-	-	-	--	--	--	--	--
TR105__c0_g1_i18	---NA---	236	0	-	-		-	-	TRANSMEMBRANE (PHOBIUS); CYTOPLASMIC_DOMAIN (PHOBIUS); NON_CYTOPLASMIC_DOMAIN (PHOBIUS)	Transmembrane region; Cytoplasmic domain; Non cytoplasmic domain	-	-	-	--	--	--	--	--
TR105__c0_g1_i19	---NA---	339	0	-	-		-	-	no IPS match		-	-	-	--	--	--	--	--
TR105__c0_g1_i20	copia partial	254	18	1.3E-4	78.89%	7	F:nucleic acid binding; P:oxidation-reduction process; F:oxidoreductase activity, acting on paired donors, with incorporation or reduction of molecular oxygen; F:heme binding; P:DNA integration; F:iron ion binding; F:hydrolase activity	-	NON_CYTOPLASMIC_DOMAIN (PHOBIUS); CYTOPLASMIC_DOMAIN (PHOBIUS); TRANSMEMBRANE (PHOBIUS); TMhelix (TMHMM)	Non cytoplasmic domain; Cytoplasmic domain; Transmembrane region; unintegrated	Y	-	Y	--	--	--	--	--
TR106__c0_g1_i1	phosphatidylinositol diacylglycerol-lyase	433	20	5.1E-21	66.75%	3	P:lipid metabolic process; F:phosphoric diester hydrolase activity; F:lyase activity	-	IPR017946 (G3DSA:3.20.20.GENE3D); IPR000909 (PFAM); PTHR13593 (PANTHER); IPR000909 (PROSITE_PROFILES); IPR017946 (SUPERFAMILY)	PLC-like_Pdiesterase_TIM-brl; PI-PLC-X; UNCHARACTERIZED; PIPLC_X_DOMAIN; PLC-like phosphodiesterases	-	-	-	OG5_134271	cation	Cation efflux family	83	57
TR106__c0_g1_i2	phosphatidylinositol diacylglycerol-lyase	1509	20	1.0E-21	45.15%	4	P:lipid metabolic process; F:phosphoric diester hydrolase activity; F:phosphatidylinositol diacylglycerol-lyase activity; F:lyase activity	-	SIGNAL_PEPTIDE_H_REGION (PHOBIUS); SIGNAL_PEPTIDE (PHOBIUS); NON_CYTOPLASMIC_DOMAIN (PHOBIUS); SIGNAL_PEPTIDE_N_REGION (PHOBIUS); SIGNAL_PEPTIDE_C_REGION (PHOBIUS); TMhelix (TMHMM)	Signal peptide H-region; Signal Peptide; Non cytoplasmic domain; Signal peptide N-region; Signal peptide C-region; unintegrated	-	-	Y	OG5_134271	cation	Cation efflux family	83	57
TR106__c0_g1_i3	---NA---	417	0	-	-		-	-	NON_CYTOPLASMIC_DOMAIN (PHOBIUS); TRANSMEMBRANE (PHOBIUS); CYTOPLASMIC_DOMAIN (PHOBIUS); TMhelix (TMHMM)	Non cytoplasmic domain; Transmembrane region; Cytoplasmic domain; unintegrated	-	-	Y	--	--	--	--	--
TR106__c0_g1_i4	---NA---	290	0	-	-		-	-	IPR017946 (G3DSA:3.20.20.GENE3D); SIGNAL_PEPTIDE_C_REGION (PHOBIUS); SIGNAL_PEPTIDE_H_REGION (PHOBIUS); NON_CYTOPLASMIC_DOMAIN (PHOBIUS); SIGNAL_PEPTIDE_N_REGION (PHOBIUS); SIGNAL_PEPTIDE (PHOBIUS); SignalP-noTM (SIGNALP_EUK); IPR017946 (SUPERFAMILY); TMhelix (TMHMM)	PLC-like_Pdiesterase_TIM-brl; Signal peptide C-region; Signal peptide H-region; Non cytoplasmic domain; Signal peptide N-region; Signal Peptide; SignalP-noTM; PLC-like phosphodiesterases; unintegrated	-	Y	Y	--	--	--	--	--
TR106__c0_g1_i5	phosphatidylinositol diacylglycerol-lyase	1584	20	6.5E-24	45.7%	4	P:lipid metabolic process; F:phosphoric diester hydrolase activity; F:phosphatidylinositol diacylglycerol-lyase activity; F:lyase activity	-	NON_CYTOPLASMIC_DOMAIN (PHOBIUS); SIGNAL_PEPTIDE_H_REGION (PHOBIUS); SIGNAL_PEPTIDE_C_REGION (PHOBIUS); SIGNAL_PEPTIDE_N_REGION (PHOBIUS); SIGNAL_PEPTIDE (PHOBIUS); TMhelix (TMHMM)	Non cytoplasmic domain; Signal peptide H-region; Signal peptide C-region; Signal peptide N-region; Signal Peptide; unintegrated	-	-	Y	OG5_134271	cation	Cation efflux family	83	57
TR106__c0_g1_i6	phosphatidylinositol diacylglycerol-lyase	1534	20	3.7E-15	48.95%	4	P:lipid metabolic process; F:phosphoric diester hydrolase activity; F:phosphatidylinositol diacylglycerol-lyase activity; F:lyase activity	-	IPR017946 (G3DSA:3.20.20.GENE3D); PTHR13593 (PANTHER); IPR017946 (SUPERFAMILY)	PLC-like_Pdiesterase_TIM-brl; UNCHARACTERIZED; PLC-like phosphodiesterases	-	-	-	--	--	--	--	--
TR107__c0_g1_i1	dcl3a_orysj ame: full=endoribonuclease dicer homolog 3a ame: full=dicer-like protein 3a short= 3a	6952	20	6.0E-54	47.25%	4	F:nuclease activity; F:organic cyclic compound binding; F:heterocyclic compound binding; P:RNA metabolic process	EC:3.1	Coil (COILS); Coil (COILS); Coil (COILS); Coil (COILS); IPR000999 (SMART); IPR000999 (PFAM); IPR000999 (G3DSA:1.10.1520.GENE3D); PTHR14950 (PANTHER); IPR000999 (PROSITE_PATTERNS); IPR000999 (PROSITE_PROFILES); IPR000999 (PROSITE_PROFILES); IPR000999 (SUPERFAMILY); IPR000999 (SUPERFAMILY)	Coil; RIBOc; Ribonuclease_3; RNase_III_dom; HELICASE-RELATED; RNASE_3_1; RNASE_3_2; RNase III domain-like	-	-	-	OG5_128554			97	67
TR107__c0_g2_i1	---NA---	2070	0	-	-		-	-	Coil (COILS)	Coil	-	-	-	--	--	--	--	--
TR108__c0_g1_i1	beta-glucosidase cel1c	227	5	1.2E-42	95%	2	F:beta-glucosidase activity; P:carbohydrate metabolic process	EC:3.2.1.21; EC:3.2.1	IPR013781 (G3DSA:3.20.20.GENE3D)	Glyco_hydro_catalytic_dom	-	-	-	--	--	--	--	--
TR108__c1_g1_i1	beta-d-glucosidase precursor	402	20	2.2E-27	70.45%	3	C:plastid; F:beta-glucosidase activity; P:cellulose catabolic process	EC:3.2.1.21; EC:3.2.1	IPR013781 (G3DSA:3.20.20.GENE3D); IPR001360 (PFAM); IPR001360 (PANTHER); PTHR10353:SF30 (PANTHER); IPR018120 (PROSITE_PATTERNS); SIGNAL_PEPTIDE (PHOBIUS); SIGNAL_PEPTIDE_C_REGION (PHOBIUS); SIGNAL_PEPTIDE_N_REGION (PHOBIUS); NON_CYTOPLASMIC_DOMAIN (PHOBIUS); SIGNAL_PEPTIDE_H_REGION (PHOBIUS); SignalP-TM (SIGNALP_GRAM_POSITIVE); SignalP-noTM (SIGNALP_EUK); IPR017853 (SUPERFAMILY)	Glyco_hydro_catalytic_dom; Glyco_hydro_1; GLYCOSYL HYDROLASE; SUBFAMILY NOT NAMED; GLYCOSYL_HYDROL_F1_2; Signal Peptide; Signal peptide C-region; Signal peptide N-region; Non cytoplasmic domain; Signal peptide H-region; SignalP-TM; SignalP-noTM; (Trans)glycosidases	-	Y	-	OG5_126690	glycyl-tRNA, glycyl-tRNA synthetase, synthetase	tRNA synthetase class II core domain (G, H, P, S and T)	131	96
TR108__c1_g1_i2	broad-specificity cellobiase	399	19	4.0E-14	78.16%	3	C:plastid; F:beta-glucosidase activity; P:cellulose catabolic process	EC:3.2.1.21; EC:3.2.1	IPR013781 (G3DSA:3.20.20.GENE3D); IPR001360 (PFAM); IPR001360 (PANTHER); IPR018120 (PROSITE_PATTERNS); SIGNAL_PEPTIDE (PHOBIUS); NON_CYTOPLASMIC_DOMAIN (PHOBIUS); SIGNAL_PEPTIDE_C_REGION (PHOBIUS); SIGNAL_PEPTIDE_H_REGION (PHOBIUS); SIGNAL_PEPTIDE_N_REGION (PHOBIUS); SignalP-TM (SIGNALP_GRAM_POSITIVE); SignalP-noTM (SIGNALP_EUK); IPR017853 (SUPERFAMILY)	Glyco_hydro_catalytic_dom; Glyco_hydro_1; GLYCOSYL HYDROLASE; GLYCOSYL_HYDROL_F1_2; Signal Peptide; Non cytoplasmic domain; Signal peptide C-region; Signal peptide H-region; Signal peptide N-region; SignalP-TM; SignalP-noTM; (Trans)glycosidases	-	Y	-	OG5_126690	glycyl-tRNA, glycyl-tRNA synthetase, synthetase	tRNA synthetase class II core domain (G, H, P, S and T)	131	96
TR108__c2_g1_i1	beta-glucosidase 1b	473	20	8.5E-89	72.35%	2	F:beta-glucosidase activity; P:carbohydrate metabolic process	EC:3.2.1.21; EC:3.2.1	IPR013781 (G3DSA:3.20.20.GENE3D); IPR001360 (PFAM); PTHR10353:SF38 (PANTHER); IPR001360 (PANTHER); IPR017853 (SUPERFAMILY)	Glyco_hydro_catalytic_dom; Glyco_hydro_1; LACTASE-PHLORIZIN HYDROLASE; GLYCOSYL HYDROLASE; (Trans)glycosidases	-	-	-	OG5_126690	glycyl-tRNA, glycyl-tRNA synthetase, synthetase	tRNA synthetase class II core domain (G, H, P, S and T)	131	96
TR108__c2_g1_i2	beta-glucosidase 1b	253	20	1.1E-42	78.6%	2	F:beta-glucosidase activity; P:carbohydrate metabolic process	EC:3.2.1.21; EC:3.2.1	IPR001360 (PFAM); IPR013781 (G3DSA:3.20.20.GENE3D); IPR001360 (PANTHER); PTHR10353:SF38 (PANTHER); IPR017853 (SUPERFAMILY)	Glyco_hydro_1; Glyco_hydro_catalytic_dom; GLYCOSYL HYDROLASE; LACTASE-PHLORIZIN HYDROLASE; (Trans)glycosidases	-	-	-	OG5_126690	glycyl-tRNA, glycyl-tRNA synthetase, synthetase	tRNA synthetase class II core domain (G, H, P, S and T)	131	96
TR108__c3_g1_i1	beta-glucosidase	454	20	2.5E-26	77.95%	2	F:cellobiose glucosidase activity; P:cellulose catabolic process	EC:3.2.1.21; EC:3.2.1	IPR001360 (PFAM); IPR013781 (G3DSA:3.20.20.GENE3D); PTHR10353:SF37 (PANTHER); IPR001360 (PANTHER); IPR017853 (SUPERFAMILY)	Glyco_hydro_1; Glyco_hydro_catalytic_dom; BETA-D-GLUCOPYRANOSYL ABSCISATE BETA-GLUCOSIDASE-RELATED; GLYCOSYL HYDROLASE; (Trans)glycosidases	-	-	-	NO_GROUP	--	--	--	--
TR108__c3_g2_i1	beta-glucosidase 1b	258	20	5.3E-26	78.5%	2	F:beta-glucosidase activity; P:carbohydrate metabolic process	EC:3.2.1.21; EC:3.2.1	IPR001360 (PFAM); IPR013781 (G3DSA:3.20.20.GENE3D); IPR001360 (PANTHER); IPR017853 (SUPERFAMILY)	Glyco_hydro_1; Glyco_hydro_catalytic_dom; GLYCOSYL HYDROLASE; (Trans)glycosidases	-	-	-	OG5_144835		RNase3 domain	87	42
TR108__c3_g2_i2	beta-glucosidase 1b	433	20	4.1E-25	78.65%	2	F:beta-glucosidase activity; P:carbohydrate metabolic process	EC:3.2.1.21; EC:3.2.1	IPR013781 (G3DSA:3.20.20.GENE3D); IPR001360 (PFAM); IPR001360 (PANTHER); IPR017853 (SUPERFAMILY)	Glyco_hydro_catalytic_dom; Glyco_hydro_1; GLYCOSYL HYDROLASE; (Trans)glycosidases	-	-	-	--	--	--	--	--
TR108__c4_g1_i1	hypothetical protein SPPG_02773	2209	20	3.0E-156	64.05%		-	-	NON_CYTOPLASMIC_DOMAIN (PHOBIUS); SIGNAL_PEPTIDE_N_REGION (PHOBIUS); SIGNAL_PEPTIDE (PHOBIUS); SIGNAL_PEPTIDE_H_REGION (PHOBIUS); SIGNAL_PEPTIDE_C_REGION (PHOBIUS); TMhelix (TMHMM)	Non cytoplasmic domain; Signal peptide N-region; Signal Peptide; Signal peptide H-region; Signal peptide C-region; unintegrated	-	-	Y	OG5_133584	beta glucosidase, catalytic/ cation binding / hydrolase, hydrolyzing O-glycosyl compounds	Glycosyl hydrolase family 1	12	2
TR108__c7_g1_i1	beta-glucosidase 1b	1990	20	0.0E0	59.5%	2	F:beta-glucosidase activity; P:carbohydrate metabolic process	EC:3.2.1.21; EC:3.2.1	IPR001360 (PRINTS); IPR013781 (G3DSA:3.20.20.GENE3D); IPR001360 (PFAM); IPR001360 (PANTHER); IPR018120 (PROSITE_PATTERNS); NON_CYTOPLASMIC_DOMAIN (PHOBIUS); SIGNAL_PEPTIDE_C_REGION (PHOBIUS); SIGNAL_PEPTIDE_N_REGION (PHOBIUS); SIGNAL_PEPTIDE (PHOBIUS); SIGNAL_PEPTIDE_H_REGION (PHOBIUS); SignalP-TM (SIGNALP_GRAM_POSITIVE); SignalP-noTM (SIGNALP_EUK); IPR017853 (SUPERFAMILY)	GLHYDRLASE1; Glyco_hydro_catalytic_dom; Glyco_hydro_1; GLYCOSYL HYDROLASE; GLYCOSYL_HYDROL_F1_2; Non cytoplasmic domain; Signal peptide C-region; Signal peptide N-region; Signal Peptide; Signal peptide H-region; SignalP-TM; SignalP-noTM; (Trans)glycosidases	Y	Y	-	--	--	--	--	--
TR108__c7_g1_i2	beta-glucosidase 1b	1985	20	0.0E0	60.2%	2	F:beta-glucosidase activity; P:carbohydrate metabolic process	EC:3.2.1.21; EC:3.2.1	IPR001360 (PRINTS); IPR001360 (PFAM); IPR013781 (G3DSA:3.20.20.GENE3D); IPR001360 (PANTHER); IPR018120 (PROSITE_PATTERNS); SIGNAL_PEPTIDE_H_REGION (PHOBIUS); SIGNAL_PEPTIDE_N_REGION (PHOBIUS); NON_CYTOPLASMIC_DOMAIN (PHOBIUS); SIGNAL_PEPTIDE_C_REGION (PHOBIUS); SIGNAL_PEPTIDE (PHOBIUS); SignalP-TM (SIGNALP_GRAM_POSITIVE); SignalP-noTM (SIGNALP_EUK); IPR017853 (SUPERFAMILY)	GLHYDRLASE1; Glyco_hydro_1; Glyco_hydro_catalytic_dom; GLYCOSYL HYDROLASE; GLYCOSYL_HYDROL_F1_2; Signal peptide H-region; Signal peptide N-region; Non cytoplasmic domain; Signal peptide C-region; Signal Peptide; SignalP-TM; SignalP-noTM; (Trans)glycosidases	Y	Y	-	--	--	--	--	--
TR108__c7_g1_i3	beta-glucosidase 6-like	2045	20	0.0E0	60.35%	2	F:beta-glucosidase activity; P:carbohydrate metabolic process	EC:3.2.1.21; EC:3.2.1	IPR001360 (PRINTS); IPR013781 (G3DSA:3.20.20.GENE3D); IPR001360 (PFAM); IPR001360 (PANTHER); IPR018120 (PROSITE_PATTERNS); SIGNAL_PEPTIDE_C_REGION (PHOBIUS); SIGNAL_PEPTIDE_N_REGION (PHOBIUS); NON_CYTOPLASMIC_DOMAIN (PHOBIUS); SIGNAL_PEPTIDE (PHOBIUS); SIGNAL_PEPTIDE_H_REGION (PHOBIUS); SignalP-TM (SIGNALP_GRAM_POSITIVE); SignalP-noTM (SIGNALP_EUK); IPR017853 (SUPERFAMILY)	GLHYDRLASE1; Glyco_hydro_catalytic_dom; Glyco_hydro_1; GLYCOSYL HYDROLASE; GLYCOSYL_HYDROL_F1_2; Signal peptide C-region; Signal peptide N-region; Non cytoplasmic domain; Signal Peptide; Signal peptide H-region; SignalP-TM; SignalP-noTM; (Trans)glycosidases	Y	Y	-	--	--	--	--	--
TR108__c7_g1_i4	beta-glucosidase 6-like	2050	20	0.0E0	59.6%	2	F:beta-glucosidase activity; P:carbohydrate metabolic process	EC:3.2.1.21; EC:3.2.1	IPR001360 (PRINTS); IPR001360 (PFAM); IPR013781 (G3DSA:3.20.20.GENE3D); IPR001360 (PANTHER); IPR018120 (PROSITE_PATTERNS); SIGNAL_PEPTIDE_C_REGION (PHOBIUS); SIGNAL_PEPTIDE (PHOBIUS); SIGNAL_PEPTIDE_N_REGION (PHOBIUS); NON_CYTOPLASMIC_DOMAIN (PHOBIUS); SIGNAL_PEPTIDE_H_REGION (PHOBIUS); SignalP-TM (SIGNALP_GRAM_POSITIVE); SignalP-noTM (SIGNALP_EUK); IPR017853 (SUPERFAMILY)	GLHYDRLASE1; Glyco_hydro_1; Glyco_hydro_catalytic_dom; GLYCOSYL HYDROLASE; GLYCOSYL_HYDROL_F1_2; Signal peptide C-region; Signal Peptide; Signal peptide N-region; Non cytoplasmic domain; Signal peptide H-region; SignalP-TM; SignalP-noTM; (Trans)glycosidases	Y	Y	-	--	--	--	--	--
TR108__c7_g1_i5	beta-glucosidase	1979	20	0.0E0	60.1%	2	F:beta-glucosidase activity; P:carbohydrate metabolic process	EC:3.2.1.21; EC:3.2.1	IPR001360 (PRINTS); IPR001360 (PFAM); IPR013781 (G3DSA:3.20.20.GENE3D); IPR001360 (PANTHER); IPR018120 (PROSITE_PATTERNS); SIGNAL_PEPTIDE (PHOBIUS); SIGNAL_PEPTIDE_N_REGION (PHOBIUS); SIGNAL_PEPTIDE_H_REGION (PHOBIUS); SIGNAL_PEPTIDE_C_REGION (PHOBIUS); NON_CYTOPLASMIC_DOMAIN (PHOBIUS); SignalP-TM (SIGNALP_GRAM_POSITIVE); SignalP-noTM (SIGNALP_EUK); IPR017853 (SUPERFAMILY)	GLHYDRLASE1; Glyco_hydro_1; Glyco_hydro_catalytic_dom; GLYCOSYL HYDROLASE; GLYCOSYL_HYDROL_F1_2; Signal Peptide; Signal peptide N-region; Signal peptide H-region; Signal peptide C-region; Non cytoplasmic domain; SignalP-TM; SignalP-noTM; (Trans)glycosidases	Y	Y	-	--	--	--	--	--
TR108__c7_g1_i6	beta-glucosidase 30	408	20	8.0E-56	73.15%	6	C:membrane; F:beta-glucosidase activity; P:carbohydrate metabolic process; P:aging; P:response to carbohydrate; P:response to karrikin	EC:3.2.1.21; EC:3.2.1	IPR001360 (PRINTS); IPR013781 (G3DSA:3.20.20.GENE3D); IPR001360 (PFAM); IPR001360 (PANTHER); IPR017853 (SUPERFAMILY)	GLHYDRLASE1; Glyco_hydro_catalytic_dom; Glyco_hydro_1; GLYCOSYL HYDROLASE; (Trans)glycosidases	Y	-	-	--	--	--	--	--
TR108__c7_g1_i7	beta-galactosidase	642	20	1.7E-118	59.1%	2	F:beta-glucosidase activity; P:carbohydrate metabolic process	EC:3.2.1.21; EC:3.2.1	IPR001360 (PFAM); IPR013781 (G3DSA:3.20.20.GENE3D); IPR001360 (PANTHER); IPR017853 (SUPERFAMILY)	Glyco_hydro_1; Glyco_hydro_catalytic_dom; GLYCOSYL HYDROLASE; (Trans)glycosidases	Y	-	-	--	--	--	--	--
TR108__c9_g1_i1	---NA---	669	0	-	-		-	-	SIGNAL_PEPTIDE_H_REGION (PHOBIUS); SIGNAL_PEPTIDE (PHOBIUS); SIGNAL_PEPTIDE_N_REGION (PHOBIUS); NON_CYTOPLASMIC_DOMAIN (PHOBIUS); SIGNAL_PEPTIDE_C_REGION (PHOBIUS); SignalP-noTM (SIGNALP_EUK); TMhelix (TMHMM)	Signal peptide H-region; Signal Peptide; Signal peptide N-region; Non cytoplasmic domain; Signal peptide C-region; SignalP-noTM; unintegrated	-	Y	Y	--	--	--	--	--
TR108__c9_g2_i1	---NA---	644	0	-	-		-	-	NON_CYTOPLASMIC_DOMAIN (PHOBIUS); SIGNAL_PEPTIDE (PHOBIUS); SIGNAL_PEPTIDE_N_REGION (PHOBIUS); SIGNAL_PEPTIDE_H_REGION (PHOBIUS); SIGNAL_PEPTIDE_C_REGION (PHOBIUS); SignalP-noTM (SIGNALP_EUK); TMhelix (TMHMM)	Non cytoplasmic domain; Signal Peptide; Signal peptide N-region; Signal peptide H-region; Signal peptide C-region; SignalP-noTM; unintegrated	-	Y	Y	--	--	--	--	--
TR109__c0_g1_i1	nadp-dependent alcohol dehydrogenase	1456	20	0.0E0	90.4%	3	F:alcohol dehydrogenase (NADP+) activity; F:zinc ion binding; P:oxidation-reduction process	EC:1.1.1; EC:1.1.1.2	IPR020843 (SMART); IPR013154 (PFAM); IPR013149 (PFAM); IPR011032 (G3DSA:3.90.180.GENE3D); IPR016040 (G3DSA:3.40.50.GENE3D); PTHR11695:SF404 (PANTHER); IPR002085 (PANTHER); IPR011032 (SUPERFAMILY); SSF51735 (SUPERFAMILY)	PKS_ER; ADH_N; ADH_zinc_N; GroES-like; NAD(P)-bd_dom; SUBFAMILY NOT NAMED; ALCOHOL DEHYDROGENASE RELATED; NAD(P)-binding Rossmann-fold domains	-	-	-	OG5_126928	ankyrin repeat, isoform, socs box	Ankyrin repeat	15	13
TR109__c0_g2_i1	nadp-dependent alcohol dehydrogenase	1550	20	0.0E0	90.4%	3	F:alcohol dehydrogenase (NADP+) activity; F:zinc ion binding; P:oxidation-reduction process	EC:1.1.1; EC:1.1.1.2	IPR020843 (SMART); IPR011032 (G3DSA:3.90.180.GENE3D); IPR013154 (PFAM); IPR013149 (PFAM); IPR002085 (PANTHER); PTHR11695:SF404 (PANTHER); SSF51735 (SUPERFAMILY); IPR011032 (SUPERFAMILY)	PKS_ER; GroES-like; ADH_N; ADH_zinc_N; ALCOHOL DEHYDROGENASE RELATED; SUBFAMILY NOT NAMED; NAD(P)-binding Rossmann-fold domains	-	-	-	OG5_126928	ankyrin repeat, isoform, socs box	Ankyrin repeat	15	13
TR110__c0_g1_i1	heat-shock protein hsp20	408	1	4.7E-4	65%		-	-	IPR008978 (G3DSA:2.60.40.GENE3D); IPR008978 (SUPERFAMILY)	HSP20-like_chaperone; HSP20-like chaperones	-	-	-	--	--	--	--	--
TR110__c3_g1_i1	---NA---	689	0	-	-		-	-	no IPS match		-	-	-	--	--	--	--	--
TR110__c4_g1_i1	heat-shock protein hsp20	285	20	1.4E-6	74.8%	5	P:response to high light intensity; F:molecular_function; P:protein folding; P:response to hydrogen peroxide; P:response to heat	-	TRANSMEMBRANE (PHOBIUS); NON_CYTOPLASMIC_DOMAIN (PHOBIUS); CYTOPLASMIC_DOMAIN (PHOBIUS); TMhelix (TMHMM)	Transmembrane region; Non cytoplasmic domain; Cytoplasmic domain; unintegrated	-	-	Y	OG5_126935	protease, protease 2, subtilisin	Subtilase family	10	3
TR110__c4_g2_i1	heat-shock protein hsp20	285	20	9.5E-11	69.6%		-	-	NON_CYTOPLASMIC_DOMAIN (PHOBIUS); TRANSMEMBRANE (PHOBIUS); CYTOPLASMIC_DOMAIN (PHOBIUS); TMhelix (TMHMM)	Non cytoplasmic domain; Transmembrane region; Cytoplasmic domain; unintegrated	-	-	Y	OG5_126935	protease, protease 2, subtilisin	Subtilase family	10	3
TR110__c5_g1_i1	---NA---	349	0	-	-		-	-	IPR008978 (G3DSA:2.60.40.GENE3D)	HSP20-like_chaperone	-	-	-	--	--	--	--	--
TR110__c5_g2_i1	---NA---	435	0	-	-		-	-	IPR008978 (G3DSA:2.60.40.GENE3D)	HSP20-like_chaperone	-	-	-	--	--	--	--	--
TR110__c5_g2_i2	---NA---	398	0	-	-		-	-	IPR008978 (G3DSA:2.60.40.GENE3D)	HSP20-like_chaperone	-	-	-	--	--	--	--	--
TR110__c5_g3_i1	---NA---	341	0	-	-		-	-	no IPS match		-	-	-	--	--	--	--	--
TR110__c6_g1_i1	heat-shock protein hsp20	523	20	3.6E-18	54.4%		-	-	Coil (COILS); IPR008978 (G3DSA:2.60.40.GENE3D); IPR002068 (PFAM); IPR031107 (PANTHER); IPR002068 (PROSITE_PROFILES); IPR008978 (SUPERFAMILY)	Coil; HSP20-like_chaperone; HSP20; SMALL HEAT-SHOCK PROTEIN (HSP20) FAMILY; HSP20-like chaperones	-	-	-	OG5_126935	protease, protease 2, subtilisin	Subtilase family	10	3
TR110__c6_g1_i2	heat-shock protein hsp20	442	20	2.5E-18	56.05%		-	-	Coil (COILS); IPR008978 (G3DSA:2.60.40.GENE3D); IPR002068 (PFAM); IPR031107 (PANTHER); IPR002068 (PROSITE_PROFILES); IPR008978 (SUPERFAMILY)	Coil; HSP20-like_chaperone; HSP20; SMALL HEAT-SHOCK PROTEIN (HSP20) FAMILY; HSP20-like chaperones	-	-	-	OG5_126935	protease, protease 2, subtilisin	Subtilase family	10	3
TR110__c6_g2_i1	---NA---	229	0	-	-		-	-	Coil (COILS); IPR008978 (G3DSA:2.60.40.GENE3D)	Coil; HSP20-like_chaperone	-	-	-	--	--	--	--	--
TR110__c6_g3_i1	heat-shock protein hsp20	794	20	2.5E-14	48.65%	3	P:mycelium development; F:molecular_function; C:cellular_component	-	Coil (COILS); IPR002068 (PFAM); IPR008978 (G3DSA:2.60.40.GENE3D); IPR031107 (PANTHER); IPR002068 (PROSITE_PROFILES); IPR008978 (SUPERFAMILY)	Coil; HSP20; HSP20-like_chaperone; SMALL HEAT-SHOCK PROTEIN (HSP20) FAMILY; HSP20-like chaperones	-	-	-	OG5_144440		Hsp20/alpha crystallin family	161	63
TR110__c6_g1_i3	heat-shock protein hsp20	251	20	7.6E-7	69.25%		-	-	IPR008978 (G3DSA:2.60.40.GENE3D); IPR002068 (PFAM); IPR002068 (PROSITE_PROFILES); IPR008978 (SUPERFAMILY)	HSP20-like_chaperone; HSP20; HSP20-like chaperones	-	-	-	OG5_126935	protease, protease 2, subtilisin	Subtilase family	10	3
TR110__c6_g1_i4	---NA---	1009	0	-	-		-	-	Coil (COILS); IPR002068 (PFAM); IPR008978 (G3DSA:2.60.40.GENE3D); NON_CYTOPLASMIC_DOMAIN (PHOBIUS); CYTOPLASMIC_DOMAIN (PHOBIUS); TRANSMEMBRANE (PHOBIUS); CYTOPLASMIC_DOMAIN (PHOBIUS); TRANSMEMBRANE (PHOBIUS); TRANSMEMBRANE (PHOBIUS); TRANSMEMBRANE (PHOBIUS); CYTOPLASMIC_DOMAIN (PHOBIUS); NON_CYTOPLASMIC_DOMAIN (PHOBIUS); IPR002068 (PROSITE_PROFILES); IPR008978 (SUPERFAMILY); TMhelix (TMHMM); TMh…	Coil; HSP20; HSP20-like_chaperone; Non cytoplasmic domain; Cytoplasmic domain; Transmembrane region; HSP20-like chaperones; unintegrated	-	-	Y	--	--	--	--	--
TR110__c6_g2_i2	kda class i heat shock	294	20	1.6E-5	42.9%		-	-	Coil (COILS); IPR008978 (G3DSA:2.60.40.GENE3D); IPR002068 (PROSITE_PROFILES); IPR008978 (SUPERFAMILY)	Coil; HSP20-like_chaperone; HSP20; HSP20-like chaperones	-	-	-	OG5_144440		Hsp20/alpha crystallin family	161	63
TR110__c6_g1_i5	heat-shock protein hsp20	799	20	6.9E-18	54.5%		-	-	Coil (COILS); IPR002068 (PFAM); IPR008978 (G3DSA:2.60.40.GENE3D); IPR031107 (PANTHER); IPR002068 (PROSITE_PROFILES); IPR008978 (SUPERFAMILY)	Coil; HSP20; HSP20-like_chaperone; SMALL HEAT-SHOCK PROTEIN (HSP20) FAMILY; HSP20-like chaperones	-	-	-	OG5_144440		Hsp20/alpha crystallin family	161	63
TR110__c6_g2_i3	kda class i heat shock	282	20	5.8E-6	45.7%		-	-	Coil (COILS); IPR008978 (G3DSA:2.60.40.GENE3D); IPR002068 (PROSITE_PROFILES); IPR008978 (SUPERFAMILY)	Coil; HSP20-like_chaperone; HSP20; HSP20-like chaperones	-	-	-	OG5_126935	protease, protease 2, subtilisin	Subtilase family	10	3
TR110__c6_g2_i4	heat shock protein hsp20	297	20	1.3E-8	50.75%		-	-	Coil (COILS); IPR008978 (G3DSA:2.60.40.GENE3D); IPR002068 (PFAM); PTHR11527:SF93 (PANTHER); PTHR11527:SF93 (PANTHER); IPR031107 (PANTHER); IPR031107 (PANTHER); IPR002068 (PROSITE_PROFILES); IPR008978 (SUPERFAMILY)	Coil; HSP20-like_chaperone; HSP20; 17.6 KDA CLASS II HEAT SHOCK PROTEIN-RELATED; SMALL HEAT-SHOCK PROTEIN (HSP20) FAMILY; HSP20-like chaperones	-	-	-	OG5_144440		Hsp20/alpha crystallin family	161	63
TR110__c6_g3_i2	heat shock protein hsp20	461	20	3.6E-9	71.6%		-	-	IPR002068 (PFAM); IPR008978 (G3DSA:2.60.40.GENE3D); IPR031107 (PANTHER); IPR002068 (PROSITE_PROFILES); IPR008978 (SUPERFAMILY)	HSP20; HSP20-like_chaperone; SMALL HEAT-SHOCK PROTEIN (HSP20) FAMILY; HSP20-like chaperones	-	-	-	OG5_144440		Hsp20/alpha crystallin family	161	63
TR110__c6_g4_i1	heat shock protein hsp20	636	20	1.5E-20	66.15%		-	-	IPR008978 (G3DSA:2.60.40.GENE3D); IPR002068 (PFAM); IPR031107 (PANTHER); IPR002068 (PROSITE_PROFILES); IPR008978 (SUPERFAMILY)	HSP20-like_chaperone; HSP20; SMALL HEAT-SHOCK PROTEIN (HSP20) FAMILY; HSP20-like chaperones	-	-	-	OG5_126935	protease, protease 2, subtilisin	Subtilase family	10	3
TR110__c6_g2_i5	---NA---	253	0	-	-		-	-	Coil (COILS); IPR008978 (G3DSA:2.60.40.GENE3D); IPR002068 (PROSITE_PROFILES); IPR008978 (SUPERFAMILY)	Coil; HSP20-like_chaperone; HSP20; HSP20-like chaperones	-	-	-	--	--	--	--	--
TR110__c6_g1_i6	heat-shock protein hsp20	257	20	1.5E-7	65.05%		-	-	IPR008978 (G3DSA:2.60.40.GENE3D); IPR002068 (PROSITE_PROFILES); IPR008978 (SUPERFAMILY)	HSP20-like_chaperone; HSP20; HSP20-like chaperones	-	-	-	OG5_126935	protease, protease 2, subtilisin	Subtilase family	10	3
TR110__c6_g1_i7	heat-shock protein hsp20	768	20	6.4E-18	55.05%		-	-	Coil (COILS); IPR002068 (PFAM); IPR008978 (G3DSA:2.60.40.GENE3D); IPR031107 (PANTHER); IPR002068 (PROSITE_PROFILES); IPR008978 (SUPERFAMILY)	Coil; HSP20; HSP20-like_chaperone; SMALL HEAT-SHOCK PROTEIN (HSP20) FAMILY; HSP20-like chaperones	-	-	-	OG5_144440		Hsp20/alpha crystallin family	161	63
TR110__c6_g1_i8	---NA---	439	0	-	-		-	-	no IPS match		-	-	-	--	--	--	--	--
TR110__c6_g1_i9	heat-shock protein hsp20	586	20	2.0E-15	48.8%		-	-	IPR002068 (PFAM); IPR008978 (G3DSA:2.60.40.GENE3D); IPR031107 (PANTHER); IPR002068 (PROSITE_PROFILES); IPR008978 (SUPERFAMILY)	HSP20; HSP20-like_chaperone; SMALL HEAT-SHOCK PROTEIN (HSP20) FAMILY; HSP20-like chaperones	-	-	-	OG5_144440		Hsp20/alpha crystallin family	161	63
TR110__c6_g1_i10	heat shock protein hsp20	541	20	1.4E-18	52.6%	3	P:mycelium development; F:molecular_function; C:cellular_component	-	IPR002068 (PFAM); IPR008978 (G3DSA:2.60.40.GENE3D); IPR031107 (PANTHER); IPR002068 (PROSITE_PROFILES); IPR008978 (SUPERFAMILY)	HSP20; HSP20-like_chaperone; SMALL HEAT-SHOCK PROTEIN (HSP20) FAMILY; HSP20-like chaperones	-	-	-	OG5_144440		Hsp20/alpha crystallin family	161	63
TR110__c6_g1_i11	heat-shock protein hsp20	615	20	3.0E-6	60%		-	-	IPR008978 (G3DSA:2.60.40.GENE3D); IPR002068 (PROSITE_PROFILES); IPR008978 (SUPERFAMILY)	HSP20-like_chaperone; HSP20; HSP20-like chaperones	-	-	-	OG5_126935	protease, protease 2, subtilisin	Subtilase family	10	3
TR110__c6_g1_i12	heat-shock protein	622	20	1.9E-12	67.1%		-	-	Coil (COILS); IPR002068 (PFAM); IPR008978 (G3DSA:2.60.40.GENE3D); IPR031107 (PANTHER); IPR002068 (PROSITE_PROFILES); IPR008978 (SUPERFAMILY)	Coil; HSP20; HSP20-like_chaperone; SMALL HEAT-SHOCK PROTEIN (HSP20) FAMILY; HSP20-like chaperones	-	-	-	OG5_163550	dehydrogenase	Zinc-binding dehydrogenase, Alcohol dehydrogenase GroES-like domain	162	76
TR110__c6_g1_i13	heat-shock protein hsp20	817	20	9.5E-20	51.5%	3	P:mycelium development; F:molecular_function; C:cellular_component	-	IPR002068 (PFAM); IPR008978 (G3DSA:2.60.40.GENE3D); IPR031107 (PANTHER); IPR002068 (PROSITE_PROFILES); IPR008978 (SUPERFAMILY)	HSP20; HSP20-like_chaperone; SMALL HEAT-SHOCK PROTEIN (HSP20) FAMILY; HSP20-like chaperones	-	-	-	OG5_144440		Hsp20/alpha crystallin family	161	63
TR110__c7_g1_i1	---NA---	590	0	-	-		-	-	TRANSMEMBRANE (PHOBIUS); TRANSMEMBRANE (PHOBIUS); TRANSMEMBRANE (PHOBIUS); CYTOPLASMIC_DOMAIN (PHOBIUS); CYTOPLASMIC_DOMAIN (PHOBIUS); NON_CYTOPLASMIC_DOMAIN (PHOBIUS); NON_CYTOPLASMIC_DOMAIN (PHOBIUS); NON_CYTOPLASMIC_DOMAIN (PHOBIUS); TRANSMEMBRANE (PHOBIUS); TMhelix (TMHMM); TMhelix (TMHMM); TMhelix (TMHMM); TMhelix (TMHMM)	Transmembrane region; Cytoplasmic domain; Non cytoplasmic domain; unintegrated	-	-	Y	--	--	--	--	--
TR111__c0_g1_i1	mip family channel protein	1298	20	1.5E-47	52.95%	6	C:plasma membrane; F:channel activity; F:substrate-specific transmembrane transporter activity; P:response to abiotic stimulus; P:cellular response to stress; P:single-organism transport	-	IPR000425 (PRINTS); IPR023271 (G3DSA:1.20.1080.GENE3D); IPR000425 (TIGRFAM); IPR000425 (PFAM); PTHR19139:SF103 (PANTHER); IPR000425 (PANTHER); PTHR19139:SF103 (PANTHER); IPR000425 (PANTHER); IPR022357 (PROSITE_PATTERNS); TRANSMEMBRANE (PHOBIUS); NON_CYTOPLASMIC_DOMAIN (PHOBIUS); TRANSMEMBRANE (PHOBIUS); TRANSMEMBRANE (PHOBIUS); CYTOPLASMIC_DOMAIN (PHOBIUS); NON_CYTOPLASMIC_DOMAIN (PHOBIUS); CYTOP…	MINTRINSICP; Aquaporin-like; TIGR00861; MIP; AQUAPORIN; AQUAPORIN TRANSPORTER; Transmembrane region; Non cytoplasmic domain; Cytoplasmic domain; unintegrated	-	-	Y	OG5_131684	heat shock protein	Hsp20/alpha crystallin family	6	4
TR112__c0_g1_i1	formate acetyltransferase	606	20	7.8E-91	83.6%	4	C:cytoplasm; F:formate C-acetyltransferase activity; F:lyase activity; P:carbohydrate metabolic process	EC:2.3.1.54; EC:2.3.1	IPR004184 (PFAM); G3DSA:3.20.70.20 (GENE3D); SignalP-TM (SIGNALP_GRAM_POSITIVE); SSF51998 (SUPERFAMILY)	PFL-like; unintegrated; SignalP-TM; PFL-like glycyl radical enzymes	-	Y	-	--	--	--	--	--
TR112__c0_g2_i1	formate acetyltransferase	519	20	9.1E-77	83.3%	4	C:cytoplasm; F:formate C-acetyltransferase activity; F:lyase activity; P:carbohydrate metabolic process	EC:2.3.1.54; EC:2.3.1	G3DSA:3.20.70.20 (GENE3D); SignalP-TM (SIGNALP_GRAM_POSITIVE)	unintegrated; SignalP-TM	-	Y	-	--	--	--	--	--
TR112__c3_g1_i1	formate acetyltransferase	226	20	1.3E-30	79.55%	4	C:cytoplasm; F:formate C-acetyltransferase activity; F:lyase activity; P:carbohydrate metabolic process	EC:2.3.1.54; EC:2.3.1	G3DSA:3.20.70.20 (GENE3D); IPR004184 (PFAM); IPR004184 (PROSITE_PROFILES); SSF51998 (SUPERFAMILY)	unintegrated; PFL-like; PFL; PFL-like glycyl radical enzymes	Y	-	-	--	--	--	--	--
TR112__c3_g2_i1	formate acetyltransferase	456	20	1.8E-69	80.2%	4	C:cytoplasm; F:formate C-acetyltransferase activity; F:lyase activity; P:carbohydrate metabolic process	EC:2.3.1.54; EC:2.3.1	IPR004184 (PFAM); G3DSA:3.20.70.20 (GENE3D); PTHR30191:SF0 (PANTHER); PTHR30191 (PANTHER); IPR004184 (PROSITE_PROFILES); SSF51998 (SUPERFAMILY)	PFL-like; unintegrated; AUTONOMOUS GLYCYL RADICAL COFACTOR-RELATED; FORMATE ACETYLTRANSFERASE; PFL; PFL-like glycyl radical enzymes	Y	-	-	--	--	--	--	--
TR112__c3_g2_i2	formate acetyltransferase	443	20	1.4E-64	79.75%	4	C:cytoplasm; F:formate C-acetyltransferase activity; F:lyase activity; P:carbohydrate metabolic process	EC:2.3.1.54; EC:2.3.1	G3DSA:3.20.70.20 (GENE3D); IPR004184 (PFAM); PTHR30191 (PANTHER); PTHR30191:SF0 (PANTHER); IPR004184 (PROSITE_PROFILES); SSF51998 (SUPERFAMILY)	unintegrated; PFL-like; FORMATE ACETYLTRANSFERASE; AUTONOMOUS GLYCYL RADICAL COFACTOR-RELATED; PFL; PFL-like glycyl radical enzymes	Y	-	-	--	--	--	--	--
TR112__c3_g2_i3	pyruvate formate-lyase	542	20	1.1E-105	81.4%	4	C:cytoplasm; F:formate C-acetyltransferase activity; F:lyase activity; P:carbohydrate metabolic process	EC:2.3.1.54; EC:2.3.1	G3DSA:3.20.70.20 (GENE3D); IPR004184 (PFAM); PTHR30191 (PANTHER); PTHR30191:SF0 (PANTHER); IPR004184 (PROSITE_PROFILES); SSF51998 (SUPERFAMILY)	unintegrated; PFL-like; FORMATE ACETYLTRANSFERASE; AUTONOMOUS GLYCYL RADICAL COFACTOR-RELATED; PFL; PFL-like glycyl radical enzymes	Y	-	-	--	--	--	--	--
TR112__c4_g1_i1	formate acetyltransferase	656	20	3.1E-110	78.55%	4	C:cytoplasm; F:formate C-acetyltransferase activity; F:lyase activity; P:carbohydrate metabolic process	EC:2.3.1.54; EC:2.3.1	G3DSA:3.20.70.20 (GENE3D); IPR004184 (PFAM); PTHR30191 (PANTHER); PTHR30191:SF0 (PANTHER); IPR004184 (PROSITE_PROFILES); SSF51998 (SUPERFAMILY)	unintegrated; PFL-like; FORMATE ACETYLTRANSFERASE; AUTONOMOUS GLYCYL RADICAL COFACTOR-RELATED; PFL; PFL-like glycyl radical enzymes	-	-	-	OG5_135334	micromonas sp, rcc299	DE Adenylate cyclase associated (CAP) C terminal	4	4
TR112__c4_g1_i2	formate acetyltransferase	333	20	4.8E-67	89.35%	6	C:cytoplasm; F:methyltransferase activity; F:formate C-acetyltransferase activity; F:lyase activity; P:carbohydrate metabolic process; P:methylation	EC:2.3.1.54; EC:2.3.1	IPR004184 (PFAM); G3DSA:3.20.70.20 (GENE3D); PTHR30191 (PANTHER); PTHR30191:SF0 (PANTHER); IPR004184 (PROSITE_PROFILES); SSF51998 (SUPERFAMILY)	PFL-like; unintegrated; FORMATE ACETYLTRANSFERASE; AUTONOMOUS GLYCYL RADICAL COFACTOR-RELATED; PFL; PFL-like glycyl radical enzymes	-	-	-	OG5_135334	micromonas sp, rcc299	DE Adenylate cyclase associated (CAP) C terminal	4	4
TR112__c4_g1_i3	formate acetyltransferase	255	20	1.2E-36	84%	4	C:cytoplasm; F:formate C-acetyltransferase activity; F:lyase activity; P:carbohydrate metabolic process	EC:2.3.1.54; EC:2.3.1	G3DSA:3.20.70.20 (GENE3D); IPR004184 (PFAM); PTHR30191 (PANTHER); PTHR30191:SF0 (PANTHER); IPR004184 (PROSITE_PROFILES); SSF51998 (SUPERFAMILY)	unintegrated; PFL-like; FORMATE ACETYLTRANSFERASE; AUTONOMOUS GLYCYL RADICAL COFACTOR-RELATED; PFL; PFL-like glycyl radical enzymes	-	-	-	OG5_135334	micromonas sp, rcc299	DE Adenylate cyclase associated (CAP) C terminal	4	4
TR112__c4_g1_i4	pyruvate formate lyase	495	20	2.6E-77	80%	6	C:cytoplasm; F:methyltransferase activity; F:formate C-acetyltransferase activity; F:lyase activity; P:carbohydrate metabolic process; P:methylation	EC:2.3.1.54; EC:2.3.1	G3DSA:3.20.70.20 (GENE3D); IPR004184 (PFAM); PTHR30191 (PANTHER); PTHR30191:SF0 (PANTHER); IPR004184 (PROSITE_PROFILES); SSF51998 (SUPERFAMILY)	unintegrated; PFL-like; FORMATE ACETYLTRANSFERASE; AUTONOMOUS GLYCYL RADICAL COFACTOR-RELATED; PFL; PFL-like glycyl radical enzymes	-	-	-	OG5_135334	micromonas sp, rcc299	DE Adenylate cyclase associated (CAP) C terminal	4	4
TR112__c4_g1_i5	formate acetyltransferase	269	20	1.2E-43	86.3%	4	C:cytoplasm; F:formate C-acetyltransferase activity; F:lyase activity; P:carbohydrate metabolic process	EC:2.3.1.54; EC:2.3.1	G3DSA:3.20.70.20 (GENE3D); IPR004184 (PFAM); PTHR30191:SF0 (PANTHER); PTHR30191 (PANTHER); IPR004184 (PROSITE_PROFILES); SSF51998 (SUPERFAMILY)	unintegrated; PFL-like; AUTONOMOUS GLYCYL RADICAL COFACTOR-RELATED; FORMATE ACETYLTRANSFERASE; PFL; PFL-like glycyl radical enzymes	-	-	-	OG5_135334	micromonas sp, rcc299	DE Adenylate cyclase associated (CAP) C terminal	4	4
TR112__c4_g1_i6	formate acetyltransferase	264	20	2.9E-37	85.15%	4	C:cytoplasm; F:formate C-acetyltransferase activity; F:lyase activity; P:carbohydrate metabolic process	EC:2.3.1.54; EC:2.3.1	IPR004184 (PFAM); G3DSA:3.20.70.20 (GENE3D); PTHR30191:SF0 (PANTHER); PTHR30191 (PANTHER); IPR004184 (PROSITE_PROFILES); SSF51998 (SUPERFAMILY)	PFL-like; unintegrated; AUTONOMOUS GLYCYL RADICAL COFACTOR-RELATED; FORMATE ACETYLTRANSFERASE; PFL; PFL-like glycyl radical enzymes	-	-	-	OG5_135334	micromonas sp, rcc299	DE Adenylate cyclase associated (CAP) C terminal	4	4
TR112__c4_g1_i7	formate acetyltransferase	333	20	4.8E-67	89.35%	6	C:cytoplasm; F:methyltransferase activity; F:formate C-acetyltransferase activity; F:lyase activity; P:carbohydrate metabolic process; P:methylation	EC:2.3.1.54; EC:2.3.1	G3DSA:3.20.70.20 (GENE3D); IPR004184 (PFAM); PTHR30191 (PANTHER); PTHR30191:SF0 (PANTHER); IPR004184 (PROSITE_PROFILES); SSF51998 (SUPERFAMILY)	unintegrated; PFL-like; FORMATE ACETYLTRANSFERASE; AUTONOMOUS GLYCYL RADICAL COFACTOR-RELATED; PFL; PFL-like glycyl radical enzymes	-	-	-	OG5_135334	micromonas sp, rcc299	DE Adenylate cyclase associated (CAP) C terminal	4	4
TR112__c4_g1_i8	formate acetyltransferase	313	20	1.2E-63	90.05%	6	C:cytoplasm; F:methyltransferase activity; F:formate C-acetyltransferase activity; F:lyase activity; P:carbohydrate metabolic process; P:methylation	EC:2.3.1.54; EC:2.3.1	IPR004184 (PFAM); G3DSA:3.20.70.20 (GENE3D); PTHR30191:SF0 (PANTHER); PTHR30191 (PANTHER); IPR004184 (PROSITE_PROFILES); SSF51998 (SUPERFAMILY)	PFL-like; unintegrated; AUTONOMOUS GLYCYL RADICAL COFACTOR-RELATED; FORMATE ACETYLTRANSFERASE; PFL; PFL-like glycyl radical enzymes	-	-	-	OG5_135334	micromonas sp, rcc299	DE Adenylate cyclase associated (CAP) C terminal	4	4
TR112__c4_g1_i9	formate acetyltransferase	626	20	1.4E-104	78.95%	4	C:cytoplasm; F:formate C-acetyltransferase activity; F:lyase activity; P:carbohydrate metabolic process	EC:2.3.1.54; EC:2.3.1	G3DSA:3.20.70.20 (GENE3D); IPR004184 (PFAM); PTHR30191:SF0 (PANTHER); PTHR30191 (PANTHER); IPR004184 (PROSITE_PROFILES); SSF51998 (SUPERFAMILY)	unintegrated; PFL-like; AUTONOMOUS GLYCYL RADICAL COFACTOR-RELATED; FORMATE ACETYLTRANSFERASE; PFL; PFL-like glycyl radical enzymes	-	-	-	OG5_135334	micromonas sp, rcc299	DE Adenylate cyclase associated (CAP) C terminal	4	4
TR112__c4_g1_i10	formate acetyltransferase	255	20	1.3E-36	85.45%	4	C:cytoplasm; F:formate C-acetyltransferase activity; F:lyase activity; P:carbohydrate metabolic process	EC:2.3.1.54; EC:2.3.1	IPR004184 (PFAM); G3DSA:3.20.70.20 (GENE3D); PTHR30191:SF0 (PANTHER); PTHR30191 (PANTHER); IPR004184 (PROSITE_PROFILES); SSF51998 (SUPERFAMILY)	PFL-like; unintegrated; AUTONOMOUS GLYCYL RADICAL COFACTOR-RELATED; FORMATE ACETYLTRANSFERASE; PFL; PFL-like glycyl radical enzymes	-	-	-	OG5_135334	micromonas sp, rcc299	DE Adenylate cyclase associated (CAP) C terminal	4	4
TR112__c4_g2_i1	formate acetyltransferase	240	20	7.9E-45	85%	4	C:cytoplasm; F:formate C-acetyltransferase activity; F:lyase activity; P:carbohydrate metabolic process	EC:2.3.1.54; EC:2.3.1	IPR004184 (PFAM); G3DSA:3.20.70.20 (GENE3D); SSF51998 (SUPERFAMILY)	PFL-like; unintegrated; PFL-like glycyl radical enzymes	-	-	-	OG5_135334	micromonas sp, rcc299	DE Adenylate cyclase associated (CAP) C terminal	4	4
TR112__c4_g3_i1	formate acetyltransferase	954	20	0.0E0	81.75%	4	C:cytoplasm; F:formate C-acetyltransferase activity; F:lyase activity; P:carbohydrate metabolic process	EC:2.3.1.54; EC:2.3.1	IPR004184 (PFAM); G3DSA:3.20.70.20 (GENE3D); PTHR30191:SF0 (PANTHER); PTHR30191 (PANTHER); IPR004184 (PROSITE_PROFILES); SSF51998 (SUPERFAMILY)	PFL-like; unintegrated; AUTONOMOUS GLYCYL RADICAL COFACTOR-RELATED; FORMATE ACETYLTRANSFERASE; PFL; PFL-like glycyl radical enzymes	-	-	-	OG5_135334	micromonas sp, rcc299	DE Adenylate cyclase associated (CAP) C terminal	4	4
TR112__c4_g3_i2	pyruvate formate-lyase	385	20	8.9E-64	80.7%	4	C:cytoplasm; F:formate C-acetyltransferase activity; F:lyase activity; P:carbohydrate metabolic process	EC:2.3.1.54; EC:2.3.1	IPR004184 (PFAM); G3DSA:3.20.70.20 (GENE3D); PTHR30191 (PANTHER); PTHR30191:SF0 (PANTHER); IPR004184 (PROSITE_PROFILES); SSF51998 (SUPERFAMILY)	PFL-like; unintegrated; FORMATE ACETYLTRANSFERASE; AUTONOMOUS GLYCYL RADICAL COFACTOR-RELATED; PFL; PFL-like glycyl radical enzymes	-	-	-	OG5_135334	micromonas sp, rcc299	DE Adenylate cyclase associated (CAP) C terminal	4	4
TR112__c4_g3_i3	pyruvate formate-lyase	481	20	2.0E-81	81.05%	4	C:cytoplasm; F:formate C-acetyltransferase activity; F:lyase activity; P:carbohydrate metabolic process	EC:2.3.1.54; EC:2.3.1	IPR004184 (PFAM); G3DSA:3.20.70.20 (GENE3D); PTHR30191:SF0 (PANTHER); PTHR30191 (PANTHER); IPR004184 (PROSITE_PROFILES); SSF51998 (SUPERFAMILY)	PFL-like; unintegrated; AUTONOMOUS GLYCYL RADICAL COFACTOR-RELATED; FORMATE ACETYLTRANSFERASE; PFL; PFL-like glycyl radical enzymes	-	-	-	OG5_135334	micromonas sp, rcc299	DE Adenylate cyclase associated (CAP) C terminal	4	4
TR112__c4_g3_i4	formate acetyltransferase	525	20	2.1E-100	82.3%	4	C:cytoplasm; F:formate C-acetyltransferase activity; F:lyase activity; P:carbohydrate metabolic process	EC:2.3.1.54; EC:2.3.1	IPR004184 (PFAM); G3DSA:3.20.70.20 (GENE3D); PTHR30191 (PANTHER); PTHR30191:SF0 (PANTHER); IPR004184 (PROSITE_PROFILES); SSF51998 (SUPERFAMILY)	PFL-like; unintegrated; FORMATE ACETYLTRANSFERASE; AUTONOMOUS GLYCYL RADICAL COFACTOR-RELATED; PFL; PFL-like glycyl radical enzymes	-	-	-	OG5_135334	micromonas sp, rcc299	DE Adenylate cyclase associated (CAP) C terminal	4	4
TR112__c4_g3_i5	formate acetyltransferase	954	20	0.0E0	81.4%	4	C:cytoplasm; F:formate C-acetyltransferase activity; F:lyase activity; P:carbohydrate metabolic process	EC:2.3.1.54; EC:2.3.1	IPR004184 (PFAM); G3DSA:3.20.70.20 (GENE3D); PTHR30191 (PANTHER); PTHR30191:SF0 (PANTHER); IPR004184 (PROSITE_PROFILES); SSF51998 (SUPERFAMILY)	PFL-like; unintegrated; FORMATE ACETYLTRANSFERASE; AUTONOMOUS GLYCYL RADICAL COFACTOR-RELATED; PFL; PFL-like glycyl radical enzymes	-	-	-	OG5_135334	micromonas sp, rcc299	DE Adenylate cyclase associated (CAP) C terminal	4	4
TR112__c4_g3_i6	pyruvate formate-lyase	1106	20	0.0E0	80.15%	4	C:cytoplasm; F:formate C-acetyltransferase activity; F:lyase activity; P:carbohydrate metabolic process	EC:2.3.1.54; EC:2.3.1	IPR004184 (PFAM); G3DSA:3.20.70.20 (GENE3D); PTHR30191 (PANTHER); PTHR30191:SF0 (PANTHER); IPR004184 (PROSITE_PROFILES); SignalP-TM (SIGNALP_GRAM_POSITIVE); SSF51998 (SUPERFAMILY)	PFL-like; unintegrated; FORMATE ACETYLTRANSFERASE; AUTONOMOUS GLYCYL RADICAL COFACTOR-RELATED; PFL; SignalP-TM; PFL-like glycyl radical enzymes	-	Y	-	OG5_135334	micromonas sp, rcc299	DE Adenylate cyclase associated (CAP) C terminal	4	4
TR112__c4_g3_i7	formate acetyltransferase	368	20	2.7E-58	81.95%	4	C:cytoplasm; F:formate C-acetyltransferase activity; F:lyase activity; P:carbohydrate metabolic process	EC:2.3.1.54; EC:2.3.1	G3DSA:3.20.70.20 (GENE3D); IPR004184 (PFAM); IPR004184 (PROSITE_PROFILES); SSF51998 (SUPERFAMILY)	unintegrated; PFL-like; PFL; PFL-like glycyl radical enzymes	-	-	-	OG5_135334	micromonas sp, rcc299	DE Adenylate cyclase associated (CAP) C terminal	4	4
TR112__c5_g1_i1	formate acetyltransferase	238	20	4.9E-43	80.8%	4	C:cytoplasm; F:formate C-acetyltransferase activity; F:lyase activity; P:carbohydrate metabolic process	EC:2.3.1.54; EC:2.3.1	G3DSA:3.20.70.20 (GENE3D); IPR004184 (PFAM); IPR004184 (PROSITE_PROFILES); SSF51998 (SUPERFAMILY)	unintegrated; PFL-like; PFL; PFL-like glycyl radical enzymes	-	-	-	OG5_135334	micromonas sp, rcc299	DE Adenylate cyclase associated (CAP) C terminal	4	4
TR112__c6_g1_i1	pyruvate formate lyase	370	8	1.9E-29	81.75%	4	C:cytoplasm; F:formate C-acetyltransferase activity; F:lyase activity; P:carbohydrate metabolic process	EC:2.3.1.54; EC:2.3.1	SignalP-TM (SIGNALP_GRAM_POSITIVE)	SignalP-TM	-	Y	-	--	--	--	--	--
TR113__c0_g1_i1	---NA---	515	0	-	-		-	-	no IPS match		-	-	-	--	--	--	--	--
TR113__c0_g2_i1	---NA---	508	0	-	-		-	-	CYTOPLASMIC_DOMAIN (PHOBIUS); NON_CYTOPLASMIC_DOMAIN (PHOBIUS); TRANSMEMBRANE (PHOBIUS); TMhelix (TMHMM)	Cytoplasmic domain; Non cytoplasmic domain; Transmembrane region; unintegrated	-	-	Y	--	--	--	--	--
TR113__c1_g1_i1	---NA---	360	0	-	-		-	-	NON_CYTOPLASMIC_DOMAIN (PHOBIUS); SIGNAL_PEPTIDE (PHOBIUS); SIGNAL_PEPTIDE_H_REGION (PHOBIUS); SIGNAL_PEPTIDE_C_REGION (PHOBIUS); SIGNAL_PEPTIDE_N_REGION (PHOBIUS); SignalP-noTM (SIGNALP_EUK); TMhelix (TMHMM)	Non cytoplasmic domain; Signal Peptide; Signal peptide H-region; Signal peptide C-region; Signal peptide N-region; SignalP-noTM; unintegrated	-	Y	Y	--	--	--	--	--
TR113__c1_g2_i1	---NA---	333	0	-	-		-	-	SIGNAL_PEPTIDE_H_REGION (PHOBIUS); NON_CYTOPLASMIC_DOMAIN (PHOBIUS); SIGNAL_PEPTIDE_C_REGION (PHOBIUS); SIGNAL_PEPTIDE_N_REGION (PHOBIUS); SIGNAL_PEPTIDE (PHOBIUS); SignalP-noTM (SIGNALP_EUK); TMhelix (TMHMM)	Signal peptide H-region; Non cytoplasmic domain; Signal peptide C-region; Signal peptide N-region; Signal Peptide; SignalP-noTM; unintegrated	-	Y	Y	--	--	--	--	--
TR113__c1_g3_i1	---NA---	469	0	-	-		-	-	no IPS match		-	-	-	--	--	--	--	--
TR113__c1_g3_i2	---NA---	238	0	-	-		-	-	CYTOPLASMIC_DOMAIN (PHOBIUS); NON_CYTOPLASMIC_DOMAIN (PHOBIUS); TRANSMEMBRANE (PHOBIUS)	Cytoplasmic domain; Non cytoplasmic domain; Transmembrane region	-	-	-	--	--	--	--	--
TR113__c1_g3_i3	---NA---	338	0	-	-		-	-	no IPS match		-	-	-	--	--	--	--	--
TR113__c1_g4_i1	---NA---	258	0	-	-		-	-	no IPS match		-	-	-	--	--	--	--	--
TR113__c1_g5_i1	---NA---	317	0	-	-		-	-	SIGNAL_PEPTIDE_C_REGION (PHOBIUS); SIGNAL_PEPTIDE_H_REGION (PHOBIUS); NON_CYTOPLASMIC_DOMAIN (PHOBIUS); SIGNAL_PEPTIDE_N_REGION (PHOBIUS); SIGNAL_PEPTIDE (PHOBIUS); SignalP-noTM (SIGNALP_EUK); TMhelix (TMHMM)	Signal peptide C-region; Signal peptide H-region; Non cytoplasmic domain; Signal peptide N-region; Signal Peptide; SignalP-noTM; unintegrated	-	Y	Y	--	--	--	--	--
TR113__c1_g3_i4	---NA---	490	0	-	-		-	-	TRANSMEMBRANE (PHOBIUS); CYTOPLASMIC_DOMAIN (PHOBIUS); NON_CYTOPLASMIC_DOMAIN (PHOBIUS)	Transmembrane region; Cytoplasmic domain; Non cytoplasmic domain	-	-	-	--	--	--	--	--
TR113__c1_g3_i5	---NA---	635	0	-	-		-	-	TRANSMEMBRANE (PHOBIUS); CYTOPLASMIC_DOMAIN (PHOBIUS); TRANSMEMBRANE (PHOBIUS); NON_CYTOPLASMIC_DOMAIN (PHOBIUS); CYTOPLASMIC_DOMAIN (PHOBIUS)	Transmembrane region; Cytoplasmic domain; Non cytoplasmic domain	-	-	-	--	--	--	--	--
TR113__c2_g1_i1	---NA---	252	0	-	-		-	-	no IPS match		-	-	-	--	--	--	--	--
TR114__c0_g1_i1	glycoside hydrolase	3569	20	0.0E0	73.35%	1	F:catalytic activity	-	IPR000772 (SMART); IPR027414 (G3DSA:2.70.98.GENE3D); G3DSA:2.80.10.50 (GENE3D); IPR009034 (G3DSA:3.90.1220.GENE3D); IPR027414 (PFAM); IPR002883 (PFAM); IPR000772 (PFAM); PTHR31084:SF0 (PANTHER); PTHR31084 (PANTHER); SIGNAL_PEPTIDE_N_REGION (PHOBIUS); SIGNAL_PEPTIDE_C_REGION (PHOBIUS); NON_CYTOPLASMIC_DOMAIN (PHOBIUS); SIGNAL_PEPTIDE_H_REGION (PHOBIUS); SIGNAL_PEPTIDE (PHOBIUS); IPR000772 (PROSITE…	RICIN; GH_fam_N_dom; unintegrated; Dockerin_dom_fun; Glyco_hyd_65N_2; CBM_10; RicinB_lectin_2; ALPHA-L-FUCOSIDASE 2; FAMILY NOT NAMED; Signal peptide N-region; Signal peptide C-region; Non cytoplasmic domain; Signal peptide H-region; Signal Peptide; RICIN_B_LECTIN; SignalP-noTM; Six-hairpin glycosidases; Cellulose docking domain, dockering; Ricin B-like lectins	-	Y	-	OG5_136987		Zinc finger, C3HC4 type (RING finger)	4	3
TR115__c1_g1_i1	---NA---	871	0	-	-		-	-	TRANSMEMBRANE (PHOBIUS); CYTOPLASMIC_DOMAIN (PHOBIUS); NON_CYTOPLASMIC_DOMAIN (PHOBIUS); CYTOPLASMIC_DOMAIN (PHOBIUS); TRANSMEMBRANE (PHOBIUS); TMhelix (TMHMM); TMhelix (TMHMM)	Transmembrane region; Cytoplasmic domain; Non cytoplasmic domain; unintegrated	-	-	Y	--	--	--	--	--
TR115__c1_g1_i2	endonuclease-reverse transcriptase	4258	20	1.3E-65	49.05%	7	F:nucleotidyltransferase activity; F:transferase activity; P:metabolic process; P:RNA-dependent DNA replication; F:RNA-directed DNA polymerase activity; P:nucleic acid phosphodiester bond hydrolysis; F:endonuclease activity	-	IPR000477 (PFAM); IPR005135 (G3DSA:3.60.10.GENE3D); IPR005135 (PFAM); PTHR19446 (PANTHER); CYTOPLASMIC_DOMAIN (PHOBIUS); NON_CYTOPLASMIC_DOMAIN (PHOBIUS); NON_CYTOPLASMIC_DOMAIN (PHOBIUS); TRANSMEMBRANE (PHOBIUS); TRANSMEMBRANE (PHOBIUS); IPR000477 (PROSITE_PROFILES); SSF56672 (SUPERFAMILY); IPR005135 (SUPERFAMILY)	RVT_1; Endo/exonuclease/phosphatase; Exo_endo_phos_2; REVERSE TRANSCRIPTASES; Cytoplasmic domain; Non cytoplasmic domain; Transmembrane region; RT_POL; DNA/RNA polymerases; DNase I-like	Y	-	-	--	--	--	--	--
TR115__c1_g1_i3	---NA---	504	0	-	-		-	-	no IPS match		-	-	-	--	--	--	--	--
TR115__c1_g1_i4	---NA---	251	0	-	-		-	-	no IPS match		-	-	-	--	--	--	--	--
TR115__c1_g2_i1	---NA---	242	0	-	-		-	-	no IPS match		-	-	-	--	--	--	--	--
TR115__c1_g1_i5	---NA---	504	0	-	-		-	-	CYTOPLASMIC_DOMAIN (PHOBIUS); TRANSMEMBRANE (PHOBIUS); TRANSMEMBRANE (PHOBIUS); NON_CYTOPLASMIC_DOMAIN (PHOBIUS); NON_CYTOPLASMIC_DOMAIN (PHOBIUS); TMhelix (TMHMM); TMhelix (TMHMM)	Cytoplasmic domain; Transmembrane region; Non cytoplasmic domain; unintegrated	-	-	Y	--	--	--	--	--
TR115__c1_g1_i6	---NA---	522	0	-	-		-	-	CYTOPLASMIC_DOMAIN (PHOBIUS); TRANSMEMBRANE (PHOBIUS); NON_CYTOPLASMIC_DOMAIN (PHOBIUS); TMhelix (TMHMM)	Cytoplasmic domain; Transmembrane region; Non cytoplasmic domain; unintegrated	-	-	Y	--	--	--	--	--
TR115__c1_g3_i1	---NA---	249	0	-	-		-	-	CYTOPLASMIC_DOMAIN (PHOBIUS); TRANSMEMBRANE (PHOBIUS); NON_CYTOPLASMIC_DOMAIN (PHOBIUS); TMhelix (TMHMM)	Cytoplasmic domain; Transmembrane region; Non cytoplasmic domain; unintegrated	-	-	Y	--	--	--	--	--
TR115__c2_g1_i1	---NA---	327	0	-	-		-	-	no IPS match		-	-	-	--	--	--	--	--
TR116__c0_g1_i1	spindle pole body component	1898	20	4.5E-156	62%	4	C:microtubule cytoskeleton; C:protein complex; C:cytoskeletal part; P:single-organism cellular process	-	Coil (COILS); IPR024395 (PFAM); IPR011989 (G3DSA:1.25.10.GENE3D); PTHR12609:SF0 (PANTHER); PTHR12609 (PANTHER); IPR021133 (PROSITE_PROFILES); IPR016024 (SUPERFAMILY)	Coil; CLASP_N; ARM-like; CYTOSKELETON-ASSOCIATED PROTEIN 5; MICROTUBULE ASSOCIATED PROTEIN XMAP215; HEAT_REPEAT; ARM repeat	-	-	-	OG5_128564	hypothetical protein		31	19
TR116__c0_g1_i2	cytoskeleton-associated protein 5 isoform x1	6323	20	0.0E0	50.25%	11	C:microtubule plus-end; C:membrane; C:gamma-tubulin complex; P:establishment or maintenance of microtubule cytoskeleton polarity; C:centrosome; C:protein complex; C:spindle pole; P:centrosome organization; P:spindle organization; P:biological_process; C:cellular_component	-	Coil (COILS); IPR011989 (G3DSA:1.25.10.GENE3D); IPR024395 (PFAM); PTHR12609 (PANTHER); PTHR12609:SF0 (PANTHER); PTHR12609 (PANTHER); PTHR12609:SF0 (PANTHER); IPR021133 (PROSITE_PROFILES); IPR016024 (SUPERFAMILY); IPR016024 (SUPERFAMILY)	Coil; ARM-like; CLASP_N; MICROTUBULE ASSOCIATED PROTEIN XMAP215; CYTOSKELETON-ASSOCIATED PROTEIN 5; HEAT_REPEAT; ARM repeat	-	-	-	OG5_128564	hypothetical protein		31	19
TR116__c0_g1_i3	cytoskeleton-associated protein 5	6405	20	0.0E0	48.25%	9	C:microtubule plus-end; C:membrane; C:gamma-tubulin complex; P:establishment or maintenance of microtubule cytoskeleton polarity; C:centrosome; C:protein complex; C:spindle pole; P:centrosome organization; P:spindle organization	-	IPR011989 (G3DSA:1.25.10.GENE3D); IPR024395 (PFAM); PTHR12609 (PANTHER); PTHR12609 (PANTHER); PTHR12609:SF0 (PANTHER); PTHR12609:SF0 (PANTHER); PTHR12609 (PANTHER); IPR016024 (SUPERFAMILY)	ARM-like; CLASP_N; MICROTUBULE ASSOCIATED PROTEIN XMAP215; CYTOSKELETON-ASSOCIATED PROTEIN 5; ARM repeat	-	-	-	OG5_128564	hypothetical protein		31	19
TR116__c0_g1_i4	cytoskeleton-associated protein 5 isoform x1	6333	20	0.0E0	49.8%	9	C:microtubule plus-end; C:membrane; C:gamma-tubulin complex; P:establishment or maintenance of microtubule cytoskeleton polarity; C:centrosome; C:protein complex; C:spindle pole; P:centrosome organization; P:spindle organization	-	Coil (COILS); IPR011989 (G3DSA:1.25.10.GENE3D); IPR024395 (PFAM); PTHR12609 (PANTHER); PTHR12609:SF0 (PANTHER); IPR021133 (PROSITE_PROFILES); IPR016024 (SUPERFAMILY); IPR016024 (SUPERFAMILY)	Coil; ARM-like; CLASP_N; MICROTUBULE ASSOCIATED PROTEIN XMAP215; CYTOSKELETON-ASSOCIATED PROTEIN 5; HEAT_REPEAT; ARM repeat	-	-	-	OG5_128564	hypothetical protein		31	19
TR116__c0_g1_i5	cytoskeleton-associated protein 5	6253	20	0.0E0	48.25%	9	C:microtubule plus-end; C:membrane; C:gamma-tubulin complex; P:establishment or maintenance of microtubule cytoskeleton polarity; C:centrosome; C:protein complex; C:spindle pole; P:centrosome organization; P:spindle organization	-	IPR011989 (G3DSA:1.25.10.GENE3D); IPR024395 (PFAM); PTHR12609:SF0 (PANTHER); PTHR12609:SF0 (PANTHER); PTHR12609 (PANTHER); PTHR12609 (PANTHER); IPR016024 (SUPERFAMILY)	ARM-like; CLASP_N; CYTOSKELETON-ASSOCIATED PROTEIN 5; MICROTUBULE ASSOCIATED PROTEIN XMAP215; ARM repeat	-	-	-	OG5_128564	hypothetical protein		31	19
TR116__c0_g2_i1	hypothetical protein MVEG_00443	899	1	9.2E-5	44%		-	-	no IPS match		-	-	-	OG5_128564	hypothetical protein		31	19
TR117__c0_g1_i1	---NA---	235	0	-	-		-	-	no IPS match		-	-	-	--	--	--	--	--
TR117__c0_g2_i1	---NA---	234	0	-	-		-	-	no IPS match		-	-	-	--	--	--	--	--
TR117__c0_g3_i1	---NA---	232	0	-	-		-	-	no IPS match		-	-	-	--	--	--	--	--
TR117__c0_g4_i1	---NA---	235	0	-	-		-	-	no IPS match		-	-	-	--	--	--	--	--
TR117__c0_g5_i1	---NA---	238	0	-	-		-	-	no IPS match		-	-	-	--	--	--	--	--
TR117__c0_g6_i1	---NA---	279	0	-	-		-	-	no IPS match		-	-	-	--	--	--	--	--
TR117__c0_g7_i1	---NA---	246	0	-	-		-	-	no IPS match		-	-	-	--	--	--	--	--
TR117__c0_g8_i1	---NA---	242	0	-	-		-	-	no IPS match		-	-	-	--	--	--	--	--
TR117__c0_g9_i1	---NA---	233	0	-	-		-	-	no IPS match		-	-	-	--	--	--	--	--
TR118__c1_g1_i1	---NA---	1235	0	-	-		-	-	TRANSMEMBRANE (PHOBIUS); NON_CYTOPLASMIC_DOMAIN (PHOBIUS); CYTOPLASMIC_DOMAIN (PHOBIUS); TMhelix (TMHMM)	Transmembrane region; Non cytoplasmic domain; Cytoplasmic domain; unintegrated	-	-	Y	--	--	--	--	--
TR118__c1_g2_i1	---NA---	4587	0	-	-		-	-	NON_CYTOPLASMIC_DOMAIN (PHOBIUS); SIGNAL_PEPTIDE_N_REGION (PHOBIUS); CYTOPLASMIC_DOMAIN (PHOBIUS); SIGNAL_PEPTIDE_C_REGION (PHOBIUS); SIGNAL_PEPTIDE (PHOBIUS); TRANSMEMBRANE (PHOBIUS); SIGNAL_PEPTIDE_H_REGION (PHOBIUS); SignalP-noTM (SIGNALP_EUK); SignalP-noTM (SIGNALP_GRAM_NEGATIVE); SignalP-TM (SIGNALP_GRAM_POSITIVE)	Non cytoplasmic domain; Signal peptide N-region; Cytoplasmic domain; Signal peptide C-region; Signal Peptide; Transmembrane region; Signal peptide H-region; SignalP-noTM; SignalP-TM	-	Y	-	--	--	--	--	--
TR118__c1_g3_i1	---NA---	4423	0	-	-		-	-	SIGNAL_PEPTIDE_C_REGION (PHOBIUS); CYTOPLASMIC_DOMAIN (PHOBIUS); TRANSMEMBRANE (PHOBIUS); SIGNAL_PEPTIDE_N_REGION (PHOBIUS); NON_CYTOPLASMIC_DOMAIN (PHOBIUS); SIGNAL_PEPTIDE_H_REGION (PHOBIUS); SIGNAL_PEPTIDE (PHOBIUS); SignalP-noTM (SIGNALP_GRAM_NEGATIVE); SignalP-TM (SIGNALP_GRAM_POSITIVE); SignalP-noTM (SIGNALP_EUK); TMhelix (TMHMM)	Signal peptide C-region; Cytoplasmic domain; Transmembrane region; Signal peptide N-region; Non cytoplasmic domain; Signal peptide H-region; Signal Peptide; SignalP-noTM; SignalP-TM; unintegrated	-	Y	Y	--	--	--	--	--
TR118__c2_g1_i1	---NA---	262	0	-	-		-	-	no IPS match		-	-	-	--	--	--	--	--
TR118__c3_g1_i1	nuclear envelope protein cut8	7967	20	6.0E-60	54.35%	8	P:nucleus-associated proteasomal ubiquitin-dependent protein catabolic process; P:chromosome segregation; P:proteasome localization; C:nucleus; P:protein transport; P:transport; C:proteasome complex; C:cytoplasm	-	TRANSMEMBRANE (PHOBIUS); NON_CYTOPLASMIC_DOMAIN (PHOBIUS); CYTOPLASMIC_DOMAIN (PHOBIUS)	Transmembrane region; Non cytoplasmic domain; Cytoplasmic domain	-	-	-	OG5_137977	hypothetical protein, synechococcus sp, wh 8102		10	6
TR118__c4_g1_i1	---NA---	252	0	-	-		-	-	no IPS match		-	-	-	--	--	--	--	--
TR118__c4_g2_i1	---NA---	328	0	-	-		-	-	no IPS match		-	-	-	--	--	--	--	--
TR118__c4_g3_i1	---NA---	1755	0	-	-		-	-	no IPS match		-	-	-	--	--	--	--	--
TR118__c4_g3_i2	---NA---	2421	0	-	-		-	-	no IPS match		-	-	-	--	--	--	--	--
TR118__c4_g3_i3	---NA---	13001	0	-	-		-	-	no IPS match		-	-	-	--	--	--	--	--
TR118__c4_g3_i4	---NA---	13667	0	-	-		-	-	no IPS match		-	-	-	--	--	--	--	--
TR118__c4_g3_i5	---NA---	1534	0	-	-		-	-	no IPS match		-	-	-	--	--	--	--	--
TR118__c4_g3_i6	---NA---	13661	0	-	-		-	-	no IPS match		-	-	-	--	--	--	--	--
TR118__c4_g3_i7	---NA---	1749	0	-	-		-	-	no IPS match		-	-	-	--	--	--	--	--
TR118__c4_g3_i8	---NA---	1634	0	-	-		-	-	no IPS match		-	-	-	--	--	--	--	--
TR118__c4_g3_i9	---NA---	2403	0	-	-		-	-	no IPS match		-	-	-	--	--	--	--	--
TR118__c4_g3_i10	---NA---	1288	0	-	-		-	-	no IPS match		-	-	-	--	--	--	--	--
TR118__c5_g1_i1	---NA---	285	0	-	-		-	-	no IPS match		-	-	-	--	--	--	--	--
TR119__c0_g1_i1	---NA---	1792	0	-	-		-	-	no IPS match		-	-	-	--	--	--	--	--
TR119__c0_g2_i1	---NA---	1670	0	-	-		-	-	CYTOPLASMIC_DOMAIN (PHOBIUS); CYTOPLASMIC_DOMAIN (PHOBIUS); NON_CYTOPLASMIC_DOMAIN (PHOBIUS); TRANSMEMBRANE (PHOBIUS); TRANSMEMBRANE (PHOBIUS); TRANSMEMBRANE (PHOBIUS); NON_CYTOPLASMIC_DOMAIN (PHOBIUS); TMhelix (TMHMM); TMhelix (TMHMM)	Cytoplasmic domain; Non cytoplasmic domain; Transmembrane region; unintegrated	-	-	Y	--	--	--	--	--
TR119__c1_g1_i1	---NA---	251	0	-	-		-	-	no IPS match		-	-	-	--	--	--	--	--
TR119__c2_g1_i1	---NA---	5221	0	-	-		-	-	no IPS match		-	-	-	--	--	--	--	--
TR119__c2_g2_i1	---NA---	239	0	-	-		-	-	no IPS match		-	-	-	--	--	--	--	--
TR119__c2_g1_i2	---NA---	434	0	-	-		-	-	no IPS match		-	-	-	--	--	--	--	--
TR119__c2_g1_i3	---NA---	560	0	-	-		-	-	no IPS match		-	-	-	--	--	--	--	--
TR119__c2_g3_i1	---NA---	1401	0	-	-		-	-	SIGNAL_PEPTIDE (PHOBIUS); SIGNAL_PEPTIDE_N_REGION (PHOBIUS); NON_CYTOPLASMIC_DOMAIN (PHOBIUS); SIGNAL_PEPTIDE_C_REGION (PHOBIUS); SIGNAL_PEPTIDE_H_REGION (PHOBIUS); SignalP-noTM (SIGNALP_EUK)	Signal Peptide; Signal peptide N-region; Non cytoplasmic domain; Signal peptide C-region; Signal peptide H-region; SignalP-noTM	-	Y	-	--	--	--	--	--
TR119__c3_g1_i1	---NA---	8088	0	-	-		-	-	SIGNAL_PEPTIDE_N_REGION (PHOBIUS); NON_CYTOPLASMIC_DOMAIN (PHOBIUS); CYTOPLASMIC_DOMAIN (PHOBIUS); SIGNAL_PEPTIDE_H_REGION (PHOBIUS); SIGNAL_PEPTIDE_C_REGION (PHOBIUS); TRANSMEMBRANE (PHOBIUS); SIGNAL_PEPTIDE (PHOBIUS); PS51257 (PROSITE_PROFILES); SignalP-noTM (SIGNALP_EUK); SignalP-TM (SIGNALP_GRAM_POSITIVE); SignalP-noTM (SIGNALP_GRAM_NEGATIVE); TMhelix (TMHMM)	Signal peptide N-region; Non cytoplasmic domain; Cytoplasmic domain; Signal peptide H-region; Signal peptide C-region; Transmembrane region; Signal Peptide; PROKAR_LIPOPROTEIN; SignalP-noTM; SignalP-TM; unintegrated	-	Y	Y	--	--	--	--	--
TR119__c3_g1_i2	---NA---	615	0	-	-		-	-	Coil (COILS)	Coil	-	-	-	--	--	--	--	--
TR119__c3_g1_i3	---NA---	4975	0	-	-		-	-	SIGNAL_PEPTIDE_H_REGION (PHOBIUS); SIGNAL_PEPTIDE (PHOBIUS); SIGNAL_PEPTIDE_N_REGION (PHOBIUS); NON_CYTOPLASMIC_DOMAIN (PHOBIUS); SIGNAL_PEPTIDE_C_REGION (PHOBIUS); PS51257 (PROSITE_PROFILES); SignalP-TM (SIGNALP_GRAM_POSITIVE); SignalP-noTM (SIGNALP_EUK); SignalP-noTM (SIGNALP_GRAM_NEGATIVE)	Signal peptide H-region; Signal Peptide; Signal peptide N-region; Non cytoplasmic domain; Signal peptide C-region; PROKAR_LIPOPROTEIN; SignalP-TM; SignalP-noTM	-	Y	-	--	--	--	--	--
TR119__c3_g1_i4	---NA---	4795	0	-	-		-	-	NON_CYTOPLASMIC_DOMAIN (PHOBIUS); SIGNAL_PEPTIDE (PHOBIUS); SIGNAL_PEPTIDE_H_REGION (PHOBIUS); SIGNAL_PEPTIDE_C_REGION (PHOBIUS); SIGNAL_PEPTIDE_N_REGION (PHOBIUS); SignalP-TM (SIGNALP_GRAM_POSITIVE); SignalP-noTM (SIGNALP_EUK); SignalP-noTM (SIGNALP_GRAM_NEGATIVE)	Non cytoplasmic domain; Signal Peptide; Signal peptide H-region; Signal peptide C-region; Signal peptide N-region; SignalP-TM; SignalP-noTM	-	Y	-	--	--	--	--	--
TR119__c3_g1_i5	---NA---	787	0	-	-		-	-	Coil (COILS)	Coil	-	-	-	--	--	--	--	--
TR119__c3_g1_i6	---NA---	671	0	-	-		-	-	SIGNAL_PEPTIDE (PHOBIUS); NON_CYTOPLASMIC_DOMAIN (PHOBIUS); SIGNAL_PEPTIDE_H_REGION (PHOBIUS); SIGNAL_PEPTIDE_C_REGION (PHOBIUS); SIGNAL_PEPTIDE_N_REGION (PHOBIUS); SignalP-TM (SIGNALP_GRAM_POSITIVE); SignalP-noTM (SIGNALP_EUK); SignalP-noTM (SIGNALP_GRAM_NEGATIVE)	Signal Peptide; Non cytoplasmic domain; Signal peptide H-region; Signal peptide C-region; Signal peptide N-region; SignalP-TM; SignalP-noTM	-	Y	-	--	--	--	--	--
TR119__c4_g1_i1	---NA---	3259	0	-	-		-	-	SIGNAL_PEPTIDE_H_REGION (PHOBIUS); SIGNAL_PEPTIDE (PHOBIUS); SIGNAL_PEPTIDE_C_REGION (PHOBIUS); NON_CYTOPLASMIC_DOMAIN (PHOBIUS); SIGNAL_PEPTIDE_N_REGION (PHOBIUS); SignalP-noTM (SIGNALP_EUK); SignalP-TM (SIGNALP_GRAM_POSITIVE); SignalP-noTM (SIGNALP_GRAM_NEGATIVE)	Signal peptide H-region; Signal Peptide; Signal peptide C-region; Non cytoplasmic domain; Signal peptide N-region; SignalP-noTM; SignalP-TM	-	Y	-	--	--	--	--	--
TR119__c5_g1_i1	---NA---	1271	0	-	-		-	-	CYTOPLASMIC_DOMAIN (PHOBIUS); NON_CYTOPLASMIC_DOMAIN (PHOBIUS); TRANSMEMBRANE (PHOBIUS); TMhelix (TMHMM)	Cytoplasmic domain; Non cytoplasmic domain; Transmembrane region; unintegrated	-	-	Y	--	--	--	--	--
TR119__c6_g1_i1	---NA---	718	0	-	-		-	-	no IPS match		-	-	-	--	--	--	--	--
TR120__c1_g1_i1	---NA---	700	0	-	-		-	-	no IPS match		-	-	-	--	--	--	--	--
TR120__c1_g1_i2	---NA---	822	0	-	-		-	-	no IPS match		-	-	-	--	--	--	--	--
TR120__c1_g1_i3	---NA---	424	0	-	-		-	-	no IPS match		-	-	-	--	--	--	--	--
TR120__c2_g1_i1	endonuclease-reverse transcriptase	4680	20	7.1E-82	49%	7	F:nucleotidyltransferase activity; F:transferase activity; P:metabolic process; P:RNA-dependent DNA replication; F:RNA-directed DNA polymerase activity; P:nucleic acid phosphodiester bond hydrolysis; F:endonuclease activity	-	IPR005135 (G3DSA:3.60.10.GENE3D); IPR005135 (PFAM); IPR000477 (PFAM); PTHR19446 (PANTHER); NON_CYTOPLASMIC_DOMAIN (PHOBIUS); TRANSMEMBRANE (PHOBIUS); CYTOPLASMIC_DOMAIN (PHOBIUS); IPR000477 (PROSITE_PROFILES); SSF56672 (SUPERFAMILY); IPR005135 (SUPERFAMILY); TMhelix (TMHMM)	Endo/exonuclease/phosphatase; Exo_endo_phos; RVT_1; REVERSE TRANSCRIPTASES; Non cytoplasmic domain; Transmembrane region; Cytoplasmic domain; RT_POL; DNA/RNA polymerases; DNase I-like; unintegrated	-	-	Y	OG5_126614			3	1
TR120__c2_g1_i2	endonuclease-reverse transcriptase	4959	20	1.1E-81	49%	7	F:nucleotidyltransferase activity; F:transferase activity; P:metabolic process; P:RNA-dependent DNA replication; F:RNA-directed DNA polymerase activity; P:nucleic acid phosphodiester bond hydrolysis; F:endonuclease activity	-	IPR005135 (G3DSA:3.60.10.GENE3D); IPR000477 (PFAM); IPR005135 (PFAM); PTHR19446 (PANTHER); TRANSMEMBRANE (PHOBIUS); SIGNAL_PEPTIDE_C_REGION (PHOBIUS); CYTOPLASMIC_DOMAIN (PHOBIUS); NON_CYTOPLASMIC_DOMAIN (PHOBIUS); SIGNAL_PEPTIDE_N_REGION (PHOBIUS); TRANSMEMBRANE (PHOBIUS); NON_CYTOPLASMIC_DOMAIN (PHOBIUS); SIGNAL_PEPTIDE (PHOBIUS); SIGNAL_PEPTIDE_H_REGION (PHOBIUS); IPR000477 (PROSITE_PROFILES);…	Endo/exonuclease/phosphatase; RVT_1; Exo_endo_phos; REVERSE TRANSCRIPTASES; Transmembrane region; Signal peptide C-region; Cytoplasmic domain; Non cytoplasmic domain; Signal peptide N-region; Signal Peptide; Signal peptide H-region; RT_POL; DNase I-like; DNA/RNA polymerases; unintegrated	-	-	Y	OG5_126614			3	1
TR120__c2_g1_i3	endonuclease-reverse transcriptase	4682	20	2.1E-81	49.2%	7	F:nucleotidyltransferase activity; F:transferase activity; P:metabolic process; P:RNA-dependent DNA replication; F:RNA-directed DNA polymerase activity; P:nucleic acid phosphodiester bond hydrolysis; F:endonuclease activity	-	IPR005135 (G3DSA:3.60.10.GENE3D); IPR005135 (PFAM); IPR000477 (PFAM); PTHR19446 (PANTHER); SIGNAL_PEPTIDE_N_REGION (PHOBIUS); SIGNAL_PEPTIDE (PHOBIUS); NON_CYTOPLASMIC_DOMAIN (PHOBIUS); SIGNAL_PEPTIDE_H_REGION (PHOBIUS); SIGNAL_PEPTIDE_C_REGION (PHOBIUS); IPR000477 (PROSITE_PROFILES); SSF56672 (SUPERFAMILY); IPR005135 (SUPERFAMILY)	Endo/exonuclease/phosphatase; Exo_endo_phos; RVT_1; REVERSE TRANSCRIPTASES; Signal peptide N-region; Signal Peptide; Non cytoplasmic domain; Signal peptide H-region; Signal peptide C-region; RT_POL; DNA/RNA polymerases; DNase I-like	-	-	-	OG5_126614			3	1
TR120__c2_g1_i4	endonuclease-reverse transcriptase	4959	20	1.1E-81	49%	7	F:nucleotidyltransferase activity; F:transferase activity; P:metabolic process; P:RNA-dependent DNA replication; F:RNA-directed DNA polymerase activity; P:nucleic acid phosphodiester bond hydrolysis; F:endonuclease activity	-	IPR000477 (PFAM); IPR005135 (G3DSA:3.60.10.GENE3D); IPR005135 (PFAM); PTHR19446 (PANTHER); NON_CYTOPLASMIC_DOMAIN (PHOBIUS); CYTOPLASMIC_DOMAIN (PHOBIUS); TRANSMEMBRANE (PHOBIUS); NON_CYTOPLASMIC_DOMAIN (PHOBIUS); TRANSMEMBRANE (PHOBIUS); IPR000477 (PROSITE_PROFILES); SSF56672 (SUPERFAMILY); IPR005135 (SUPERFAMILY); TMhelix (TMHMM); TMhelix (TMHMM)	RVT_1; Endo/exonuclease/phosphatase; Exo_endo_phos; REVERSE TRANSCRIPTASES; Non cytoplasmic domain; Cytoplasmic domain; Transmembrane region; RT_POL; DNA/RNA polymerases; DNase I-like; unintegrated	-	-	Y	OG5_126614			3	1
TR120__c2_g1_i5	---NA---	272	0	-	-		-	-	NON_CYTOPLASMIC_DOMAIN (PHOBIUS); CYTOPLASMIC_DOMAIN (PHOBIUS); TRANSMEMBRANE (PHOBIUS); TMhelix (TMHMM)	Non cytoplasmic domain; Cytoplasmic domain; Transmembrane region; unintegrated	-	-	Y	--	--	--	--	--
TR120__c2_g1_i6	endonuclease-reverse transcriptase	4948	20	3.1E-81	49.2%	7	F:nucleotidyltransferase activity; F:transferase activity; P:metabolic process; P:RNA-dependent DNA replication; F:RNA-directed DNA polymerase activity; P:nucleic acid phosphodiester bond hydrolysis; F:endonuclease activity	-	IPR005135 (PFAM); IPR005135 (G3DSA:3.60.10.GENE3D); IPR000477 (PFAM); PTHR19446 (PANTHER); IPR000477 (PROSITE_PROFILES); SSF56672 (SUPERFAMILY); IPR005135 (SUPERFAMILY)	Exo_endo_phos; Endo/exonuclease/phosphatase; RVT_1; REVERSE TRANSCRIPTASES; RT_POL; DNA/RNA polymerases; DNase I-like	-	-	-	OG5_126614			3	1
TR120__c2_g1_i7	endonuclease-reverse transcriptase	4948	20	1.1E-81	49%	7	F:nucleotidyltransferase activity; F:transferase activity; P:metabolic process; P:RNA-dependent DNA replication; F:RNA-directed DNA polymerase activity; P:nucleic acid phosphodiester bond hydrolysis; F:endonuclease activity	-	IPR005135 (PFAM); IPR005135 (G3DSA:3.60.10.GENE3D); IPR000477 (PFAM); PTHR19446 (PANTHER); TRANSMEMBRANE (PHOBIUS); SIGNAL_PEPTIDE_N_REGION (PHOBIUS); NON_CYTOPLASMIC_DOMAIN (PHOBIUS); TRANSMEMBRANE (PHOBIUS); SIGNAL_PEPTIDE (PHOBIUS); NON_CYTOPLASMIC_DOMAIN (PHOBIUS); SIGNAL_PEPTIDE_H_REGION (PHOBIUS); CYTOPLASMIC_DOMAIN (PHOBIUS); SIGNAL_PEPTIDE_C_REGION (PHOBIUS); IPR000477 (PROSITE_PROFILES);…	Exo_endo_phos; Endo/exonuclease/phosphatase; RVT_1; REVERSE TRANSCRIPTASES; Transmembrane region; Signal peptide N-region; Non cytoplasmic domain; Signal Peptide; Signal peptide H-region; Cytoplasmic domain; Signal peptide C-region; RT_POL; DNase I-like; DNA/RNA polymerases; unintegrated	-	-	Y	OG5_126614			3	1
TR120__c2_g1_i8	---NA---	1306	0	-	-		-	-	TMhelix (TMHMM)	unintegrated	-	-	Y	--	--	--	--	--
TR120__c2_g1_i9	endonuclease-reverse transcriptase	4959	20	3.1E-81	49.2%	7	F:nucleotidyltransferase activity; F:transferase activity; P:metabolic process; P:RNA-dependent DNA replication; F:RNA-directed DNA polymerase activity; P:nucleic acid phosphodiester bond hydrolysis; F:endonuclease activity	-	IPR005135 (PFAM); IPR000477 (PFAM); IPR005135 (G3DSA:3.60.10.GENE3D); PTHR19446 (PANTHER); IPR000477 (PROSITE_PROFILES); IPR005135 (SUPERFAMILY); SSF56672 (SUPERFAMILY)	Exo_endo_phos; RVT_1; Endo/exonuclease/phosphatase; REVERSE TRANSCRIPTASES; RT_POL; DNase I-like; DNA/RNA polymerases	-	-	-	OG5_126614			3	1
TR120__c2_g1_i10	endonuclease-reverse transcriptase	4948	20	1.1E-81	49%	7	F:nucleotidyltransferase activity; F:transferase activity; P:metabolic process; P:RNA-dependent DNA replication; F:RNA-directed DNA polymerase activity; P:nucleic acid phosphodiester bond hydrolysis; F:endonuclease activity	-	IPR005135 (PFAM); IPR005135 (G3DSA:3.60.10.GENE3D); IPR000477 (PFAM); PTHR19446 (PANTHER); CYTOPLASMIC_DOMAIN (PHOBIUS); NON_CYTOPLASMIC_DOMAIN (PHOBIUS); NON_CYTOPLASMIC_DOMAIN (PHOBIUS); TRANSMEMBRANE (PHOBIUS); TRANSMEMBRANE (PHOBIUS); IPR000477 (PROSITE_PROFILES); IPR005135 (SUPERFAMILY); SSF56672 (SUPERFAMILY); TMhelix (TMHMM); TMhelix (TMHMM)	Exo_endo_phos; Endo/exonuclease/phosphatase; RVT_1; REVERSE TRANSCRIPTASES; Cytoplasmic domain; Non cytoplasmic domain; Transmembrane region; RT_POL; DNase I-like; DNA/RNA polymerases; unintegrated	-	-	Y	OG5_126614			3	1
TR121__c0_g1_i1	retrotransposon-derived protein peg10 isoform 1	1956	20	1.4E-52	49.8%	11	F:nucleic acid binding; C:cytoplasm; F:zinc ion binding; P:placenta development; F:poly(A) RNA binding; F:DNA binding; C:nucleus; P:apoptotic process; P:cell differentiation; F:metal ion binding; P:negative regulation of transforming growth factor beta receptor signaling pathway	-	IPR001878 (SUPERFAMILY); IPR021109 (SUPERFAMILY)	Retrovirus zinc finger-like domains; Acid proteases	-	-	-	OG5_151330	vacuolar	ATP synthase subunit C	185	84
TR121__c0_g1_i2	---NA---	838	0	-	-		-	-	no IPS match		-	-	-	--	--	--	--	--
TR121__c0_g1_i3	retrotransposon-like protein 1	1093	20	1.2E-52	51.6%	7	F:nucleic acid binding; F:zinc ion binding; P:DNA integration; C:nucleus; C:integral component of membrane; P:multicellular organismal development; C:membrane	-	PF16297 (PFAM); PTHR15503 (PANTHER)	DUF4939; LDOC1 RELATED	-	-	-	OG5_151330	vacuolar	ATP synthase subunit C	185	84
TR121__c0_g1_i4	paternally expressed 10	1460	20	1.9E-63	49.15%	14	F:nucleic acid binding; F:zinc ion binding; F:poly(A) RNA binding; F:DNA binding; C:nucleus; P:apoptotic process; C:cytoplasm; P:cell differentiation; F:metal ion binding; P:placenta development; P:negative regulation of transforming growth factor beta receptor signaling pathway; P:proteolysis; P:DNA integration; F:aspartic-type endopeptidase activity	-	PF16297 (PFAM); PTHR15503:SF0 (PANTHER); PTHR15503 (PANTHER)	DUF4939; RETROTRANSPOSON-DERIVED PROTEIN PEG10; LDOC1 RELATED	-	-	-	OG5_163988		RasGEF domain	44	27
TR121__c0_g1_i5	retrotransposon-like protein 1	1188	20	1.1E-64	52.2%	5	F:nucleic acid binding; F:zinc ion binding; C:integral component of membrane; P:multicellular organismal development; C:membrane	-	PF16297 (PFAM); PTHR15503:SF0 (PANTHER); PTHR15503 (PANTHER)	DUF4939; RETROTRANSPOSON-DERIVED PROTEIN PEG10; LDOC1 RELATED	-	-	-	OG5_176023			10	2
TR121__c0_g1_i6	retrotransposon-like protein 1	1105	20	1.3E-52	51.6%	7	F:nucleic acid binding; F:zinc ion binding; P:DNA integration; C:nucleus; C:integral component of membrane; P:multicellular organismal development; C:membrane	-	PF16297 (PFAM); PTHR15503 (PANTHER)	DUF4939; LDOC1 RELATED	-	-	-	OG5_151330	vacuolar	ATP synthase subunit C	185	84
TR121__c0_g1_i7	---NA---	730	0	-	-		-	-	no IPS match		-	-	-	--	--	--	--	--
TR121__c0_g1_i8	retrotransposon-like protein 1	1201	20	1.2E-64	51.4%	2	F:nucleic acid binding; F:zinc ion binding	-	PF16297 (PFAM); PTHR15503 (PANTHER); PTHR15503:SF0 (PANTHER)	DUF4939; LDOC1 RELATED; RETROTRANSPOSON-DERIVED PROTEIN PEG10	-	-	-	OG5_176023			10	2
TR121__c0_g1_i9	retrotransposon-like protein 1	1186	20	2.7E-64	51.1%	5	F:nucleic acid binding; F:zinc ion binding; C:integral component of membrane; P:multicellular organismal development; C:membrane	-	PF16297 (PFAM); PTHR15503:SF0 (PANTHER); PTHR15503 (PANTHER)	DUF4939; RETROTRANSPOSON-DERIVED PROTEIN PEG10; LDOC1 RELATED	-	-	-	OG5_176023			10	2
TR121__c1_g1_i1	retrotransposon nucleocapsid protein	347	20	9.1E-22	69.4%	4	F:binding; F:peptidase activity; P:macromolecule metabolic process; P:primary metabolic process	-	no IPS match		-	-	-	OG5_126567		WD domain, G-beta repeat	57	41
TR122__c0_g1_i1	reverse partial	233	20	2.9E-31	78.6%	2	F:RNA-directed DNA polymerase activity; P:RNA-dependent DNA replication	EC:2.7.7.49	G3DSA:3.10.10.10 (GENE3D); G3DSA:3.30.70.270 (GENE3D); IPR000477 (PFAM); IPR000477 (PROSITE_PROFILES); SSF56672 (SUPERFAMILY)	unintegrated; RVT_1; RT_POL; DNA/RNA polymerases	-	-	-	OG5_126567		WD domain, G-beta repeat	57	41
TR122__c1_g1_i1	retrotransposon nucleocapsid protein	1127	20	3.0E-109	68.4%	4	C:extracellular space; C:lysosome; F:cysteine-type endopeptidase activity; P:proteolysis involved in cellular protein catabolic process	EC:3.4.22; EC:3.4	G3DSA:3.30.70.270 (GENE3D); G3DSA:3.10.10.10 (GENE3D); IPR000477 (PFAM); PTHR10178:SF291 (PANTHER); PTHR10178 (PANTHER); IPR000477 (PROSITE_PROFILES); SSF56672 (SUPERFAMILY)	unintegrated; RVT_1; GYPSY RETROTRANSPOSON INTEGRASE-LIKE PROTEIN 1; GAG/POL/ENV POLYPROTEIN; RT_POL; DNA/RNA polymerases	-	-	-	OG5_126567		WD domain, G-beta repeat	57	41
TR122__c1_g1_i2	retrotransposable element tf2 155 kda protein type 1	1126	20	4.4E-130	69.05%	7	C:viral nucleocapsid; F:nucleic acid binding; P:DNA integration; C:nucleus; P:proteolysis; F:aspartic-type endopeptidase activity; F:zinc ion binding	-	G3DSA:3.30.70.270 (GENE3D); G3DSA:3.10.10.10 (GENE3D); IPR000477 (PFAM); PTHR10178:SF291 (PANTHER); PTHR10178 (PANTHER); IPR000477 (PROSITE_PROFILES); SSF56672 (SUPERFAMILY)	unintegrated; RVT_1; GYPSY RETROTRANSPOSON INTEGRASE-LIKE PROTEIN 1; GAG/POL/ENV POLYPROTEIN; RT_POL; DNA/RNA polymerases	-	-	-	OG5_126567		WD domain, G-beta repeat	57	41
TR122__c1_g1_i3	retrotransposon nucleocapsid protein	1072	20	7.3E-126	68.9%	4	C:extracellular space; C:lysosome; F:cysteine-type endopeptidase activity; P:proteolysis involved in cellular protein catabolic process	EC:3.4.22; EC:3.4	G3DSA:3.10.10.10 (GENE3D); IPR000477 (PFAM); G3DSA:3.30.70.270 (GENE3D); PTHR10178:SF291 (PANTHER); PTHR10178 (PANTHER); IPR000477 (PROSITE_PROFILES); SSF56672 (SUPERFAMILY)	unintegrated; RVT_1; GYPSY RETROTRANSPOSON INTEGRASE-LIKE PROTEIN 1; GAG/POL/ENV POLYPROTEIN; RT_POL; DNA/RNA polymerases	-	-	-	OG5_126567		WD domain, G-beta repeat	57	41
TR122__c1_g2_i1	retrotransposable element tf2 155 kda protein type 1	399	20	2.2E-34	69.05%	2	P:macromolecule metabolic process; P:primary metabolic process	-	SSF56672 (SUPERFAMILY)	DNA/RNA polymerases	-	-	-	OG5_126567		WD domain, G-beta repeat	57	41
TR122__c1_g2_i2	retrotransposon nucleocapsid protein	1589	20	3.3E-127	58.1%	8	F:nucleic acid binding; C:viral nucleocapsid; P:DNA integration; C:nucleus; P:RNA-dependent DNA replication; F:RNA-directed DNA polymerase activity; C:cytoplasmic membrane-bounded vesicle; F:zinc ion binding	-	Coil (COILS); IPR001584 (PFAM); IPR012337 (G3DSA:3.30.420.GENE3D); PTHR24559:SF170 (PANTHER); PTHR24559 (PANTHER); IPR001584 (PROSITE_PROFILES); IPR012337 (SUPERFAMILY); SSF56672 (SUPERFAMILY)	Coil; rve; RNaseH-like_dom; SUBFAMILY NOT NAMED; FAMILY NOT NAMED; INTEGRASE; Ribonuclease H-like; DNA/RNA polymerases	-	-	-	OG5_126567		WD domain, G-beta repeat	57	41
TR122__c1_g2_i3	transposon tf2-1 partial	2384	20	3.0E-135	58.05%	6	F:nucleic acid binding; P:DNA integration; C:nucleus; C:viral nucleocapsid; P:RNA-dependent DNA replication; F:RNA-directed DNA polymerase activity	-	Coil (COILS); IPR000953 (SMART); IPR001584 (PFAM); IPR023780 (PFAM); G3DSA:2.40.50.40 (GENE3D); IPR012337 (G3DSA:3.30.420.GENE3D); PTHR24559 (PANTHER); IPR023779 (PROSITE_PATTERNS); IPR001584 (PROSITE_PROFILES); IPR000953 (PROSITE_PROFILES); IPR012337 (SUPERFAMILY); IPR016197 (SUPERFAMILY); SSF56672 (SUPERFAMILY)	Coil; CHROMO; rve; Chromo; unintegrated; RNaseH-like_dom; FAMILY NOT NAMED; CHROMO_1; INTEGRASE; CHROMO_2; Ribonuclease H-like; Chromo domain-like; DNA/RNA polymerases	-	-	-	OG5_126567		WD domain, G-beta repeat	57	41
TR122__c1_g2_i4	retrotransposable element tf2 155 kda protein type 1	337	20	3.8E-33	72.7%	2	P:macromolecule metabolic process; P:primary metabolic process	-	SSF56672 (SUPERFAMILY)	DNA/RNA polymerases	-	-	-	OG5_126567		WD domain, G-beta repeat	57	41
TR122__c1_g2_i5	retrotransposable element tf2 155 kda protein type 1	861	20	8.7E-69	57.75%	4	F:nucleic acid binding; P:DNA integration; C:nucleus; C:viral nucleocapsid	-	SSF56672 (SUPERFAMILY)	DNA/RNA polymerases	-	-	-	OG5_126567		WD domain, G-beta repeat	57	41
TR122__c1_g2_i6	transposon tf2-1 partial	1167	20	5.2E-105	59.1%	4	F:nucleic acid binding; P:DNA integration; C:nucleus; C:viral nucleocapsid	-	IPR001584 (PFAM); IPR012337 (G3DSA:3.30.420.GENE3D); PTHR24559 (PANTHER); IPR001584 (PROSITE_PROFILES); IPR012337 (SUPERFAMILY); SSF56672 (SUPERFAMILY)	rve; RNaseH-like_dom; FAMILY NOT NAMED; INTEGRASE; Ribonuclease H-like; DNA/RNA polymerases	-	-	-	OG5_126567		WD domain, G-beta repeat	57	41
TR122__c1_g2_i7	retrovirus partial	606	20	8.3E-15	64.85%	1	P:metabolic process	-	IPR017984 (PRINTS); IPR000953 (SMART); IPR023780 (PFAM); G3DSA:2.40.50.40 (GENE3D); PTHR22812 (PANTHER); IPR023779 (PROSITE_PATTERNS); IPR000953 (PROSITE_PROFILES); IPR016197 (SUPERFAMILY)	CHROMODOMAIN; CHROMO; Chromo; unintegrated; CHROMOBOX PROTEIN; CHROMO_1; CHROMO_2; Chromo domain-like	-	-	-	OG5_137053	hypothetical protein	Retrotransposon gag protein	4	3
TR122__c1_g2_i8	transposon tf2-1 partial	1766	20	1.1E-134	57.9%	6	F:nucleic acid binding; P:DNA integration; C:nucleus; C:viral nucleocapsid; P:RNA-dependent DNA replication; F:RNA-directed DNA polymerase activity	-	Coil (COILS); G3DSA:2.40.50.40 (GENE3D); IPR012337 (G3DSA:3.30.420.GENE3D); IPR023780 (PFAM); IPR001584 (PFAM); PTHR24559:SF170 (PANTHER); PTHR24559 (PANTHER); IPR001584 (PROSITE_PROFILES); IPR000953 (PROSITE_PROFILES); IPR016197 (SUPERFAMILY); IPR012337 (SUPERFAMILY); SSF56672 (SUPERFAMILY)	Coil; unintegrated; RNaseH-like_dom; Chromo; rve; SUBFAMILY NOT NAMED; FAMILY NOT NAMED; INTEGRASE; CHROMO_2; Chromo domain-like; Ribonuclease H-like; DNA/RNA polymerases	-	-	-	OG5_126567		WD domain, G-beta repeat	57	41
TR122__c1_g2_i9	retrotransposable element tf2 155 kda protein type 1	398	20	7.6E-34	70.15%	2	P:macromolecule metabolic process; P:primary metabolic process	-	SSF56672 (SUPERFAMILY)	DNA/RNA polymerases	-	-	-	OG5_126567		WD domain, G-beta repeat	57	41
TR122__c1_g2_i10	retrotransposable element tf2 155 kda protein type 1	680	20	4.5E-48	56.3%	4	F:nucleic acid binding; P:DNA integration; C:nucleus; F:zinc ion binding	-	SSF56672 (SUPERFAMILY)	DNA/RNA polymerases	-	-	-	OG5_126567		WD domain, G-beta repeat	57	41
TR123__c0_g1_i1	n-acetyl-gamma-glutamyl-phosphate reductase	2953	20	0.0E0	73.15%	5	C:mitochondrion; F:binding; F:kinase activity; F:oxidoreductase activity, acting on the aldehyde or oxo group of donors, NAD or NADP as acceptor; P:cellular amino acid biosynthetic process	-	IPR000534 (SMART); IPR006855 (PFAM); IPR001048 (PFAM); IPR000706 (TIGRFAM); IPR004662 (TIGRFAM); IPR000534 (PFAM); IPR016040 (G3DSA:3.40.50.GENE3D); G3DSA:3.30.360.10 (GENE3D); IPR001048 (G3DSA:3.40.1160.GENE3D); PTHR23342:SF0 (PANTHER); PTHR23342 (PANTHER); IPR023013 (PROSITE_PATTERNS); IPR006855 (PROSITE_PROFILES); SignalP-TM (SIGNALP_GRAM_POSITIVE); IPR001048 (SUPERFAMILY); SSF55347 (SUPERFAMI…	Semialdhyde_dh; NAT; AA_kinase; TIGR01850; TIGR00761; NAD(P)-bd_dom; unintegrated; Asp/Glu/Uridylate_kinase; PROTEIN ARG5,6, MITOCHONDRIAL; N-ACETYLGLUTAMATE SYNTHASE; ARGC; GNAT_NAGS; SignalP-TM; Carbamate kinase-like; Glyceraldehyde-3-phosphate dehydrogenase-like, C-terminal domain; NAD(P)-binding Rossmann-fold domains	-	Y	-	OG5_128464		Eukaryotic protein of unknown function, DUF292	75	55
TR124__c1_g1_i1	v-type c subunit	391	20	7.4E-53	85.85%	4	C:integral component of membrane; C:proton-transporting V-type ATPase, V0 domain; F:hydrogen ion transmembrane transporter activity; P:ATP hydrolysis coupled proton transport	-	IPR000245 (PRINTS); IPR011555 (TIGRFAM); IPR002379 (PFAM); G3DSA:1.20.120.610 (GENE3D); PTHR10263 (PANTHER); PTHR10263:SF8 (PANTHER); CYTOPLASMIC_DOMAIN (PHOBIUS); TRANSMEMBRANE (PHOBIUS); TRANSMEMBRANE (PHOBIUS); NON_CYTOPLASMIC_DOMAIN (PHOBIUS); TRANSMEMBRANE (PHOBIUS); CYTOPLASMIC_DOMAIN (PHOBIUS); NON_CYTOPLASMIC_DOMAIN (PHOBIUS); IPR002379 (SUPERFAMILY); TMhelix (TMHMM); TMhelix (TMHMM); TMh…	VACATPASE; TIGR01100; ATP-synt_C; unintegrated; V-TYPE PROTON ATPASE PROTEOLIPID SUBUNIT; V-TYPE PROTON ATPASE SUBUNIT C'; Cytoplasmic domain; Transmembrane region; Non cytoplasmic domain; F1F0 ATP synthase subunit C	Y	-	Y	--	--	--	--	--
TR124__c1_g2_i1	v-type proton atpase proteolipid subunit	637	20	3.8E-37	85.15%	14	C:vacuole; C:endoplasmic reticulum; C:integral component of membrane; C:proton-transporting V-type ATPase, V0 domain; F:hydrogen ion transmembrane transporter activity; F:hydrolase activity; P:protein targeting to vacuole; P:cellular copper ion homeostasis; P:cellular iron ion homeostasis; P:endocytosis; P:vacuole organization; P:vacuolar acidification; P:metabolic process; P:ATP hydrolysis coupl…	-	IPR000245 (PRINTS); G3DSA:1.20.120.610 (GENE3D); IPR002379 (PFAM); IPR011555 (TIGRFAM); PTHR10263:SF2 (PANTHER); PTHR10263 (PANTHER); NON_CYTOPLASMIC_DOMAIN (PHOBIUS); TRANSMEMBRANE (PHOBIUS); TRANSMEMBRANE (PHOBIUS); CYTOPLASMIC_DOMAIN (PHOBIUS); NON_CYTOPLASMIC_DOMAIN (PHOBIUS); CYTOPLASMIC_DOMAIN (PHOBIUS); CYTOPLASMIC_DOMAIN (PHOBIUS); TRANSMEMBRANE (PHOBIUS); TRANSMEMBRANE (PHOBIUS); IPR0023…	VACATPASE; unintegrated; ATP-synt_C; TIGR01100; V-TYPE PROTON ATPASE 16 KDA PROTEOLIPID SUBUNIT; V-TYPE PROTON ATPASE PROTEOLIPID SUBUNIT; Non cytoplasmic domain; Transmembrane region; Cytoplasmic domain; F1F0 ATP synthase subunit C	Y	-	Y	--	--	--	--	--
TR124__c1_g2_i2	v-type proton atpase proteolipid subunit	366	20	1.3E-20	86.35%	6	C:integral component of membrane; C:proton-transporting V-type ATPase, V0 domain; F:hydrogen ion transmembrane transporter activity; F:hydrolase activity; P:metabolic process; P:ATP hydrolysis coupled proton transport	-	IPR000245 (PRINTS); IPR002379 (PFAM); G3DSA:1.20.120.610 (GENE3D); PTHR10263 (PANTHER); PTHR10263:SF2 (PANTHER); CYTOPLASMIC_DOMAIN (PHOBIUS); TRANSMEMBRANE (PHOBIUS); NON_CYTOPLASMIC_DOMAIN (PHOBIUS); NON_CYTOPLASMIC_DOMAIN (PHOBIUS); TRANSMEMBRANE (PHOBIUS); IPR002379 (SUPERFAMILY); TMhelix (TMHMM); TMhelix (TMHMM)	VACATPASE; ATP-synt_C; unintegrated; V-TYPE PROTON ATPASE PROTEOLIPID SUBUNIT; V-TYPE PROTON ATPASE 16 KDA PROTEOLIPID SUBUNIT; Cytoplasmic domain; Transmembrane region; Non cytoplasmic domain; F1F0 ATP synthase subunit C	Y	-	Y	--	--	--	--	--
TR124__c2_g1_i1	---NA---	307	0	-	-		-	-	no IPS match		-	-	-	--	--	--	--	--
TR124__c2_g2_i1	v-type proton atpase proteolipid subunit	821	20	2.0E-36	85.45%	12	C:vacuole; C:endoplasmic reticulum; C:integral component of membrane; C:proton-transporting V-type ATPase, V0 domain; F:hydrogen ion transmembrane transporter activity; P:protein targeting to vacuole; P:cellular copper ion homeostasis; P:cellular iron ion homeostasis; P:endocytosis; P:vacuole organization; P:vacuolar acidification; P:ATP hydrolysis coupled proton transport	-	IPR000245 (PRINTS); IPR002379 (PFAM); IPR011555 (TIGRFAM); G3DSA:1.20.120.610 (GENE3D); PTHR10263 (PANTHER); PTHR10263:SF2 (PANTHER); CYTOPLASMIC_DOMAIN (PHOBIUS); TRANSMEMBRANE (PHOBIUS); CYTOPLASMIC_DOMAIN (PHOBIUS); CYTOPLASMIC_DOMAIN (PHOBIUS); NON_CYTOPLASMIC_DOMAIN (PHOBIUS); NON_CYTOPLASMIC_DOMAIN (PHOBIUS); TRANSMEMBRANE (PHOBIUS); TRANSMEMBRANE (PHOBIUS); TRANSMEMBRANE (PHOBIUS); IPR0023…	VACATPASE; ATP-synt_C; TIGR01100; unintegrated; V-TYPE PROTON ATPASE PROTEOLIPID SUBUNIT; V-TYPE PROTON ATPASE 16 KDA PROTEOLIPID SUBUNIT; Cytoplasmic domain; Transmembrane region; Non cytoplasmic domain; F1F0 ATP synthase subunit C	-	-	Y	OG5_126803	N-acetyl-gamma-glutamyl-phosphate, N-acetyl-gamma-glutamyl-phosphate reductase, N-acetyl-gamma-glutamyl-phosphate, N-acetyl-gamma-glutamyl-phosphate reductase, reductase	Semialdehyde dehydrogenase, NAD binding domain	90	75
TR124__c2_g3_i1	acetylxylan esterase	333	4	1.9E-9	75.25%	2	F:hydrolase activity, acting on ester bonds; P:metabolic process	-	CYTOPLASMIC_DOMAIN (PHOBIUS); CYTOPLASMIC_DOMAIN (PHOBIUS); NON_CYTOPLASMIC_DOMAIN (PHOBIUS); TRANSMEMBRANE (PHOBIUS); TRANSMEMBRANE (PHOBIUS); TMhelix (TMHMM); TMhelix (TMHMM)	Cytoplasmic domain; Non cytoplasmic domain; Transmembrane region; unintegrated	-	-	Y	--	--	--	--	--
TR124__c2_g4_i1	glycoside hydrolase family 3 protein	3841	20	0.0E0	59.95%	2	F:hydrolase activity, hydrolyzing O-glycosyl compounds; P:polysaccharide catabolic process	-	IPR001764 (PRINTS); IPR016288 (G3DSA:3.20.20.GENE3D); IPR002772 (G3DSA:3.40.50.GENE3D); IPR016288 (PFAM); IPR002883 (PFAM); IPR001764 (PFAM); IPR002772 (PFAM); IPR001764 (G3DSA:3.20.20.GENE3D); IPR009034 (G3DSA:3.90.1220.GENE3D); PTHR30620:SF12 (PANTHER); IPR026892 (PANTHER); IPR019800 (PROSITE_PATTERNS); IPR001524 (PROSITE_PATTERNS); SIGNAL_PEPTIDE_C_REGION (PHOBIUS); SIGNAL_PEPTIDE (PHOBIUS); N…	GLHYDRLASE3; Beta_cellobiohydrolase; Glyco_hydro_3_C; Glyco_hydro_6; CBM_10; Glyco_hydro_3; Glyco_hydro_3_N; Dockerin_dom_fun; SUBFAMILY NOT NAMED; PERIPLASMIC BETA-GLUCOSIDASE-RELATED; GLYCOSYL_HYDROL_F3; GLYCOSYL_HYDROL_F6_2; Signal peptide C-region; Signal Peptide; Non cytoplasmic domain; Signal peptide H-region; Signal peptide N-region; SignalP-noTM; Beta-D-glucan exohydrolase, C-terminal dom…	-	Y	-	OG5_130280	frataxin	Frataxin-like domain	92	69
TR124__c2_g4_i2	cellulose -beta-cellobiosidase	1459	20	0.0E0	75.8%	3	F:cellulase activity; F:carbohydrate binding; P:cellulose catabolic process	EC:3.2.1.4	IPR000556 (PRINTS); IPR012341 (G3DSA:1.50.10.GENE3D); IPR000556 (PFAM); SIGNAL_PEPTIDE_C_REGION (PHOBIUS); SIGNAL_PEPTIDE_H_REGION (PHOBIUS); SIGNAL_PEPTIDE_N_REGION (PHOBIUS); NON_CYTOPLASMIC_DOMAIN (PHOBIUS); SIGNAL_PEPTIDE (PHOBIUS); SignalP-TM (SIGNALP_GRAM_POSITIVE); SignalP-noTM (SIGNALP_GRAM_NEGATIVE); SignalP-noTM (SIGNALP_EUK); IPR008928 (SUPERFAMILY)	GLHYDRLASE48; 6hp_glycosidase; Glyco_hydro_48; Signal peptide C-region; Signal peptide H-region; Signal peptide N-region; Non cytoplasmic domain; Signal Peptide; SignalP-TM; SignalP-noTM; Six-hairpin glycosidases	-	Y	-	--	--	--	--	--
TR124__c2_g4_i3	cellulose -beta-cellobiosidase	272	20	6.4E-47	79.9%	3	F:cellulase activity; F:carbohydrate binding; P:cellulose catabolic process	EC:3.2.1.4	IPR012341 (G3DSA:1.50.10.GENE3D); IPR000556 (PFAM); IPR023309 (G3DSA:2.170.160.GENE3D); IPR008928 (SUPERFAMILY)	6hp_glycosidase; Glyco_hydro_48; Endo-1-4-beta-glucanase_dom2; Six-hairpin glycosidases	-	-	-	--	--	--	--	--
TR124__c2_g4_i4	cellulose -beta-cellobiosidase	2773	20	0.0E0	69.2%	2	F:cellulase activity; P:cellulose catabolic process	EC:3.2.1.4	IPR000556 (PRINTS); IPR027390 (G3DSA:4.10.870.GENE3D); IPR000556 (PFAM); IPR012341 (G3DSA:1.50.10.GENE3D); IPR002883 (PFAM); IPR009034 (G3DSA:3.90.1220.GENE3D); SIGNAL_PEPTIDE (PHOBIUS); NON_CYTOPLASMIC_DOMAIN (PHOBIUS); SIGNAL_PEPTIDE_N_REGION (PHOBIUS); SIGNAL_PEPTIDE_H_REGION (PHOBIUS); SIGNAL_PEPTIDE_C_REGION (PHOBIUS); SignalP-noTM (SIGNALP_GRAM_NEGATIVE); SignalP-TM (SIGNALP_GRAM_POSITIVE);…	GLHYDRLASE48; Endoglucanase_F_dom3; Glyco_hydro_48; 6hp_glycosidase; CBM_10; Dockerin_dom_fun; Signal Peptide; Non cytoplasmic domain; Signal peptide N-region; Signal peptide H-region; Signal peptide C-region; SignalP-noTM; SignalP-TM; Cellulose docking domain, dockering; Six-hairpin glycosidases	-	Y	-	--	--	--	--	--
TR124__c2_g4_i5	cellulose -beta-cellobiosidase	2758	20	0.0E0	69.2%	2	F:cellulase activity; P:cellulose catabolic process	EC:3.2.1.4	IPR000556 (PRINTS); IPR000556 (PFAM); IPR027390 (G3DSA:4.10.870.GENE3D); IPR002883 (PFAM); IPR009034 (G3DSA:3.90.1220.GENE3D); IPR012341 (G3DSA:1.50.10.GENE3D); SIGNAL_PEPTIDE_H_REGION (PHOBIUS); SIGNAL_PEPTIDE (PHOBIUS); SIGNAL_PEPTIDE_N_REGION (PHOBIUS); NON_CYTOPLASMIC_DOMAIN (PHOBIUS); SIGNAL_PEPTIDE_C_REGION (PHOBIUS); SignalP-noTM (SIGNALP_GRAM_NEGATIVE); SignalP-noTM (SIGNALP_EUK); SignalP…	GLHYDRLASE48; Glyco_hydro_48; Endoglucanase_F_dom3; CBM_10; Dockerin_dom_fun; 6hp_glycosidase; Signal peptide H-region; Signal Peptide; Signal peptide N-region; Non cytoplasmic domain; Signal peptide C-region; SignalP-noTM; SignalP-TM; Cellulose docking domain, dockering; Six-hairpin glycosidases	-	Y	-	--	--	--	--	--
TR124__c2_g4_i6	cellulose -beta-cellobiosidase	1315	20	0.0E0	75.75%	3	F:cellulase activity; F:carbohydrate binding; P:cellulose catabolic process	EC:3.2.1.4	IPR000556 (PRINTS); IPR000556 (PFAM); IPR012341 (G3DSA:1.50.10.GENE3D); SIGNAL_PEPTIDE_H_REGION (PHOBIUS); SIGNAL_PEPTIDE_N_REGION (PHOBIUS); SIGNAL_PEPTIDE (PHOBIUS); SIGNAL_PEPTIDE_C_REGION (PHOBIUS); NON_CYTOPLASMIC_DOMAIN (PHOBIUS); SignalP-TM (SIGNALP_GRAM_POSITIVE); SignalP-noTM (SIGNALP_GRAM_NEGATIVE); SignalP-noTM (SIGNALP_EUK); IPR008928 (SUPERFAMILY)	GLHYDRLASE48; Glyco_hydro_48; 6hp_glycosidase; Signal peptide H-region; Signal peptide N-region; Signal Peptide; Signal peptide C-region; Non cytoplasmic domain; SignalP-TM; SignalP-noTM; Six-hairpin glycosidases	-	Y	-	--	--	--	--	--
TR124__c2_g4_i7	endo- -beta-xylanase	259	20	2.7E-16	67.6%	2	F:cellulase activity; P:cellulose catabolic process	EC:3.2.1.4	no IPS match		-	-	-	--	--	--	--	--
TR124__c2_g4_i8	glycosyl hydrolase family partial	528	20	9.0E-107	78.85%	3	F:cellulase activity; F:polysaccharide binding; P:cellulose catabolic process	EC:3.2.1.4	IPR000556 (PRINTS); IPR000556 (PFAM); IPR023309 (G3DSA:2.170.160.GENE3D); IPR012341 (G3DSA:1.50.10.GENE3D); IPR008928 (SUPERFAMILY)	GLHYDRLASE48; Glyco_hydro_48; Endo-1-4-beta-glucanase_dom2; 6hp_glycosidase; Six-hairpin glycosidases	-	-	-	--	--	--	--	--
TR124__c2_g4_i9	cellulose -beta-cellobiosidase	2780	20	0.0E0	69.2%	2	F:cellulase activity; P:cellulose catabolic process	EC:3.2.1.4	IPR000556 (PRINTS); IPR012341 (G3DSA:1.50.10.GENE3D); IPR027390 (G3DSA:4.10.870.GENE3D); IPR002883 (PFAM); IPR009034 (G3DSA:3.90.1220.GENE3D); IPR000556 (PFAM); SIGNAL_PEPTIDE_N_REGION (PHOBIUS); SIGNAL_PEPTIDE_H_REGION (PHOBIUS); SIGNAL_PEPTIDE_C_REGION (PHOBIUS); SIGNAL_PEPTIDE (PHOBIUS); NON_CYTOPLASMIC_DOMAIN (PHOBIUS); SignalP-noTM (SIGNALP_EUK); SignalP-TM (SIGNALP_GRAM_POSITIVE); SignalP-n…	GLHYDRLASE48; 6hp_glycosidase; Endoglucanase_F_dom3; CBM_10; Dockerin_dom_fun; Glyco_hydro_48; Signal peptide N-region; Signal peptide H-region; Signal peptide C-region; Signal Peptide; Non cytoplasmic domain; SignalP-noTM; SignalP-TM; Cellulose docking domain, dockering; Six-hairpin glycosidases	-	Y	-	--	--	--	--	--
TR124__c2_g4_i10	glycoside hydrolase family 48	248	20	2.7E-45	80%	3	F:cellulase activity; F:polysaccharide binding; P:cellulose catabolic process	EC:3.2.1.4	IPR000556 (PFAM); IPR023309 (G3DSA:2.170.160.GENE3D); IPR008928 (SUPERFAMILY)	Glyco_hydro_48; Endo-1-4-beta-glucanase_dom2; Six-hairpin glycosidases	-	-	-	--	--	--	--	--
TR124__c2_g4_i11	cellulose -beta-cellobiosidase	1973	20	0.0E0	69.45%	2	F:cellulase activity; P:cellulose catabolic process	EC:3.2.1.4	IPR000556 (PRINTS); IPR027390 (G3DSA:4.10.870.GENE3D); IPR012341 (G3DSA:1.50.10.GENE3D); IPR000556 (PFAM); SIGNAL_PEPTIDE_C_REGION (PHOBIUS); SIGNAL_PEPTIDE (PHOBIUS); SIGNAL_PEPTIDE_H_REGION (PHOBIUS); SIGNAL_PEPTIDE_N_REGION (PHOBIUS); NON_CYTOPLASMIC_DOMAIN (PHOBIUS); SignalP-TM (SIGNALP_GRAM_POSITIVE); SignalP-noTM (SIGNALP_GRAM_NEGATIVE); SignalP-noTM (SIGNALP_EUK); IPR008928 (SUPERFAMILY)	GLHYDRLASE48; Endoglucanase_F_dom3; 6hp_glycosidase; Glyco_hydro_48; Signal peptide C-region; Signal Peptide; Signal peptide H-region; Signal peptide N-region; Non cytoplasmic domain; SignalP-TM; SignalP-noTM; Six-hairpin glycosidases	-	Y	-	--	--	--	--	--
TR124__c2_g4_i12	glycoside hydrolase family 48	281	20	8.8E-52	77.8%	3	F:cellulase activity; F:polysaccharide binding; P:cellulose catabolic process	EC:3.2.1.4	IPR023309 (G3DSA:2.170.160.GENE3D); IPR000556 (PFAM); IPR008928 (SUPERFAMILY)	Endo-1-4-beta-glucanase_dom2; Glyco_hydro_48; Six-hairpin glycosidases	-	-	-	--	--	--	--	--
TR124__c2_g4_i13	cellulose -beta-cellobiosidase	1246	20	0.0E0	75.05%	3	F:cellulase activity; F:carbohydrate binding; P:cellulose catabolic process	EC:3.2.1.4	IPR000556 (PRINTS); IPR000556 (PFAM); IPR012341 (G3DSA:1.50.10.GENE3D); SIGNAL_PEPTIDE_C_REGION (PHOBIUS); NON_CYTOPLASMIC_DOMAIN (PHOBIUS); SIGNAL_PEPTIDE_N_REGION (PHOBIUS); SIGNAL_PEPTIDE (PHOBIUS); SIGNAL_PEPTIDE_H_REGION (PHOBIUS); SignalP-noTM (SIGNALP_EUK); SignalP-noTM (SIGNALP_GRAM_NEGATIVE); SignalP-TM (SIGNALP_GRAM_POSITIVE); IPR008928 (SUPERFAMILY)	GLHYDRLASE48; Glyco_hydro_48; 6hp_glycosidase; Signal peptide C-region; Non cytoplasmic domain; Signal peptide N-region; Signal Peptide; Signal peptide H-region; SignalP-noTM; SignalP-TM; Six-hairpin glycosidases	-	Y	-	--	--	--	--	--
TR124__c2_g4_i14	cellulose -beta-cellobiosidase	272	20	5.4E-48	80.2%	3	F:cellulase activity; F:carbohydrate binding; P:cellulose catabolic process	EC:3.2.1.4	IPR012341 (G3DSA:1.50.10.GENE3D); IPR000556 (PFAM); IPR023309 (G3DSA:2.170.160.GENE3D); IPR008928 (SUPERFAMILY)	6hp_glycosidase; Glyco_hydro_48; Endo-1-4-beta-glucanase_dom2; Six-hairpin glycosidases	-	-	-	--	--	--	--	--
TR124__c2_g4_i15	cellulose -beta-cellobiosidase	1972	20	0.0E0	69.45%	2	F:cellulase activity; P:cellulose catabolic process	EC:3.2.1.4	IPR000556 (PRINTS); IPR027390 (G3DSA:4.10.870.GENE3D); IPR012341 (G3DSA:1.50.10.GENE3D); IPR000556 (PFAM); SIGNAL_PEPTIDE_C_REGION (PHOBIUS); SIGNAL_PEPTIDE (PHOBIUS); NON_CYTOPLASMIC_DOMAIN (PHOBIUS); SIGNAL_PEPTIDE_H_REGION (PHOBIUS); SIGNAL_PEPTIDE_N_REGION (PHOBIUS); SignalP-noTM (SIGNALP_EUK); SignalP-TM (SIGNALP_GRAM_POSITIVE); SignalP-noTM (SIGNALP_GRAM_NEGATIVE); IPR008928 (SUPERFAMILY)	GLHYDRLASE48; Endoglucanase_F_dom3; 6hp_glycosidase; Glyco_hydro_48; Signal peptide C-region; Signal Peptide; Non cytoplasmic domain; Signal peptide H-region; Signal peptide N-region; SignalP-noTM; SignalP-TM; Six-hairpin glycosidases	-	Y	-	--	--	--	--	--
TR124__c2_g4_i16	cellulose -beta-cellobiosidase	2509	20	0.0E0	69.2%	2	F:cellulase activity; P:cellulose catabolic process	EC:3.2.1.4	IPR000556 (PRINTS); IPR002883 (PFAM); IPR009034 (G3DSA:3.90.1220.GENE3D); IPR027390 (G3DSA:4.10.870.GENE3D); IPR012341 (G3DSA:1.50.10.GENE3D); IPR000556 (PFAM); SIGNAL_PEPTIDE_H_REGION (PHOBIUS); SIGNAL_PEPTIDE_N_REGION (PHOBIUS); NON_CYTOPLASMIC_DOMAIN (PHOBIUS); SIGNAL_PEPTIDE_C_REGION (PHOBIUS); SIGNAL_PEPTIDE (PHOBIUS); SignalP-noTM (SIGNALP_GRAM_NEGATIVE); SignalP-TM (SIGNALP_GRAM_POSITIVE);…	GLHYDRLASE48; CBM_10; Dockerin_dom_fun; Endoglucanase_F_dom3; 6hp_glycosidase; Glyco_hydro_48; Signal peptide H-region; Signal peptide N-region; Non cytoplasmic domain; Signal peptide C-region; Signal Peptide; SignalP-noTM; SignalP-TM; Cellulose docking domain, dockering; Six-hairpin glycosidases	-	Y	-	--	--	--	--	--
TR124__c2_g4_i17	cellulose -beta-cellobiosidase	1333	20	0.0E0	74.75%	3	F:cellulase activity; F:carbohydrate binding; P:cellulose catabolic process	EC:3.2.1.4	IPR000556 (PRINTS); IPR012341 (G3DSA:1.50.10.GENE3D); IPR000556 (PFAM); NON_CYTOPLASMIC_DOMAIN (PHOBIUS); SIGNAL_PEPTIDE_N_REGION (PHOBIUS); SIGNAL_PEPTIDE_H_REGION (PHOBIUS); SIGNAL_PEPTIDE_C_REGION (PHOBIUS); SIGNAL_PEPTIDE (PHOBIUS); SignalP-TM (SIGNALP_GRAM_POSITIVE); SignalP-noTM (SIGNALP_EUK); SignalP-noTM (SIGNALP_GRAM_NEGATIVE); IPR008928 (SUPERFAMILY)	GLHYDRLASE48; 6hp_glycosidase; Glyco_hydro_48; Non cytoplasmic domain; Signal peptide N-region; Signal peptide H-region; Signal peptide C-region; Signal Peptide; SignalP-TM; SignalP-noTM; Six-hairpin glycosidases	-	Y	-	--	--	--	--	--
TR124__c2_g5_i1	glycoside hydrolase family 3 protein	4105	20	0.0E0	60%	2	F:hydrolase activity, hydrolyzing O-glycosyl compounds; P:polysaccharide catabolic process	-	IPR001764 (PRINTS); IPR001764 (PFAM); IPR002883 (PFAM); IPR016288 (PFAM); IPR016288 (G3DSA:3.20.20.GENE3D); IPR002772 (PFAM); IPR002772 (G3DSA:3.40.50.GENE3D); IPR009034 (G3DSA:3.90.1220.GENE3D); IPR001764 (G3DSA:3.20.20.GENE3D); PTHR30620:SF12 (PANTHER); IPR026892 (PANTHER); IPR019800 (PROSITE_PATTERNS); IPR001524 (PROSITE_PATTERNS); SIGNAL_PEPTIDE_H_REGION (PHOBIUS); SIGNAL_PEPTIDE_C_REGION (PH…	GLHYDRLASE3; Glyco_hydro_3; CBM_10; Glyco_hydro_6; Beta_cellobiohydrolase; Glyco_hydro_3_C; Dockerin_dom_fun; Glyco_hydro_3_N; SUBFAMILY NOT NAMED; PERIPLASMIC BETA-GLUCOSIDASE-RELATED; GLYCOSYL_HYDROL_F3; GLYCOSYL_HYDROL_F6_2; Signal peptide H-region; Signal peptide C-region; Non cytoplasmic domain; Signal Peptide; Signal peptide N-region; SignalP-noTM; Beta-D-glucan exohydrolase, C-terminal dom…	-	Y	-	OG5_130280	frataxin	Frataxin-like domain	92	69
TR124__c3_g1_i1	v-type proton atpase proteolipid subunit 2	534	20	1.4E-54	85%	6	C:endoplasmic reticulum; C:integral component of membrane; C:proton-transporting V-type ATPase, V0 domain; F:ATP binding; F:hydrogen ion transmembrane transporter activity; P:ATP hydrolysis coupled proton transport	-	IPR000245 (PRINTS); G3DSA:1.20.120.610 (GENE3D); IPR002379 (PFAM); IPR011555 (TIGRFAM); PTHR10263:SF8 (PANTHER); PTHR10263 (PANTHER); TRANSMEMBRANE (PHOBIUS); NON_CYTOPLASMIC_DOMAIN (PHOBIUS); TRANSMEMBRANE (PHOBIUS); NON_CYTOPLASMIC_DOMAIN (PHOBIUS); NON_CYTOPLASMIC_DOMAIN (PHOBIUS); CYTOPLASMIC_DOMAIN (PHOBIUS); TRANSMEMBRANE (PHOBIUS); CYTOPLASMIC_DOMAIN (PHOBIUS); TRANSMEMBRANE (PHOBIUS); IPR…	VACATPASE; unintegrated; ATP-synt_C; TIGR01100; V-TYPE PROTON ATPASE SUBUNIT C'; V-TYPE PROTON ATPASE PROTEOLIPID SUBUNIT; Transmembrane region; Non cytoplasmic domain; Cytoplasmic domain; F1F0 ATP synthase subunit C	-	-	Y	OG5_126803	N-acetyl-gamma-glutamyl-phosphate, N-acetyl-gamma-glutamyl-phosphate reductase, N-acetyl-gamma-glutamyl-phosphate, N-acetyl-gamma-glutamyl-phosphate reductase, reductase	Semialdehyde dehydrogenase, NAD binding domain	90	75
TR124__c4_g1_i1	---NA---	230	0	-	-		-	-	CYTOPLASMIC_DOMAIN (PHOBIUS); TRANSMEMBRANE (PHOBIUS); NON_CYTOPLASMIC_DOMAIN (PHOBIUS); TMhelix (TMHMM)	Cytoplasmic domain; Transmembrane region; Non cytoplasmic domain; unintegrated	-	-	Y	--	--	--	--	--
TR124__c5_g1_i1	af449412_1cellulase cel48a precursor	283	3	1.2E-19	80.33%	2	F:cellulase activity; P:cellulose catabolic process	EC:3.2.1.4	IPR012341 (G3DSA:1.50.10.GENE3D); SIGNAL_PEPTIDE_H_REGION (PHOBIUS); NON_CYTOPLASMIC_DOMAIN (PHOBIUS); SIGNAL_PEPTIDE_C_REGION (PHOBIUS); SIGNAL_PEPTIDE_N_REGION (PHOBIUS); SIGNAL_PEPTIDE (PHOBIUS); SignalP-noTM (SIGNALP_EUK); SignalP-TM (SIGNALP_GRAM_POSITIVE); IPR008928 (SUPERFAMILY)	6hp_glycosidase; Signal peptide H-region; Non cytoplasmic domain; Signal peptide C-region; Signal peptide N-region; Signal Peptide; SignalP-noTM; SignalP-TM; Six-hairpin glycosidases	-	Y	-	--	--	--	--	--
TR125__c0_g1_i1	---NA---	2376	0	-	-		-	-	Coil (COILS)	Coil	-	-	-	--	--	--	--	--
TR125__c2_g1_i1	protein-associating with the carboxyl-terminal domain of ezrin isoform x1	1805	20	6.9E-34	59.45%	4	C:Golgi apparatus; C:lamellipodium; F:protein binding; F:kinase activity	-	PTHR12984 (PANTHER); PTHR12984:SF13 (PANTHER)	SCY1-RELATED S/T PROTEIN KINASE-LIKE; PROTEIN-ASSOCIATING WITH THE CARBOXYL-TERMINAL DOMAIN OF EZRIN	-	-	-	--	--	--	--	--
TR125__c4_g1_i1	---NA---	235	0	-	-		-	-	no IPS match		-	-	-	--	--	--	--	--
TR125__c4_g2_i1	---NA---	263	0	-	-		-	-	SignalP-TM (SIGNALP_GRAM_POSITIVE)	SignalP-TM	-	Y	-	--	--	--	--	--
TR125__c4_g2_i2	---NA---	276	0	-	-		-	-	SignalP-TM (SIGNALP_GRAM_POSITIVE)	SignalP-TM	-	Y	-	--	--	--	--	--
TR125__c4_g3_i1	---NA---	264	0	-	-		-	-	no IPS match		-	-	-	--	--	--	--	--
TR125__c4_g3_i2	---NA---	243	0	-	-		-	-	no IPS match		-	-	-	--	--	--	--	--
TR125__c5_g1_i1	---NA---	251	0	-	-		-	-	NON_CYTOPLASMIC_DOMAIN (PHOBIUS); TRANSMEMBRANE (PHOBIUS); CYTOPLASMIC_DOMAIN (PHOBIUS); TMhelix (TMHMM)	Non cytoplasmic domain; Transmembrane region; Cytoplasmic domain; unintegrated	-	-	Y	--	--	--	--	--
TR125__c5_g1_i2	---NA---	225	0	-	-		-	-	CYTOPLASMIC_DOMAIN (PHOBIUS); TRANSMEMBRANE (PHOBIUS); NON_CYTOPLASMIC_DOMAIN (PHOBIUS); SignalP-noTM (SIGNALP_EUK); TMhelix (TMHMM)	Cytoplasmic domain; Transmembrane region; Non cytoplasmic domain; SignalP-noTM; unintegrated	-	Y	Y	--	--	--	--	--
TR125__c5_g2_i1	---NA---	311	0	-	-		-	-	NON_CYTOPLASMIC_DOMAIN (PHOBIUS); TRANSMEMBRANE (PHOBIUS); CYTOPLASMIC_DOMAIN (PHOBIUS); TMhelix (TMHMM)	Non cytoplasmic domain; Transmembrane region; Cytoplasmic domain; unintegrated	-	-	Y	--	--	--	--	--
TR125__c5_g1_i3	---NA---	239	0	-	-		-	-	CYTOPLASMIC_DOMAIN (PHOBIUS); TRANSMEMBRANE (PHOBIUS); NON_CYTOPLASMIC_DOMAIN (PHOBIUS); TRANSMEMBRANE (PHOBIUS); CYTOPLASMIC_DOMAIN (PHOBIUS); NON_CYTOPLASMIC_DOMAIN (PHOBIUS); TRANSMEMBRANE (PHOBIUS); SignalP-noTM (SIGNALP_EUK); TMhelix (TMHMM); TMhelix (TMHMM)	Cytoplasmic domain; Transmembrane region; Non cytoplasmic domain; SignalP-noTM; unintegrated	-	Y	Y	--	--	--	--	--
TR125__c5_g1_i4	---NA---	336	0	-	-		-	-	no IPS match		-	-	-	--	--	--	--	--
TR125__c5_g1_i5	---NA---	425	0	-	-		-	-	TRANSMEMBRANE (PHOBIUS); NON_CYTOPLASMIC_DOMAIN (PHOBIUS); CYTOPLASMIC_DOMAIN (PHOBIUS); TRANSMEMBRANE (PHOBIUS); CYTOPLASMIC_DOMAIN (PHOBIUS); TMhelix (TMHMM); TMhelix (TMHMM)	Transmembrane region; Non cytoplasmic domain; Cytoplasmic domain; unintegrated	-	-	Y	--	--	--	--	--
TR125__c5_g3_i1	---NA---	522	0	-	-		-	-	no IPS match		-	-	-	--	--	--	--	--
TR125__c5_g3_i2	---NA---	415	0	-	-		-	-	no IPS match		-	-	-	--	--	--	--	--
TR125__c5_g3_i3	---NA---	482	0	-	-		-	-	no IPS match		-	-	-	--	--	--	--	--
TR125__c5_g3_i4	---NA---	497	0	-	-		-	-	no IPS match		-	-	-	--	--	--	--	--
TR125__c5_g3_i5	---NA---	231	0	-	-		-	-	no IPS match		-	-	-	--	--	--	--	--
TR125__c5_g4_i1	---NA---	288	0	-	-		-	-	no IPS match		-	-	-	--	--	--	--	--
TR125__c5_g3_i6	---NA---	240	0	-	-		-	-	no IPS match		-	-	-	--	--	--	--	--
TR125__c5_g3_i7	---NA---	430	0	-	-		-	-	no IPS match		-	-	-	--	--	--	--	--
TR125__c6_g1_i1	---NA---	1204	0	-	-		-	-	no IPS match		-	-	-	--	--	--	--	--
TR125__c7_g1_i1	---NA---	226	0	-	-		-	-	no IPS match		-	-	-	--	--	--	--	--
TR126__c1_g1_i1	pf14262 domain protein	952	20	9.4E-8	45.1%		-	-	no IPS match		-	-	-	--	--	--	--	--
TR127__c0_g1_i1	cytoplasmic protein	1370	20	2.8E-101	70.05%	4	C:cytosol; F:metal ion binding; P:cytoplasmic translation; P:poly(A)+ mRNA export from nucleus	-	Coil (COILS); Coil (COILS); Coil (COILS); Coil (COILS); IPR000571 (SMART); IPR000571 (G3DSA:4.10.1000.GENE3D); PF16543 (PFAM); IPR000571 (PFAM); PTHR12681 (PANTHER); IPR000571 (PROSITE_PROFILES); IPR000571 (PROSITE_PROFILES); SSF90229 (SUPERFAMILY)	Coil; ZnF_C3H1; Znf_CCCH; DFRP_C; zf-CCCH; ZINC FINGER-CONTAINING PROTEIN P48ZNF; ZF_C3H1; CCCH zinc finger	-	-	-	OG5_128184		Major intrinsic protein	42	20
TR128__c0_g1_i1	40s ribosomal protein s1	867	20	1.2E-119	86.75%	3	C:cytosolic small ribosomal subunit; F:structural constituent of ribosome; P:translation	-	IPR001593 (PFAM); PTHR11830 (PANTHER); IPR027500 (HAMAP)	Ribosomal_S3Ae; 40S RIBOSOMAL PROTEIN S3A; Ribosomal_S3Ae_euk	Y	-	-	NO_GROUP	--	--	--	--
TR129__c0_g1_i1	retrotransposon unclassified	649	18	9.9E-7	62.72%	11	F:RNA binding; P:RNA-dependent DNA replication; F:RNA-directed DNA polymerase activity; F:nucleotidyltransferase activity; F:transferase activity; P:metabolic process; F:nucleic acid binding; F:zinc ion binding; F:exonuclease activity; P:nucleic acid phosphodiester bond hydrolysis; F:endonuclease activity	-	no IPS match		Y	-	-	--	--	--	--	--
TR129__c0_g1_i2	---NA---	633	0	-	-		-	-	no IPS match		-	-	-	--	--	--	--	--
TR129__c0_g2_i1	---NA---	457	0	-	-		-	-	NON_CYTOPLASMIC_DOMAIN (PHOBIUS); TRANSMEMBRANE (PHOBIUS); TRANSMEMBRANE (PHOBIUS); NON_CYTOPLASMIC_DOMAIN (PHOBIUS); CYTOPLASMIC_DOMAIN (PHOBIUS); TMhelix (TMHMM); TMhelix (TMHMM)	Non cytoplasmic domain; Transmembrane region; Cytoplasmic domain; unintegrated; Signal peptide H-region; Signal peptide N-region; Signal Peptide; Signal peptide C-region; SignalP-noTM	-	-	Y	--	--	--	--	--
TR129__c0_g2_i2	---NA---	900	0	-	-		-	-	CYTOPLASMIC_DOMAIN (PHOBIUS); TRANSMEMBRANE (PHOBIUS); NON_CYTOPLASMIC_DOMAIN (PHOBIUS); TMhelix (TMHMM)	Cytoplasmic domain; Transmembrane region; Non cytoplasmic domain; unintegrated	-	-	Y	--	--	--	--	--
TR129__c0_g2_i3	---NA---	592	0	-	-		-	-	no IPS match		-	-	-	--	--	--	--	--
TR129__c0_g2_i4	---NA---	840	0	-	-		-	-	TRANSMEMBRANE (PHOBIUS); NON_CYTOPLASMIC_DOMAIN (PHOBIUS); CYTOPLASMIC_DOMAIN (PHOBIUS); TMhelix (TMHMM)	Transmembrane region; Non cytoplasmic domain; Cytoplasmic domain; unintegrated	-	-	Y	--	--	--	--	--
TR129__c0_g2_i5	---NA---	470	0	-	-		-	-	TRANSMEMBRANE (PHOBIUS); TRANSMEMBRANE (PHOBIUS); NON_CYTOPLASMIC_DOMAIN (PHOBIUS); NON_CYTOPLASMIC_DOMAIN (PHOBIUS); CYTOPLASMIC_DOMAIN (PHOBIUS); TMhelix (TMHMM); TMhelix (TMHMM)	Transmembrane region; Non cytoplasmic domain; Cytoplasmic domain; unintegrated	-	-	Y	--	--	--	--	--
TR129__c0_g2_i6	---NA---	538	0	-	-		-	-	TRANSMEMBRANE (PHOBIUS); SIGNAL_PEPTIDE_H_REGION (PHOBIUS); NON_CYTOPLASMIC_DOMAIN (PHOBIUS); CYTOPLASMIC_DOMAIN (PHOBIUS); SIGNAL_PEPTIDE (PHOBIUS); SIGNAL_PEPTIDE_N_REGION (PHOBIUS); SIGNAL_PEPTIDE_C_REGION (PHOBIUS); SignalP-TM (SIGNALP_EUK)	Transmembrane region; Signal peptide H-region; Non cytoplasmic domain; Cytoplasmic domain; Signal Peptide; Signal peptide N-region; Signal peptide C-region; SignalP-TM	-	Y	-	--	--	--	--	--
TR129__c0_g2_i7	---NA---	429	0	-	-		-	-	no IPS match		-	-	-	--	--	--	--	--
TR129__c0_g2_i8	---NA---	597	0	-	-		-	-	no IPS match		-	-	-	--	--	--	--	--
TR129__c0_g2_i9	hypothetical protein	626	1	5.8E-4	72%		-	-	SIGNAL_PEPTIDE_N_REGION (PHOBIUS); TRANSMEMBRANE (PHOBIUS); NON_CYTOPLASMIC_DOMAIN (PHOBIUS); CYTOPLASMIC_DOMAIN (PHOBIUS); NON_CYTOPLASMIC_DOMAIN (PHOBIUS); SIGNAL_PEPTIDE_C_REGION (PHOBIUS); SIGNAL_PEPTIDE (PHOBIUS); SIGNAL_PEPTIDE_H_REGION (PHOBIUS); TRANSMEMBRANE (PHOBIUS); SignalP-noTM (SIGNALP_EUK); TMhelix (TMHMM); TMhelix (TMHMM)	Signal peptide N-region; Transmembrane region; Non cytoplasmic domain; Cytoplasmic domain; Signal peptide C-region; Signal Peptide; Signal peptide H-region; SignalP-noTM; unintegrated	Y	Y	Y	--	--	--	--	--
TR129__c0_g2_i10	---NA---	552	0	-	-		-	-	no IPS match		-	-	-	--	--	--	--	--
TR129__c0_g2_i11	---NA---	296	0	-	-		-	-	no IPS match		-	-	-	--	--	--	--	--
TR129__c0_g2_i12	---NA---	336	0	-	-		-	-	no IPS match		-	-	-	--	--	--	--	--
TR129__c0_g2_i13	---NA---	379	0	-	-		-	-	no IPS match		-	-	-	--	--	--	--	--
TR129__c0_g2_i14	---NA---	471	0	-	-		-	-	no IPS match		-	-	-	--	--	--	--	--
TR129__c0_g2_i15	---NA---	511	0	-	-		-	-	no IPS match		-	-	-	--	--	--	--	--
TR129__c0_g2_i16	---NA---	564	0	-	-		-	-	SIGNAL_PEPTIDE_H_REGION (PHOBIUS); NON_CYTOPLASMIC_DOMAIN (PHOBIUS); SIGNAL_PEPTIDE_N_REGION (PHOBIUS); SIGNAL_PEPTIDE (PHOBIUS); SIGNAL_PEPTIDE_C_REGION (PHOBIUS); SignalP-noTM (SIGNALP_EUK)	Signal peptide H-region; Non cytoplasmic domain; Signal peptide N-region; Signal Peptide; Signal peptide C-region; SignalP-noTM	-	Y	-	--	--	--	--	--
TR129__c0_g3_i1	---NA---	701	0	-	-		-	-	no IPS match		-	-	-	--	--	--	--	--
TR129__c0_g4_i1	hypothetical protein	729	1	1.0E-13	66%		-	-	TRANSMEMBRANE (PHOBIUS); NON_CYTOPLASMIC_DOMAIN (PHOBIUS); CYTOPLASMIC_DOMAIN (PHOBIUS)	Transmembrane region; Non cytoplasmic domain; Cytoplasmic domain	Y	-	-	--	--	--	--	--
TR129__c0_g4_i2	hypothetical protein	561	1	9.0E-9	79%		-	-	NON_CYTOPLASMIC_DOMAIN (PHOBIUS); TRANSMEMBRANE (PHOBIUS); CYTOPLASMIC_DOMAIN (PHOBIUS)	Non cytoplasmic domain; Transmembrane region; Cytoplasmic domain	Y	-	-	--	--	--	--	--
TR129__c0_g4_i3	hypothetical protein	1543	1	6.0E-18	69%		-	-	CYTOPLASMIC_DOMAIN (PHOBIUS); TRANSMEMBRANE (PHOBIUS); NON_CYTOPLASMIC_DOMAIN (PHOBIUS)	Cytoplasmic domain; Transmembrane region; Non cytoplasmic domain	Y	-	-	--	--	--	--	--
TR129__c0_g5_i1	---NA---	924	0	-	-		-	-	no IPS match		-	-	-	--	--	--	--	--
TR129__c1_g1_i1	---NA---	279	0	-	-		-	-	no IPS match		-	-	-	--	--	--	--	--
TR129__c2_g1_i1	---NA---	325	0	-	-		-	-	no IPS match		-	-	-	--	--	--	--	--
TR130__c1_g1_i1	formate acetyltransferase	294	20	1.5E-55	87.05%	4	C:cytoplasm; F:formate C-acetyltransferase activity; F:lyase activity; P:carbohydrate metabolic process	EC:2.3.1.54; EC:2.3.1	IPR004184 (PFAM); G3DSA:3.20.70.20 (GENE3D); NON_CYTOPLASMIC_DOMAIN (PHOBIUS); SIGNAL_PEPTIDE_H_REGION (PHOBIUS); SIGNAL_PEPTIDE (PHOBIUS); SIGNAL_PEPTIDE_N_REGION (PHOBIUS); SIGNAL_PEPTIDE_C_REGION (PHOBIUS); IPR004184 (PROSITE_PROFILES); SSF51998 (SUPERFAMILY)	PFL-like; unintegrated; Non cytoplasmic domain; Signal peptide H-region; Signal Peptide; Signal peptide N-region; Signal peptide C-region; PFL; PFL-like glycyl radical enzymes	-	-	-	OG5_135334	micromonas sp, rcc299	DE Adenylate cyclase associated (CAP) C terminal	4	4
TR130__c1_g2_i1	formate acetyltransferase	294	20	1.5E-55	87.05%	4	C:cytoplasm; F:formate C-acetyltransferase activity; F:lyase activity; P:carbohydrate metabolic process	EC:2.3.1.54; EC:2.3.1	G3DSA:3.20.70.20 (GENE3D); IPR004184 (PFAM); SIGNAL_PEPTIDE_C_REGION (PHOBIUS); NON_CYTOPLASMIC_DOMAIN (PHOBIUS); SIGNAL_PEPTIDE_H_REGION (PHOBIUS); SIGNAL_PEPTIDE_N_REGION (PHOBIUS); SIGNAL_PEPTIDE (PHOBIUS); IPR004184 (PROSITE_PROFILES); SSF51998 (SUPERFAMILY)	unintegrated; PFL-like; Signal peptide C-region; Non cytoplasmic domain; Signal peptide H-region; Signal peptide N-region; Signal Peptide; PFL; PFL-like glycyl radical enzymes	-	-	-	OG5_135334	micromonas sp, rcc299	DE Adenylate cyclase associated (CAP) C terminal	4	4
TR130__c5_g1_i1	pyruvate formate-lyase	480	20	3.0E-100	88.3%	4	C:cytoplasm; F:formate C-acetyltransferase activity; F:lyase activity; P:carbohydrate metabolic process	EC:2.3.1.54; EC:2.3.1	IPR004184 (PFAM); G3DSA:3.20.70.20 (GENE3D); PTHR30191:SF0 (PANTHER); PTHR30191 (PANTHER); IPR004184 (PROSITE_PROFILES); SSF51998 (SUPERFAMILY)	PFL-like; unintegrated; AUTONOMOUS GLYCYL RADICAL COFACTOR-RELATED; FORMATE ACETYLTRANSFERASE; PFL; PFL-like glycyl radical enzymes	Y	-	-	--	--	--	--	--
TR130__c5_g2_i1	formate acetyltransferase	329	20	1.1E-65	83.3%	4	C:cytoplasm; F:formate C-acetyltransferase activity; F:lyase activity; P:carbohydrate metabolic process	EC:2.3.1.54; EC:2.3.1	IPR004184 (PFAM); G3DSA:3.20.70.20 (GENE3D); PTHR30191 (PANTHER); PTHR30191:SF0 (PANTHER); IPR004184 (PROSITE_PROFILES); SSF51998 (SUPERFAMILY)	PFL-like; unintegrated; FORMATE ACETYLTRANSFERASE; AUTONOMOUS GLYCYL RADICAL COFACTOR-RELATED; PFL; PFL-like glycyl radical enzymes	Y	-	-	--	--	--	--	--
TR130__c5_g3_i1	formate acetyltransferase	259	20	1.9E-47	82.55%	4	C:cytoplasm; F:formate C-acetyltransferase activity; F:lyase activity; P:carbohydrate metabolic process	EC:2.3.1.54; EC:2.3.1	IPR004184 (PFAM); G3DSA:3.20.70.20 (GENE3D); IPR004184 (PROSITE_PROFILES); SSF51998 (SUPERFAMILY)	PFL-like; unintegrated; PFL; PFL-like glycyl radical enzymes	Y	-	-	--	--	--	--	--
TR130__c6_g1_i1	formate acetyltransferase	422	20	3.7E-44	81.15%	4	C:cytoplasm; F:formate C-acetyltransferase activity; F:lyase activity; P:carbohydrate metabolic process	EC:2.3.1.54; EC:2.3.1	no IPS match		-	-	-	OG5_135334	micromonas sp, rcc299	DE Adenylate cyclase associated (CAP) C terminal	4	4
TR130__c6_g1_i2	formate acetyltransferase	422	20	1.4E-43	81.1%	4	C:cytoplasm; F:formate C-acetyltransferase activity; F:lyase activity; P:carbohydrate metabolic process	EC:2.3.1.54; EC:2.3.1	no IPS match		-	-	-	OG5_135334	micromonas sp, rcc299	DE Adenylate cyclase associated (CAP) C terminal	4	4
TR130__c6_g2_i1	formate c-acetyltransferase	267	20	4.3E-21	86%	4	C:cytoplasm; F:formate C-acetyltransferase activity; F:lyase activity; P:carbohydrate metabolic process	EC:2.3.1.54; EC:2.3.1	no IPS match		-	-	-	OG5_135334	micromonas sp, rcc299	DE Adenylate cyclase associated (CAP) C terminal	4	4
TR130__c7_g1_i1	formate acetyltransferase	318	20	7.6E-32	86.4%	4	C:cytoplasm; F:formate C-acetyltransferase activity; F:lyase activity; P:carbohydrate metabolic process	EC:2.3.1.54; EC:2.3.1	G3DSA:3.20.70.20 (GENE3D); IPR001150 (PFAM); PTHR30191 (PANTHER); IPR019777 (PROSITE_PATTERNS); IPR001150 (PROSITE_PROFILES); SSF51998 (SUPERFAMILY)	unintegrated; Gly_radical; FORMATE ACETYLTRANSFERASE; GLY_RADICAL_1; GLY_RADICAL_2; PFL-like glycyl radical enzymes	Y	-	-	--	--	--	--	--
TR130__c7_g2_i1	formate acetyltransferase	570	20	7.6E-93	83.05%	4	C:cytoplasm; F:formate C-acetyltransferase activity; F:lyase activity; P:carbohydrate metabolic process	EC:2.3.1.54; EC:2.3.1	G3DSA:3.20.70.20 (GENE3D); IPR001150 (PFAM); IPR004184 (PFAM); PTHR30191 (PANTHER); PTHR30191:SF0 (PANTHER); IPR019777 (PROSITE_PATTERNS); IPR004184 (PROSITE_PROFILES); IPR001150 (PROSITE_PROFILES); SSF51998 (SUPERFAMILY)	unintegrated; Gly_radical; PFL-like; FORMATE ACETYLTRANSFERASE; AUTONOMOUS GLYCYL RADICAL COFACTOR-RELATED; GLY_RADICAL_1; PFL; GLY_RADICAL_2; PFL-like glycyl radical enzymes	Y	-	-	--	--	--	--	--
TR130__c7_g3_i1	formate acetyltransferase	230	20	1.1E-30	83.15%	4	C:cytoplasm; F:formate C-acetyltransferase activity; F:lyase activity; P:carbohydrate metabolic process	EC:2.3.1.54; EC:2.3.1	G3DSA:3.20.70.20 (GENE3D); IPR001150 (PFAM); PTHR30191 (PANTHER); PTHR30191:SF0 (PANTHER); IPR019777 (PROSITE_PATTERNS); IPR001150 (PROSITE_PROFILES); SSF51998 (SUPERFAMILY)	unintegrated; Gly_radical; FORMATE ACETYLTRANSFERASE; AUTONOMOUS GLYCYL RADICAL COFACTOR-RELATED; GLY_RADICAL_1; GLY_RADICAL_2; PFL-like glycyl radical enzymes	Y	-	-	--	--	--	--	--
TR130__c8_g1_i1	formate acetyltransferase	287	20	2.9E-36	81.45%	4	C:cytoplasm; F:formate C-acetyltransferase activity; F:lyase activity; P:carbohydrate metabolic process	EC:2.3.1.54; EC:2.3.1	IPR004184 (PFAM); G3DSA:3.20.70.20 (GENE3D); PTHR30191 (PANTHER); PTHR30191:SF0 (PANTHER); IPR004184 (PROSITE_PROFILES); SSF51998 (SUPERFAMILY)	PFL-like; unintegrated; FORMATE ACETYLTRANSFERASE; AUTONOMOUS GLYCYL RADICAL COFACTOR-RELATED; PFL; PFL-like glycyl radical enzymes	-	-	-	OG5_135334	micromonas sp, rcc299	DE Adenylate cyclase associated (CAP) C terminal	4	4
TR130__c8_g2_i1	formate acetyltransferase	410	20	1.6E-45	81.25%	4	C:cytoplasm; F:formate C-acetyltransferase activity; F:lyase activity; P:carbohydrate metabolic process	EC:2.3.1.54; EC:2.3.1	G3DSA:3.20.70.20 (GENE3D); IPR004184 (PFAM); PTHR30191 (PANTHER); PTHR30191:SF0 (PANTHER); IPR004184 (PROSITE_PROFILES); SSF51998 (SUPERFAMILY)	unintegrated; PFL-like; FORMATE ACETYLTRANSFERASE; AUTONOMOUS GLYCYL RADICAL COFACTOR-RELATED; PFL; PFL-like glycyl radical enzymes	-	-	-	OG5_135334	micromonas sp, rcc299	DE Adenylate cyclase associated (CAP) C terminal	4	4
TR130__c8_g2_i2	formate acetyltransferase	410	20	1.5E-38	81.75%	4	C:cytoplasm; F:formate C-acetyltransferase activity; F:lyase activity; P:carbohydrate metabolic process	EC:2.3.1.54; EC:2.3.1	Coil (COILS); IPR004184 (PFAM); G3DSA:3.20.70.20 (GENE3D); PTHR30191 (PANTHER); PTHR30191:SF0 (PANTHER); IPR004184 (PROSITE_PROFILES); SSF51998 (SUPERFAMILY)	Coil; PFL-like; unintegrated; FORMATE ACETYLTRANSFERASE; AUTONOMOUS GLYCYL RADICAL COFACTOR-RELATED; PFL; PFL-like glycyl radical enzymes	-	-	-	OG5_135334	micromonas sp, rcc299	DE Adenylate cyclase associated (CAP) C terminal	4	4
TR130__c8_g2_i3	formate acetyltransferase	465	20	9.9E-53	81.15%	4	C:cytoplasm; F:formate C-acetyltransferase activity; F:lyase activity; P:carbohydrate metabolic process	EC:2.3.1.54; EC:2.3.1	IPR004184 (PFAM); G3DSA:3.20.70.20 (GENE3D); PTHR30191:SF0 (PANTHER); PTHR30191 (PANTHER); IPR004184 (PROSITE_PROFILES); SSF51998 (SUPERFAMILY)	PFL-like; unintegrated; AUTONOMOUS GLYCYL RADICAL COFACTOR-RELATED; FORMATE ACETYLTRANSFERASE; PFL; PFL-like glycyl radical enzymes	-	-	-	OG5_135334	micromonas sp, rcc299	DE Adenylate cyclase associated (CAP) C terminal	4	4
TR130__c9_g1_i1	pyruvate formate-lyase	790	20	1.0E-111	80.7%	4	C:cytoplasm; F:formate C-acetyltransferase activity; F:lyase activity; P:carbohydrate metabolic process	EC:2.3.1.54; EC:2.3.1	G3DSA:3.20.70.20 (GENE3D); IPR004184 (PFAM); PTHR30191:SF0 (PANTHER); PTHR30191 (PANTHER); IPR004184 (PROSITE_PROFILES); SSF51998 (SUPERFAMILY)	unintegrated; PFL-like; AUTONOMOUS GLYCYL RADICAL COFACTOR-RELATED; FORMATE ACETYLTRANSFERASE; PFL; PFL-like glycyl radical enzymes	Y	-	-	--	--	--	--	--
TR130__c10_g1_i1	formate acetyltransferase	465	20	7.6E-109	85.25%	4	C:cytoplasm; F:formate C-acetyltransferase activity; F:lyase activity; P:carbohydrate metabolic process	EC:2.3.1.54; EC:2.3.1	no IPS match		Y	-	-	--	--	--	--	--
TR130__c10_g1_i2	formate acetyltransferase	772	20	0.0E0	85.5%	4	C:cytoplasm; F:formate C-acetyltransferase activity; F:lyase activity; P:carbohydrate metabolic process	EC:2.3.1.54; EC:2.3.1	G3DSA:3.20.70.20 (GENE3D); IPR004184 (PFAM); PTHR30191:SF0 (PANTHER); PTHR30191 (PANTHER); IPR004184 (PROSITE_PROFILES); SSF51998 (SUPERFAMILY)	unintegrated; PFL-like; AUTONOMOUS GLYCYL RADICAL COFACTOR-RELATED; FORMATE ACETYLTRANSFERASE; PFL; PFL-like glycyl radical enzymes	Y	-	-	--	--	--	--	--
TR130__c10_g1_i3	formate acetyltransferase	508	20	2.6E-114	83.95%	4	C:cytoplasm; F:formate C-acetyltransferase activity; F:lyase activity; P:carbohydrate metabolic process	EC:2.3.1.54; EC:2.3.1	G3DSA:3.20.70.20 (GENE3D); IPR004184 (PFAM); PTHR30191 (PANTHER); PTHR30191:SF0 (PANTHER); IPR004184 (PROSITE_PROFILES); SSF51998 (SUPERFAMILY)	unintegrated; PFL-like; FORMATE ACETYLTRANSFERASE; AUTONOMOUS GLYCYL RADICAL COFACTOR-RELATED; PFL; PFL-like glycyl radical enzymes	Y	-	-	--	--	--	--	--
TR130__c10_g1_i4	formate acetyltransferase	612	20	8.8E-147	86%	4	C:cytoplasm; F:formate C-acetyltransferase activity; F:lyase activity; P:carbohydrate metabolic process	EC:2.3.1.54; EC:2.3.1	G3DSA:3.20.70.20 (GENE3D); IPR004184 (PFAM); PTHR30191 (PANTHER); PTHR30191:SF0 (PANTHER); IPR004184 (PROSITE_PROFILES); SSF51998 (SUPERFAMILY)	unintegrated; PFL-like; FORMATE ACETYLTRANSFERASE; AUTONOMOUS GLYCYL RADICAL COFACTOR-RELATED; PFL; PFL-like glycyl radical enzymes	Y	-	-	--	--	--	--	--
TR130__c10_g1_i5	formate acetyltransferase	772	20	0.0E0	85.55%	4	C:cytoplasm; F:formate C-acetyltransferase activity; F:lyase activity; P:carbohydrate metabolic process	EC:2.3.1.54; EC:2.3.1	G3DSA:3.20.70.20 (GENE3D); IPR004184 (PFAM); PTHR30191 (PANTHER); PTHR30191:SF0 (PANTHER); IPR004184 (PROSITE_PROFILES); SSF51998 (SUPERFAMILY)	unintegrated; PFL-like; FORMATE ACETYLTRANSFERASE; AUTONOMOUS GLYCYL RADICAL COFACTOR-RELATED; PFL; PFL-like glycyl radical enzymes	Y	-	-	--	--	--	--	--
TR130__c10_g1_i6	formate acetyltransferase	465	20	2.3E-102	86.05%	4	C:cytoplasm; F:formate C-acetyltransferase activity; F:lyase activity; P:carbohydrate metabolic process	EC:2.3.1.54; EC:2.3.1	G3DSA:3.20.70.20 (GENE3D); IPR004184 (PFAM); PTHR30191 (PANTHER); PTHR30191:SF0 (PANTHER); IPR004184 (PROSITE_PROFILES); SSF51998 (SUPERFAMILY)	unintegrated; PFL-like; FORMATE ACETYLTRANSFERASE; AUTONOMOUS GLYCYL RADICAL COFACTOR-RELATED; PFL; PFL-like glycyl radical enzymes	Y	-	-	--	--	--	--	--
TR130__c10_g1_i7	formate acetyltransferase	486	20	3.4E-112	85.7%	4	C:cytoplasm; F:formate C-acetyltransferase activity; F:lyase activity; P:carbohydrate metabolic process	EC:2.3.1.54; EC:2.3.1	IPR004184 (PFAM); G3DSA:3.20.70.20 (GENE3D); PTHR30191 (PANTHER); PTHR30191:SF0 (PANTHER); IPR004184 (PROSITE_PROFILES); SSF51998 (SUPERFAMILY)	PFL-like; unintegrated; FORMATE ACETYLTRANSFERASE; AUTONOMOUS GLYCYL RADICAL COFACTOR-RELATED; PFL; PFL-like glycyl radical enzymes	Y	-	-	--	--	--	--	--
TR130__c10_g2_i1	formate acetyltransferase	287	20	5.6E-56	88.5%	4	C:cytoplasm; F:formate C-acetyltransferase activity; F:lyase activity; P:carbohydrate metabolic process	EC:2.3.1.54; EC:2.3.1	G3DSA:3.20.70.20 (GENE3D); IPR004184 (PFAM); PTHR30191 (PANTHER); PTHR30191:SF0 (PANTHER); IPR004184 (PROSITE_PROFILES); SSF51998 (SUPERFAMILY)	unintegrated; PFL-like; FORMATE ACETYLTRANSFERASE; AUTONOMOUS GLYCYL RADICAL COFACTOR-RELATED; PFL; PFL-like glycyl radical enzymes	Y	-	-	--	--	--	--	--
TR130__c12_g1_i1	formate acetyltransferase	234	20	5.7E-53	81.65%	4	C:cytoplasm; F:formate C-acetyltransferase activity; F:lyase activity; P:carbohydrate metabolic process	EC:2.3.1.54; EC:2.3.1	G3DSA:3.20.70.20 (GENE3D); IPR004184 (PFAM); IPR004184 (PROSITE_PROFILES); SSF51998 (SUPERFAMILY)	unintegrated; PFL-like; PFL; PFL-like glycyl radical enzymes	-	-	-	OG5_135334	micromonas sp, rcc299	DE Adenylate cyclase associated (CAP) C terminal	4	4
TR130__c13_g1_i1	formate acetyltransferase	327	20	1.9E-32	79.3%	4	C:cytoplasm; F:formate C-acetyltransferase activity; F:lyase activity; P:carbohydrate metabolic process	EC:2.3.1.54; EC:2.3.1	Coil (COILS); IPR004184 (PFAM); G3DSA:3.20.70.20 (GENE3D); PTHR30191 (PANTHER); PTHR30191:SF0 (PANTHER); IPR004184 (PROSITE_PROFILES); SSF51998 (SUPERFAMILY)	Coil; PFL-like; unintegrated; FORMATE ACETYLTRANSFERASE; AUTONOMOUS GLYCYL RADICAL COFACTOR-RELATED; PFL; PFL-like glycyl radical enzymes	-	-	-	OG5_135334	micromonas sp, rcc299	DE Adenylate cyclase associated (CAP) C terminal	4	4
TR130__c14_g1_i1	formate acetyltransferase	229	20	1.2E-35	90.15%	4	C:cytoplasm; F:formate C-acetyltransferase activity; F:lyase activity; P:carbohydrate metabolic process	EC:2.3.1.54; EC:2.3.1	G3DSA:3.20.70.20 (GENE3D); IPR004184 (PFAM); PTHR30191 (PANTHER); PTHR30191:SF0 (PANTHER); IPR004184 (PROSITE_PROFILES); SSF51998 (SUPERFAMILY)	unintegrated; PFL-like; FORMATE ACETYLTRANSFERASE; AUTONOMOUS GLYCYL RADICAL COFACTOR-RELATED; PFL; PFL-like glycyl radical enzymes	-	-	-	OG5_135334	micromonas sp, rcc299	DE Adenylate cyclase associated (CAP) C terminal	4	4
TR130__c15_g1_i1	formate acetyltransferase	241	20	4.0E-33	85.4%	4	C:cytoplasm; F:formate C-acetyltransferase activity; F:lyase activity; P:carbohydrate metabolic process	EC:2.3.1.54; EC:2.3.1	G3DSA:3.20.70.20 (GENE3D); IPR004184 (PFAM); PTHR30191 (PANTHER); PTHR30191:SF0 (PANTHER); IPR004184 (PROSITE_PROFILES); SSF51998 (SUPERFAMILY)	unintegrated; PFL-like; FORMATE ACETYLTRANSFERASE; AUTONOMOUS GLYCYL RADICAL COFACTOR-RELATED; PFL; PFL-like glycyl radical enzymes	-	-	-	OG5_135334	micromonas sp, rcc299	DE Adenylate cyclase associated (CAP) C terminal	4	4
TR131__c0_g1_i1	nadh-dependent flavin oxidoreductase	1329	20	1.4E-115	62.75%	4	P:oxidation-reduction process; F:oxidoreductase activity; F:catalytic activity; F:FMN binding	-	IPR013785 (G3DSA:3.20.20.GENE3D); IPR001155 (PFAM); PTHR22893 (PANTHER); SSF51395 (SUPERFAMILY)	Aldolase_TIM; Oxidored_FMN; NADH OXIDOREDUCTASE-RELATED; FMN-linked oxidoreductases	-	-	-	OG5_126789	pseudouridine synthase, synthase, tRNA, tRNA pseudouridine synthase	tRNA pseudouridine synthase	189	108
TR131__c0_g1_i2	nadh-dependent flavin oxidoreductase	1299	20	4.5E-117	64.6%	4	P:oxidation-reduction process; F:oxidoreductase activity; F:catalytic activity; F:FMN binding	-	IPR001155 (PFAM); IPR013785 (G3DSA:3.20.20.GENE3D); PTHR22893 (PANTHER); SSF51395 (SUPERFAMILY)	Oxidored_FMN; Aldolase_TIM; NADH OXIDOREDUCTASE-RELATED; FMN-linked oxidoreductases	-	-	-	OG5_126789	pseudouridine synthase, synthase, tRNA, tRNA pseudouridine synthase	tRNA pseudouridine synthase	189	108
TR131__c1_g1_i1	nadh-dependent flavin oxidoreductase	453	20	2.7E-50	69.65%	4	P:oxidation-reduction process; F:oxidoreductase activity; F:catalytic activity; F:FMN binding	-	IPR001155 (PFAM); IPR013785 (G3DSA:3.20.20.GENE3D); PTHR22893 (PANTHER); SSF51395 (SUPERFAMILY)	Oxidored_FMN; Aldolase_TIM; NADH OXIDOREDUCTASE-RELATED; FMN-linked oxidoreductases	Y	-	-	--	--	--	--	--
TR132__c0_g1_i1	swr1 complex bromodomain subunit brf1	2770	20	6.5E-27	61.9%	5	P:histone exchange; P:chromatin remodeling; C:Swr1 complex; C:nucleus; F:DNA binding	-	Coil (COILS); Coil (COILS); IPR001487 (PRINTS); IPR001487 (SMART); IPR000679 (SMART); IPR013088 (G3DSA:3.30.50.GENE3D); IPR000679 (PFAM); PF17035 (PFAM); IPR001487 (PFAM); IPR001487 (G3DSA:1.20.920.GENE3D); PTHR22880 (PANTHER); IPR018359 (PROSITE_PATTERNS); IPR000679 (PROSITE_PROFILES); IPR027353 (PROSITE_PROFILES); IPR001487 (PROSITE_PROFILES); IPR001487 (SUPERFAMILY); SSF57716 (SUPERFAMILY)	Coil; BROMODOMAIN; BROMO; ZnF_GATA; Znf_NHR/GATA; GATA; BET; Bromodomain; FALZ-RELATED BROMODOMAIN-CONTAINING PROTEINS; BROMODOMAIN_1; GATA_ZN_FINGER_2; NET; BROMODOMAIN_2; Glucocorticoid receptor-like (DNA-binding domain)	-	-	-	OG5_126719	ligase	HECT-domain (ubiquitin-transferase)	111	57
TR132__c1_g1_i1	---NA---	860	0	-	-		-	-	Coil (COILS); TRANSMEMBRANE (PHOBIUS); TRANSMEMBRANE (PHOBIUS); TRANSMEMBRANE (PHOBIUS); CYTOPLASMIC_DOMAIN (PHOBIUS); TRANSMEMBRANE (PHOBIUS); NON_CYTOPLASMIC_DOMAIN (PHOBIUS); CYTOPLASMIC_DOMAIN (PHOBIUS); NON_CYTOPLASMIC_DOMAIN (PHOBIUS); CYTOPLASMIC_DOMAIN (PHOBIUS); TMhelix (TMHMM); TMhelix (TMHMM); TMhelix (TMHMM); TMhelix (TMHMM)	Coil; Transmembrane region; Cytoplasmic domain; Non cytoplasmic domain; unintegrated	-	-	Y	--	--	--	--	--
TR132__c2_g1_i1	---NA---	1427	0	-	-		-	-	Coil (COILS)	Coil	-	-	-	--	--	--	--	--
TR132__c2_g2_i1	---NA---	602	0	-	-		-	-	no IPS match		-	-	-	--	--	--	--	--
TR132__c3_g1_i1	---NA---	521	0	-	-		-	-	no IPS match		-	-	-	--	--	--	--	--
TR132__c3_g1_i2	---NA---	401	0	-	-		-	-	SignalP-TM (SIGNALP_GRAM_POSITIVE)	SignalP-TM	-	Y	-	--	--	--	--	--
TR132__c3_g1_i3	---NA---	510	0	-	-		-	-	no IPS match		-	-	-	--	--	--	--	--
TR132__c3_g1_i4	---NA---	390	0	-	-		-	-	SignalP-TM (SIGNALP_GRAM_POSITIVE)	SignalP-TM	-	Y	-	--	--	--	--	--
TR132__c3_g1_i5	---NA---	404	0	-	-		-	-	TRANSMEMBRANE (PHOBIUS); CYTOPLASMIC_DOMAIN (PHOBIUS); TRANSMEMBRANE (PHOBIUS); TRANSMEMBRANE (PHOBIUS); NON_CYTOPLASMIC_DOMAIN (PHOBIUS); CYTOPLASMIC_DOMAIN (PHOBIUS); CYTOPLASMIC_DOMAIN (PHOBIUS); NON_CYTOPLASMIC_DOMAIN (PHOBIUS); TRANSMEMBRANE (PHOBIUS); NON_CYTOPLASMIC_DOMAIN (PHOBIUS); TRANSMEMBRANE (PHOBIUS); TMhelix (TMHMM); TMhelix (TMHMM); TMhelix (TMHMM); TMhelix (TMHMM); TMhelix (TMHMM)	Transmembrane region; Cytoplasmic domain; Non cytoplasmic domain; unintegrated	-	-	Y	--	--	--	--	--
TR132__c3_g1_i6	---NA---	415	0	-	-		-	-	NON_CYTOPLASMIC_DOMAIN (PHOBIUS); CYTOPLASMIC_DOMAIN (PHOBIUS); CYTOPLASMIC_DOMAIN (PHOBIUS); CYTOPLASMIC_DOMAIN (PHOBIUS); TRANSMEMBRANE (PHOBIUS); TRANSMEMBRANE (PHOBIUS); TRANSMEMBRANE (PHOBIUS); TRANSMEMBRANE (PHOBIUS); TRANSMEMBRANE (PHOBIUS); NON_CYTOPLASMIC_DOMAIN (PHOBIUS); NON_CYTOPLASMIC_DOMAIN (PHOBIUS); TMhelix (TMHMM); TMhelix (TMHMM); TMhelix (TMHMM); TMhelix (TMHMM); TMhelix (TMHMM)	Non cytoplasmic domain; Cytoplasmic domain; Transmembrane region; unintegrated	-	-	Y	--	--	--	--	--
TR132__c4_g1_i1	gdsl family lipase	1664	20	2.8E-159	60.7%	1	F:hydrolase activity	-	NON_CYTOPLASMIC_DOMAIN (PHOBIUS); NON_CYTOPLASMIC_DOMAIN (PHOBIUS); CYTOPLASMIC_DOMAIN (PHOBIUS); TRANSMEMBRANE (PHOBIUS); TRANSMEMBRANE (PHOBIUS); TMhelix (TMHMM); TMhelix (TMHMM)	Non cytoplasmic domain; Cytoplasmic domain; Transmembrane region; unintegrated	-	-	Y	OG5_164039			15	15
TR132__c4_g1_i2	gdsl family lipase	1664	20	4.3E-164	60.45%	1	F:hydrolase activity	-	CYTOPLASMIC_DOMAIN (PHOBIUS); TRANSMEMBRANE (PHOBIUS); TRANSMEMBRANE (PHOBIUS); NON_CYTOPLASMIC_DOMAIN (PHOBIUS); CYTOPLASMIC_DOMAIN (PHOBIUS); TMhelix (TMHMM); TMhelix (TMHMM)	Cytoplasmic domain; Transmembrane region; Non cytoplasmic domain; unintegrated	-	-	Y	OG5_164039			15	15
TR132__c5_g1_i1	---NA---	965	0	-	-		-	-	no IPS match		-	-	-	--	--	--	--	--
TR132__c5_g2_i1	---NA---	3419	0	-	-		-	-	no IPS match		-	-	-	--	--	--	--	--
TR132__c6_g1_i1	gdsl-like protein	723	20	2.2E-43	56.25%	3	F:hydrolase activity, acting on ester bonds; P:metabolic process; F:hydrolase activity	-	no IPS match		-	-	-	OG5_164039			15	15
TR132__c6_g1_i2	gdsl-like protein	692	20	1.5E-45	55.05%	3	F:hydrolase activity, acting on ester bonds; P:metabolic process; F:hydrolase activity	-	no IPS match		-	-	-	OG5_164039			15	15
TR132__c6_g2_i1	---NA---	232	0	-	-		-	-	TRANSMEMBRANE (PHOBIUS); SIGNAL_PEPTIDE_N_REGION (PHOBIUS); SIGNAL_PEPTIDE (PHOBIUS); NON_CYTOPLASMIC_DOMAIN (PHOBIUS); CYTOPLASMIC_DOMAIN (PHOBIUS); SIGNAL_PEPTIDE_C_REGION (PHOBIUS); SIGNAL_PEPTIDE_H_REGION (PHOBIUS); SignalP-TM (SIGNALP_EUK); SignalP-TM (SIGNALP_GRAM_POSITIVE); TMhelix (TMHMM); TMhelix (TMHMM)	Transmembrane region; Signal peptide N-region; Signal Peptide; Non cytoplasmic domain; Cytoplasmic domain; Signal peptide C-region; Signal peptide H-region; SignalP-TM; unintegrated	-	Y	Y	--	--	--	--	--
TR132__c6_g3_i1	---NA---	295	0	-	-		-	-	no IPS match		-	-	-	--	--	--	--	--
TR132__c6_g4_i1	acetylxylan partial	510	1	4.3E-6	91%	2	F:hydrolase activity, acting on ester bonds; P:metabolic process	-	NON_CYTOPLASMIC_DOMAIN (PHOBIUS); CYTOPLASMIC_DOMAIN (PHOBIUS); CYTOPLASMIC_DOMAIN (PHOBIUS); TRANSMEMBRANE (PHOBIUS); TRANSMEMBRANE (PHOBIUS)	Non cytoplasmic domain; Cytoplasmic domain; Transmembrane region	-	-	-	--	--	--	--	--
TR132__c6_g4_i2	acetylxylan partial	441	1	4.1E-6	91%	2	F:hydrolase activity, acting on ester bonds; P:metabolic process	-	TRANSMEMBRANE (PHOBIUS); NON_CYTOPLASMIC_DOMAIN (PHOBIUS); CYTOPLASMIC_DOMAIN (PHOBIUS); TRANSMEMBRANE (PHOBIUS); CYTOPLASMIC_DOMAIN (PHOBIUS)	Transmembrane region; Non cytoplasmic domain; Cytoplasmic domain	-	-	-	--	--	--	--	--
TR132__c6_g4_i3	---NA---	254	0	-	-		-	-	TRANSMEMBRANE (PHOBIUS); NON_CYTOPLASMIC_DOMAIN (PHOBIUS); CYTOPLASMIC_DOMAIN (PHOBIUS); TMhelix (TMHMM)	Transmembrane region; Non cytoplasmic domain; Cytoplasmic domain; unintegrated	-	-	Y	--	--	--	--	--
TR132__c7_g1_i1	---NA---	3469	0	-	-		-	-	Coil (COILS); Coil (COILS); Coil (COILS)	Coil	-	-	-	--	--	--	--	--
TR132__c7_g1_i2	---NA---	3060	0	-	-		-	-	Coil (COILS); Coil (COILS); Coil (COILS)	Coil	-	-	-	--	--	--	--	--
TR132__c7_g2_i1	---NA---	420	0	-	-		-	-	no IPS match		-	-	-	--	--	--	--	--
TR132__c8_g1_i1	hypothetical protein SPPG_05626	450	1	6.7E-4	67%		-	-	IPR016137 (PFAM); G3DSA:1.10.167.10 (GENE3D); IPR016137 (SUPERFAMILY)	RGS; unintegrated; Regulator of G-protein signaling, RGS	Y	-	-	--	--	--	--	--
TR132__c9_g1_i1	---NA---	338	0	-	-		-	-	no IPS match		-	-	-	--	--	--	--	--
TR132__c10_g1_i1	---NA---	272	0	-	-		-	-	CYTOPLASMIC_DOMAIN (PHOBIUS); TRANSMEMBRANE (PHOBIUS); CYTOPLASMIC_DOMAIN (PHOBIUS); NON_CYTOPLASMIC_DOMAIN (PHOBIUS); TRANSMEMBRANE (PHOBIUS); TMhelix (TMHMM); TMhelix (TMHMM)	Cytoplasmic domain; Transmembrane region; Non cytoplasmic domain; unintegrated	-	-	Y	--	--	--	--	--
TR132__c11_g1_i1	---NA---	231	0	-	-		-	-	SignalP-noTM (SIGNALP_GRAM_NEGATIVE); SignalP-TM (SIGNALP_GRAM_POSITIVE)	SignalP-noTM; SignalP-TM	-	Y	-	--	--	--	--	--
TR133__c0_g1_i1	carbohydrate-binding module family 12 protein	1260	20	2.8E-12	47.95%	4	F:hydrolase activity, hydrolyzing O-glycosyl compounds; F:carbohydrate binding; P:carbohydrate metabolic process; C:extracellular region	-	IPR006616 (SMART); IPR024518 (PFAM); IPR003610 (G3DSA:2.10.10.GENE3D); PTHR31649 (PANTHER); IPR003610 (SUPERFAMILY)	DM9; DUF3421; CBM_fam5/12; FAMILY NOT NAMED; Carbohydrate binding domain	-	-	-	NO_GROUP	--	--	--	--
TR134__c0_g1_i1	proteasome inhibitor	953	20	2.0E-10	45.35%	2	C:proteasome complex; P:ubiquitin-dependent protein catabolic process	-	IPR021625 (PFAM); IPR013886 (PFAM); PTHR13266 (PANTHER)	PI31_Prot_N; PI31_Prot_C; PROTEASOME INHIBITOR	-	-	-	OG5_135935			87	61
TR135__c0_g1_i1	---NA---	325	0	-	-		-	-	no IPS match		-	-	-	--	--	--	--	--
TR135__c1_g1_i1	endonuclease-reverse transcriptase	1139	20	2.5E-28	49.55%	7	F:nucleotidyltransferase activity; F:transferase activity; P:metabolic process; P:RNA-dependent DNA replication; F:RNA-directed DNA polymerase activity; P:nucleic acid phosphodiester bond hydrolysis; F:endonuclease activity	-	PTHR19446 (PANTHER)	REVERSE TRANSCRIPTASES	Y	-	-	--	--	--	--	--
TR135__c2_g1_i1	endonuclease-reverse transcriptase	2453	20	2.1E-28	48.7%	7	F:nucleotidyltransferase activity; F:transferase activity; P:metabolic process; P:RNA-dependent DNA replication; F:RNA-directed DNA polymerase activity; P:nucleic acid phosphodiester bond hydrolysis; F:endonuclease activity	-	IPR005135 (SUPERFAMILY)	DNase I-like	-	-	-	OG5_126614			3	1
TR135__c2_g1_i2	---NA---	753	0	-	-		-	-	no IPS match		-	-	-	--	--	--	--	--
TR135__c2_g1_i3	endonuclease-reverse transcriptase	2474	20	5.8E-29	49.55%	1	F:catalytic activity	-	IPR005135 (G3DSA:3.60.10.GENE3D); IPR005135 (SUPERFAMILY)	Endo/exonuclease/phosphatase; DNase I-like	-	-	-	OG5_126614			3	1
TR135__c3_g1_i1	---NA---	226	0	-	-		-	-	IPR005135 (G3DSA:3.60.10.GENE3D); IPR005135 (SUPERFAMILY)	Endo/exonuclease/phosphatase; DNase I-like	-	-	-	--	--	--	--	--
TR136__c0_g1_i1	ankyrin repeat protein	2088	20	7.5E-16	44.25%	4	P:protein ubiquitination; F:ubiquitin-protein transferase activity; P:nucleoside metabolic process; F:catalytic activity	-	no IPS match		-	-	-	OG5_126538	isoform, kinase	POLO box duplicated region, Protein kinase domain	26	24
TR136__c0_g2_i1	ankyrin repeat protein	2087	20	9.4E-16	44.3%	4	P:protein ubiquitination; F:ubiquitin-protein transferase activity; P:nucleoside metabolic process; F:catalytic activity	-	IPR002110 (SMART); IPR020683 (G3DSA:1.25.40.GENE3D); IPR020683 (G3DSA:1.25.40.GENE3D); IPR020683 (PFAM); PTHR24198 (PANTHER); IPR020683 (PROSITE_PROFILES); IPR002110 (PROSITE_PROFILES); IPR020683 (SUPERFAMILY); IPR020683 (SUPERFAMILY)	ANK; Ankyrin_rpt-contain_dom; Ank_2; ANKYRIN REPEAT AND PROTEIN KINASE DOMAIN-CONTAINING PROTEIN; ANK_REP_REGION; ANK_REPEAT; Ankyrin repeat	-	-	-	OG5_126538	isoform, kinase	POLO box duplicated region, Protein kinase domain	26	24
TR137__c0_g1_i1	---NA---	676	0	-	-		-	-	TRANSMEMBRANE (PHOBIUS); NON_CYTOPLASMIC_DOMAIN (PHOBIUS); CYTOPLASMIC_DOMAIN (PHOBIUS)	Transmembrane region; Non cytoplasmic domain; Cytoplasmic domain	-	-	-	--	--	--	--	--
TR137__c0_g2_i1	---NA---	279	0	-	-		-	-	no IPS match		-	-	-	--	--	--	--	--
TR137__c0_g2_i2	endonuclease-reverse transcriptase	1172	20	7.2E-20	54.05%	1	F:catalytic activity	-	CYTOPLASMIC_DOMAIN (PHOBIUS); TRANSMEMBRANE (PHOBIUS); NON_CYTOPLASMIC_DOMAIN (PHOBIUS); TRANSMEMBRANE (PHOBIUS); CYTOPLASMIC_DOMAIN (PHOBIUS); TMhelix (TMHMM)	Cytoplasmic domain; Transmembrane region; Non cytoplasmic domain; unintegrated	-	-	Y	OG5_126627		ATPase family associated with various cellular activities (AAA)	78	58
TR137__c0_g2_i3	endonuclease-reverse transcriptase	1499	20	1.0E-19	53.9%	1	F:catalytic activity	-	CYTOPLASMIC_DOMAIN (PHOBIUS); NON_CYTOPLASMIC_DOMAIN (PHOBIUS); CYTOPLASMIC_DOMAIN (PHOBIUS); TRANSMEMBRANE (PHOBIUS); TRANSMEMBRANE (PHOBIUS); TMhelix (TMHMM)	Cytoplasmic domain; Non cytoplasmic domain; Transmembrane region; unintegrated	-	-	Y	OG5_126627		ATPase family associated with various cellular activities (AAA)	78	58
TR137__c0_g2_i4	endonuclease-reverse transcriptase	2257	20	1.6E-72	49.65%	7	F:nucleotidyltransferase activity; F:transferase activity; P:metabolic process; P:RNA-dependent DNA replication; F:RNA-directed DNA polymerase activity; P:nucleic acid phosphodiester bond hydrolysis; F:endonuclease activity	-	NON_CYTOPLASMIC_DOMAIN (PHOBIUS); CYTOPLASMIC_DOMAIN (PHOBIUS); CYTOPLASMIC_DOMAIN (PHOBIUS); TRANSMEMBRANE (PHOBIUS); TRANSMEMBRANE (PHOBIUS); TMhelix (TMHMM)	Non cytoplasmic domain; Cytoplasmic domain; Transmembrane region; unintegrated	-	-	Y	OG5_126614			3	1
TR137__c0_g2_i5	rna-directed dna non ltr retrotransposon	529	2	1.9E-5	44.5%	5	F:nucleotidyltransferase activity; F:transferase activity; P:metabolic process; P:RNA-dependent DNA replication; F:RNA-directed DNA polymerase activity	-	no IPS match		-	-	-	--	--	--	--	--
TR137__c1_g1_i1	---NA---	441	0	-	-		-	-	no IPS match		-	-	-	--	--	--	--	--
TR137__c2_g1_i1	---NA---	334	0	-	-		-	-	no IPS match		-	-	-	--	--	--	--	--
TR138__c0_g1_i1	26s proteasome regulatory subunit n1	2973	20	0.0E0	81.25%	8	C:proteasome regulatory particle, base subcomplex; C:nuclear periphery; C:proteasome storage granule; F:enzyme regulator activity; F:protein binding, bridging; P:proteasome-mediated ubiquitin-dependent protein catabolic process; P:positive regulation of mitotic metaphase/anaphase transition; P:regulation of catalytic activity	-	Coil (COILS); Coil (COILS); IPR016643 (PIRSF); IPR002015 (PFAM); IPR011989 (G3DSA:1.25.10.GENE3D); IPR016643 (PTHR10943:PANTHER); PTHR10943 (PANTHER); CYTOPLASMIC_DOMAIN (PHOBIUS); TRANSMEMBRANE (PHOBIUS); NON_CYTOPLASMIC_DOMAIN (PHOBIUS); NON_CYTOPLASMIC_DOMAIN (PHOBIUS); TRANSMEMBRANE (PHOBIUS); IPR016024 (SUPERFAMILY)	Coil; 26S_protsm_Rpn1; PC_rep; ARM-like; 26S PROTEASOME NON-ATPASE REGULATORY SUBUNIT 2; 26S PROTEASOME NON-ATPASE REGULATORY SUBUNIT; Cytoplasmic domain; Transmembrane region; Non cytoplasmic domain; ARM repeat	-	-	-	OG5_127950	hypothetical protein	PI31 proteasome regulator	22	17
TR138__c0_g1_i2	26s proteasome regulatory subunit n1	2996	20	0.0E0	81.25%	8	C:proteasome regulatory particle, base subcomplex; C:nuclear periphery; C:proteasome storage granule; F:enzyme regulator activity; F:protein binding, bridging; P:proteasome-mediated ubiquitin-dependent protein catabolic process; P:positive regulation of mitotic metaphase/anaphase transition; P:regulation of catalytic activity	-	no IPS match		-	-	-	OG5_127950	hypothetical protein	PI31 proteasome regulator	22	17
TR139__c0_g1_i1	duf292-domain-containing protein	1084	20	2.8E-40	67%	2	C:intracellular membrane-bounded organelle; C:cytoplasmic part	-	IPR005061 (PFAM); PTHR12161 (PANTHER)	Ist1; UNCHARACTERIZED DUF292	-	-	-	OG5_129118	26S, proteasome, regulatory	Proteasome/cyclosome repeat	102	70
TR139__c0_g2_i1	duf292-domain-containing protein	1085	20	6.6E-31	66.65%	4	C:intracellular membrane-bounded organelle; C:cytoplasmic part; F:organic cyclic compound binding; F:heterocyclic compound binding	-	IPR005061 (PFAM); PTHR12161 (PANTHER)	Ist1; UNCHARACTERIZED DUF292	-	-	-	OG5_129118	26S, proteasome, regulatory	Proteasome/cyclosome repeat	102	70
TR139__c1_g1_i1	---NA---	252	0	-	-		-	-	SIGNAL_PEPTIDE (PHOBIUS); SIGNAL_PEPTIDE_H_REGION (PHOBIUS); NON_CYTOPLASMIC_DOMAIN (PHOBIUS); SIGNAL_PEPTIDE_C_REGION (PHOBIUS); SIGNAL_PEPTIDE_N_REGION (PHOBIUS); SignalP-noTM (SIGNALP_EUK)	Signal Peptide; Signal peptide H-region; Non cytoplasmic domain; Signal peptide C-region; Signal peptide N-region; SignalP-noTM	-	Y	-	--	--	--	--	--
TR139__c2_g1_i1	cellulosomal serpin precursor	311	4	3.7E-15	60.75%	8	C:extracellular space; F:hydrolase activity, hydrolyzing O-glycosyl compounds; P:cellulose catabolic process; F:hydrolase activity; P:metabolic process; P:carbohydrate metabolic process; F:hydrolase activity, acting on glycosyl bonds; P:polysaccharide catabolic process	-	IPR002883 (PFAM); IPR009034 (G3DSA:3.90.1220.GENE3D); IPR009034 (SUPERFAMILY)	CBM_10; Dockerin_dom_fun; Cellulose docking domain, dockering	-	-	-	--	--	--	--	--
TR139__c2_g1_i2	cellulosomal serpin precursor	504	3	8.4E-15	61.33%	1	C:extracellular space	-	IPR009034 (G3DSA:3.90.1220.GENE3D); IPR002883 (PFAM); IPR009034 (SUPERFAMILY)	Dockerin_dom_fun; CBM_10; Cellulose docking domain, dockering	-	-	-	--	--	--	--	--
TR139__c2_g2_i1	putative cellulase	505	1	2.1E-5	57%		-	-	IPR009034 (G3DSA:3.90.1220.GENE3D); IPR002883 (PFAM); IPR009034 (SUPERFAMILY)	Dockerin_dom_fun; CBM_10; Cellulose docking domain, dockering	-	-	-	--	--	--	--	--
TR139__c2_g3_i1	cellulosomal serpin precursor	311	3	7.6E-16	64%	1	C:extracellular space	-	IPR002883 (PFAM); IPR009034 (G3DSA:3.90.1220.GENE3D); IPR009034 (SUPERFAMILY)	CBM_10; Dockerin_dom_fun; Cellulose docking domain, dockering	-	-	-	--	--	--	--	--
TR139__c3_g1_i1	---NA---	331	0	-	-		-	-	no IPS match		-	-	-	--	--	--	--	--
TR139__c3_g1_i2	---NA---	252	0	-	-		-	-	no IPS match		-	-	-	--	--	--	--	--
TR139__c4_g1_i1	cellulase	651	20	1.1E-28	74.6%	4	F:mannan endo-1,4-beta-mannosidase activity; F:carbohydrate binding; P:substituted mannan metabolic process; P:cellulose catabolic process	EC:3.2.1.25; EC:3.2.1.78; EC:3.2.1	IPR009034 (G3DSA:3.90.1220.GENE3D); IPR002883 (PFAM); SIGNAL_PEPTIDE_H_REGION (PHOBIUS); NON_CYTOPLASMIC_DOMAIN (PHOBIUS); SIGNAL_PEPTIDE_C_REGION (PHOBIUS); SIGNAL_PEPTIDE (PHOBIUS); SIGNAL_PEPTIDE_N_REGION (PHOBIUS); SignalP-TM (SIGNALP_GRAM_POSITIVE); SignalP-noTM (SIGNALP_EUK); SignalP-noTM (SIGNALP_GRAM_NEGATIVE); IPR009034 (SUPERFAMILY); IPR009034 (SUPERFAMILY); IPR009034 (SUPERFAMILY)	Dockerin_dom_fun; CBM_10; Signal peptide H-region; Non cytoplasmic domain; Signal peptide C-region; Signal Peptide; Signal peptide N-region; SignalP-TM; SignalP-noTM; Cellulose docking domain, dockering	-	Y	-	--	--	--	--	--
TR139__c4_g2_i1	cellulosomal serpin precursor	1238	20	5.1E-19	63.4%	2	F:hydrolase activity, hydrolyzing O-glycosyl compounds; P:polysaccharide metabolic process	-	IPR000254 (SMART); IPR000334 (PFAM); IPR000254 (PFAM); IPR009009 (G3DSA:2.40.40.GENE3D); IPR002883 (PFAM); IPR009034 (G3DSA:3.90.1220.GENE3D); IPR000334 (PROSITE_PATTERNS); SIGNAL_PEPTIDE_N_REGION (PHOBIUS); SIGNAL_PEPTIDE (PHOBIUS); NON_CYTOPLASMIC_DOMAIN (PHOBIUS); SIGNAL_PEPTIDE_C_REGION (PHOBIUS); SIGNAL_PEPTIDE_H_REGION (PHOBIUS); IPR000254 (PROSITE_PROFILES); SignalP-noTM (SIGNALP_GRAM_NEGA…	fCBD; Glyco_hydro_45; CBM_1; RlpA-like_DPBB; CBM_10; Dockerin_dom_fun; GLYCOSYL_HYDROL_F45; Signal peptide N-region; Signal Peptide; Non cytoplasmic domain; Signal peptide C-region; Signal peptide H-region; CBM1_2; SignalP-noTM; SignalP-TM; Barwin-like endoglucanases; Cellulose-binding domain; Cellulose docking domain, dockering	Y	Y	-	--	--	--	--	--
TR139__c4_g3_i1	cellulase	474	20	3.4E-32	71.15%	2	F:hydrolase activity, hydrolyzing O-glycosyl compounds; P:cellulose catabolic process	-	IPR009034 (G3DSA:3.90.1220.GENE3D); IPR002883 (PFAM); SIGNAL_PEPTIDE (PHOBIUS); SIGNAL_PEPTIDE_C_REGION (PHOBIUS); NON_CYTOPLASMIC_DOMAIN (PHOBIUS); SIGNAL_PEPTIDE_H_REGION (PHOBIUS); SIGNAL_PEPTIDE_N_REGION (PHOBIUS); SignalP-noTM (SIGNALP_GRAM_NEGATIVE); SignalP-TM (SIGNALP_GRAM_POSITIVE); SignalP-noTM (SIGNALP_EUK); IPR009034 (SUPERFAMILY); IPR009034 (SUPERFAMILY)	Dockerin_dom_fun; CBM_10; Signal Peptide; Signal peptide C-region; Non cytoplasmic domain; Signal peptide H-region; Signal peptide N-region; SignalP-noTM; SignalP-TM; Cellulose docking domain, dockering	-	Y	-	--	--	--	--	--
TR139__c4_g3_i2	cellulase	518	20	2.8E-25	73.15%	2	F:hydrolase activity, hydrolyzing O-glycosyl compounds; P:cellulose catabolic process	-	IPR002883 (PFAM); IPR009034 (G3DSA:3.90.1220.GENE3D); SIGNAL_PEPTIDE_C_REGION (PHOBIUS); SIGNAL_PEPTIDE (PHOBIUS); SIGNAL_PEPTIDE_H_REGION (PHOBIUS); NON_CYTOPLASMIC_DOMAIN (PHOBIUS); SIGNAL_PEPTIDE_N_REGION (PHOBIUS); SignalP-noTM (SIGNALP_GRAM_NEGATIVE); SignalP-TM (SIGNALP_GRAM_POSITIVE); SignalP-noTM (SIGNALP_EUK); IPR009034 (SUPERFAMILY); IPR009034 (SUPERFAMILY)	CBM_10; Dockerin_dom_fun; Signal peptide C-region; Signal Peptide; Signal peptide H-region; Non cytoplasmic domain; Signal peptide N-region; SignalP-noTM; SignalP-TM; Cellulose docking domain, dockering	-	Y	-	--	--	--	--	--
TR139__c4_g3_i3	af177205_1cellobiohydrolase ii-like cellulase	519	20	4.2E-20	62.75%	2	F:hydrolase activity, hydrolyzing O-glycosyl compounds; P:carbohydrate metabolic process	-	IPR002883 (PFAM); IPR009034 (G3DSA:3.90.1220.GENE3D); SIGNAL_PEPTIDE_H_REGION (PHOBIUS); SIGNAL_PEPTIDE_N_REGION (PHOBIUS); NON_CYTOPLASMIC_DOMAIN (PHOBIUS); SIGNAL_PEPTIDE (PHOBIUS); SIGNAL_PEPTIDE_C_REGION (PHOBIUS); SignalP-noTM (SIGNALP_EUK); SignalP-noTM (SIGNALP_GRAM_NEGATIVE); SignalP-TM (SIGNALP_GRAM_POSITIVE); IPR009034 (SUPERFAMILY); IPR009034 (SUPERFAMILY)	CBM_10; Dockerin_dom_fun; Signal peptide H-region; Signal peptide N-region; Non cytoplasmic domain; Signal Peptide; Signal peptide C-region; SignalP-noTM; SignalP-TM; Cellulose docking domain, dockering	-	Y	-	--	--	--	--	--
TR139__c4_g3_i4	cellulase	443	20	1.5E-30	71.8%	2	F:hydrolase activity, hydrolyzing O-glycosyl compounds; P:cellulose catabolic process	-	IPR009034 (G3DSA:3.90.1220.GENE3D); IPR002883 (PFAM); SIGNAL_PEPTIDE (PHOBIUS); SIGNAL_PEPTIDE_C_REGION (PHOBIUS); SIGNAL_PEPTIDE_N_REGION (PHOBIUS); NON_CYTOPLASMIC_DOMAIN (PHOBIUS); SIGNAL_PEPTIDE_H_REGION (PHOBIUS); SignalP-noTM (SIGNALP_EUK); SignalP-noTM (SIGNALP_GRAM_NEGATIVE); SignalP-TM (SIGNALP_GRAM_POSITIVE); IPR009034 (SUPERFAMILY); IPR009034 (SUPERFAMILY)	Dockerin_dom_fun; CBM_10; Signal Peptide; Signal peptide C-region; Signal peptide N-region; Non cytoplasmic domain; Signal peptide H-region; SignalP-noTM; SignalP-TM; Cellulose docking domain, dockering	-	Y	-	--	--	--	--	--
TR139__c5_g1_i1	cellulose -beta-cellobiosidase	1588	20	0.0E0	75.75%	2	F:hydrolase activity, hydrolyzing O-glycosyl compounds; P:cellulose catabolic process	-	Coil (COILS); IPR016288 (PRINTS); IPR016288 (G3DSA:3.20.20.GENE3D); IPR002883 (PFAM); IPR016288 (PFAM); IPR009034 (G3DSA:3.90.1220.GENE3D); IPR016288 (PIRSF); IPR001524 (PROSITE_PATTERNS); SIGNAL_PEPTIDE_C_REGION (PHOBIUS); SIGNAL_PEPTIDE (PHOBIUS); NON_CYTOPLASMIC_DOMAIN (PHOBIUS); SIGNAL_PEPTIDE_H_REGION (PHOBIUS); SIGNAL_PEPTIDE_N_REGION (PHOBIUS); SignalP-noTM (SIGNALP_GRAM_NEGATIVE); SignalP…	Coil; GLHYDRLASE6; Beta_cellobiohydrolase; CBM_10; Glyco_hydro_6; Dockerin_dom_fun; Cellulase; GLYCOSYL_HYDROL_F6_2; Signal peptide C-region; Signal Peptide; Non cytoplasmic domain; Signal peptide H-region; Signal peptide N-region; SignalP-noTM; SignalP-TM; Glycosyl hydrolases family 6, cellulases; Cellulose docking domain, dockering	-	Y	-	OG5_137267	ankyrin	Ankyrin repeat	7	2
TR139__c5_g1_i2	glycoside hydrolase family 6 protein	1263	20	0.0E0	79.3%	2	F:hydrolase activity, hydrolyzing O-glycosyl compounds; P:cellulose catabolic process	-	Coil (COILS); IPR016288 (PRINTS); IPR016288 (G3DSA:3.20.20.GENE3D); IPR016288 (PFAM); IPR016288 (PIRSF); IPR001524 (PROSITE_PATTERNS); IPR016288 (SUPERFAMILY)	Coil; GLHYDRLASE6; Beta_cellobiohydrolase; Glyco_hydro_6; Cellulase; GLYCOSYL_HYDROL_F6_2; Glycosyl hydrolases family 6, cellulases	-	-	-	OG5_137267	ankyrin	Ankyrin repeat	7	2
TR139__c5_g1_i3	glycoside hydrolase family 6 protein	1337	20	0.0E0	79.3%	2	F:hydrolase activity, hydrolyzing O-glycosyl compounds; P:cellulose catabolic process	-	Coil (COILS); IPR016288 (PRINTS); IPR016288 (PIRSF); IPR016288 (PFAM); IPR016288 (G3DSA:3.20.20.GENE3D); IPR001524 (PROSITE_PATTERNS); IPR016288 (SUPERFAMILY)	Coil; GLHYDRLASE6; Cellulase; Glyco_hydro_6; Beta_cellobiohydrolase; GLYCOSYL_HYDROL_F6_2; Glycosyl hydrolases family 6, cellulases	-	-	-	OG5_137267	ankyrin	Ankyrin repeat	7	2
TR139__c5_g1_i4	-beta-cellobiosidase	863	20	4.5E-162	78.3%	2	F:hydrolase activity, hydrolyzing O-glycosyl compounds; P:cellulose catabolic process	-	Coil (COILS); IPR016288 (PRINTS); IPR016288 (PFAM); IPR016288 (PIRSF); IPR016288 (G3DSA:3.20.20.GENE3D); IPR001524 (PROSITE_PATTERNS); IPR016288 (SUPERFAMILY)	Coil; GLHYDRLASE6; Glyco_hydro_6; Cellulase; Beta_cellobiohydrolase; GLYCOSYL_HYDROL_F6_2; Glycosyl hydrolases family 6, cellulases	-	-	-	OG5_137267	ankyrin	Ankyrin repeat	7	2
TR139__c5_g1_i5	exoglucanase a	592	20	7.5E-100	78.65%	2	F:hydrolase activity, hydrolyzing O-glycosyl compounds; P:cellulose catabolic process	-	Coil (COILS); IPR016288 (PFAM); IPR016288 (G3DSA:3.20.20.GENE3D); IPR001524 (PROSITE_PATTERNS); IPR016288 (SUPERFAMILY)	Coil; Glyco_hydro_6; Beta_cellobiohydrolase; GLYCOSYL_HYDROL_F6_2; Glycosyl hydrolases family 6, cellulases	-	-	-	OG5_137267	ankyrin	Ankyrin repeat	7	2
TR139__c5_g1_i6	exoglucanase a	503	20	4.5E-78	76.85%	2	F:hydrolase activity, hydrolyzing O-glycosyl compounds; P:cellulose catabolic process	-	Coil (COILS); IPR016288 (PFAM); IPR016288 (G3DSA:3.20.20.GENE3D); IPR016288 (SUPERFAMILY)	Coil; Glyco_hydro_6; Beta_cellobiohydrolase; Glycosyl hydrolases family 6, cellulases	-	-	-	OG5_137267	ankyrin	Ankyrin repeat	7	2
TR139__c6_g1_i1	glycoside hydrolase family 6 protein	1453	20	0.0E0	75.75%	2	F:hydrolase activity, hydrolyzing O-glycosyl compounds; P:cellulose catabolic process	-	Coil (COILS); IPR016288 (PRINTS); IPR009034 (G3DSA:3.90.1220.GENE3D); IPR002883 (PFAM); IPR016288 (PIRSF); IPR016288 (G3DSA:3.20.20.GENE3D); IPR016288 (PFAM); IPR001524 (PROSITE_PATTERNS); NON_CYTOPLASMIC_DOMAIN (PHOBIUS); SIGNAL_PEPTIDE (PHOBIUS); SIGNAL_PEPTIDE_N_REGION (PHOBIUS); SIGNAL_PEPTIDE_C_REGION (PHOBIUS); SIGNAL_PEPTIDE_H_REGION (PHOBIUS); SignalP-TM (SIGNALP_GRAM_POSITIVE); SignalP-n…	Coil; GLHYDRLASE6; Dockerin_dom_fun; CBM_10; Cellulase; Beta_cellobiohydrolase; Glyco_hydro_6; GLYCOSYL_HYDROL_F6_2; Non cytoplasmic domain; Signal Peptide; Signal peptide N-region; Signal peptide C-region; Signal peptide H-region; SignalP-TM; SignalP-noTM; Glycosyl hydrolases family 6, cellulases; Cellulose docking domain, dockering	Y	Y	-	--	--	--	--	--
TR139__c6_g1_i2	cellulose -beta-cellobiosidase	1244	20	0.0E0	79.35%	2	F:hydrolase activity, hydrolyzing O-glycosyl compounds; P:cellulose catabolic process	-	Coil (COILS); IPR016288 (PRINTS); IPR016288 (G3DSA:3.20.20.GENE3D); IPR016288 (PIRSF); IPR016288 (PFAM); IPR001524 (PROSITE_PATTERNS); IPR016288 (SUPERFAMILY)	Coil; GLHYDRLASE6; Beta_cellobiohydrolase; Cellulase; Glyco_hydro_6; GLYCOSYL_HYDROL_F6_2; Glycosyl hydrolases family 6, cellulases	Y	-	-	--	--	--	--	--
TR139__c6_g1_i3	glycoside hydrolase family 6 protein	1550	20	0.0E0	75.7%	2	F:hydrolase activity, hydrolyzing O-glycosyl compounds; P:cellulose catabolic process	-	Coil (COILS); IPR016288 (PRINTS); IPR016288 (G3DSA:3.20.20.GENE3D); IPR016288 (PFAM); IPR009034 (G3DSA:3.90.1220.GENE3D); IPR002883 (PFAM); IPR016288 (PIRSF); IPR001524 (PROSITE_PATTERNS); IPR009034 (SUPERFAMILY); IPR016288 (SUPERFAMILY); IPR009034 (SUPERFAMILY)	Coil; GLHYDRLASE6; Beta_cellobiohydrolase; Glyco_hydro_6; Dockerin_dom_fun; CBM_10; Cellulase; GLYCOSYL_HYDROL_F6_2; Cellulose docking domain, dockering; Glycosyl hydrolases family 6, cellulases	Y	-	-	--	--	--	--	--
TR139__c6_g1_i4	glycoside hydrolase family 6 protein	482	20	2.4E-105	80.4%	2	F:hydrolase activity, hydrolyzing O-glycosyl compounds; P:cellulose catabolic process	-	no IPS match		Y	-	-	--	--	--	--	--
TR139__c6_g1_i5	glycoside hydrolase family 6 protein	1285	20	0.0E0	76.45%	2	F:hydrolase activity, hydrolyzing O-glycosyl compounds; P:cellulose catabolic process	-	Coil (COILS); IPR016288 (PRINTS); IPR016288 (PIRSF); IPR016288 (PFAM); IPR009034 (G3DSA:3.90.1220.GENE3D); IPR016288 (G3DSA:3.20.20.GENE3D); IPR001524 (PROSITE_PATTERNS); IPR016288 (SUPERFAMILY)	Coil; GLHYDRLASE6; Cellulase; Glyco_hydro_6; Dockerin_dom_fun; Beta_cellobiohydrolase; GLYCOSYL_HYDROL_F6_2; Glycosyl hydrolases family 6, cellulases	Y	-	-	--	--	--	--	--
TR139__c6_g1_i6	glycoside hydrolase family 6 protein	1214	20	0.0E0	79.3%	2	F:hydrolase activity, hydrolyzing O-glycosyl compounds; P:cellulose catabolic process	-	TRANSMEMBRANE (PHOBIUS); NON_CYTOPLASMIC_DOMAIN (PHOBIUS); CYTOPLASMIC_DOMAIN (PHOBIUS); SignalP-noTM (SIGNALP_EUK)	Transmembrane region; Non cytoplasmic domain; Cytoplasmic domain; SignalP-noTM	Y	Y	-	--	--	--	--	--
TR139__c6_g1_i7	glycoside hydrolase family 6 protein	1623	20	0.0E0	75.2%	2	F:hydrolase activity, hydrolyzing O-glycosyl compounds; P:cellulose catabolic process	-	Coil (COILS); IPR016288 (PRINTS); IPR009034 (G3DSA:3.90.1220.GENE3D); IPR002883 (PFAM); IPR016288 (PFAM); IPR016288 (PIRSF); IPR016288 (G3DSA:3.20.20.GENE3D); IPR001524 (PROSITE_PATTERNS); SIGNAL_PEPTIDE_C_REGION (PHOBIUS); SIGNAL_PEPTIDE_N_REGION (PHOBIUS); NON_CYTOPLASMIC_DOMAIN (PHOBIUS); SIGNAL_PEPTIDE_H_REGION (PHOBIUS); SIGNAL_PEPTIDE (PHOBIUS); SignalP-noTM (SIGNALP_GRAM_NEGATIVE); SignalP…	Coil; GLHYDRLASE6; Dockerin_dom_fun; CBM_10; Glyco_hydro_6; Cellulase; Beta_cellobiohydrolase; GLYCOSYL_HYDROL_F6_2; Signal peptide C-region; Signal peptide N-region; Non cytoplasmic domain; Signal peptide H-region; Signal Peptide; SignalP-noTM; SignalP-TM; Glycosyl hydrolases family 6, cellulases; Cellulose docking domain, dockering	Y	Y	-	--	--	--	--	--
TR139__c6_g1_i8	glycoside hydrolase family 6 protein	1521	20	0.0E0	75.75%	2	F:hydrolase activity, hydrolyzing O-glycosyl compounds; P:cellulose catabolic process	-	Coil (COILS); IPR016288 (PRINTS); IPR002883 (PFAM); IPR016288 (G3DSA:3.20.20.GENE3D); IPR016288 (PFAM); IPR016288 (PIRSF); IPR009034 (G3DSA:3.90.1220.GENE3D); IPR001524 (PROSITE_PATTERNS); NON_CYTOPLASMIC_DOMAIN (PHOBIUS); SIGNAL_PEPTIDE_N_REGION (PHOBIUS); SIGNAL_PEPTIDE_C_REGION (PHOBIUS); SIGNAL_PEPTIDE_H_REGION (PHOBIUS); SIGNAL_PEPTIDE (PHOBIUS); SignalP-noTM (SIGNALP_EUK); SignalP-noTM (SIG…	Coil; GLHYDRLASE6; CBM_10; Beta_cellobiohydrolase; Glyco_hydro_6; Cellulase; Dockerin_dom_fun; GLYCOSYL_HYDROL_F6_2; Non cytoplasmic domain; Signal peptide N-region; Signal peptide C-region; Signal peptide H-region; Signal Peptide; SignalP-noTM; SignalP-TM; Glycosyl hydrolases family 6, cellulases; Cellulose docking domain, dockering	Y	Y	-	--	--	--	--	--
TR139__c6_g2_i1	cellulase	319	20	2.2E-28	57.75%	2	F:hydrolase activity, hydrolyzing O-glycosyl compounds; P:carbohydrate metabolic process	-	TMhelix (TMHMM)	unintegrated	Y	-	Y	--	--	--	--	--
TR139__c6_g3_i1	cellulase	704	20	3.4E-25	56.7%	2	F:hydrolase activity, hydrolyzing O-glycosyl compounds; P:carbohydrate metabolic process	-	Coil (COILS); SignalP-noTM (SIGNALP_EUK); SignalP-TM (SIGNALP_GRAM_POSITIVE)	Coil; SignalP-noTM; SignalP-TM	Y	Y	-	--	--	--	--	--
TR139__c6_g4_i1	cellulase	384	20	3.6E-32	67%	4	F:mannan endo-1,4-beta-mannosidase activity; F:carbohydrate binding; P:polysaccharide catabolic process; P:substituted mannan metabolic process	EC:3.2.1.25; EC:3.2.1.78; EC:3.2.1	IPR009034 (G3DSA:3.90.1220.GENE3D); IPR002883 (PFAM); IPR009034 (SUPERFAMILY); IPR009034 (SUPERFAMILY)	Dockerin_dom_fun; CBM_10; Cellulose docking domain, dockering	Y	-	-	--	--	--	--	--
TR139__c7_g1_i1	glycoside hydrolase family 45 protein	617	20	3.7E-86	74.35%	2	F:hydrolase activity, hydrolyzing O-glycosyl compounds; P:metabolic process	-	IPR000334 (PFAM); IPR009009 (G3DSA:2.40.40.GENE3D); IPR000334 (PROSITE_PATTERNS); IPR009009 (SUPERFAMILY)	Glyco_hydro_45; RlpA-like_DPBB; GLYCOSYL_HYDROL_F45; Barwin-like endoglucanases	Y	-	-	--	--	--	--	--
TR139__c8_g1_i1	cellulase	473	16	2.4E-7	77.06%	2	F:hydrolase activity, hydrolyzing O-glycosyl compounds; P:carbohydrate metabolic process	-	IPR009034 (G3DSA:3.90.1220.GENE3D); IPR002883 (PFAM); IPR009034 (SUPERFAMILY)	Dockerin_dom_fun; CBM_10; Cellulose docking domain, dockering	-	-	-	--	--	--	--	--
TR139__c9_g1_i1	cellulosomal serpin precursor	499	20	9.3E-14	66.95%	2	F:hydrolase activity, hydrolyzing O-glycosyl compounds; P:polysaccharide catabolic process	-	IPR009034 (G3DSA:3.90.1220.GENE3D); IPR002883 (PFAM); IPR009034 (SUPERFAMILY); IPR009034 (SUPERFAMILY)	Dockerin_dom_fun; CBM_10; Cellulose docking domain, dockering	-	-	-	--	--	--	--	--
TR139__c10_g1_i1	glycoside hydrolase family 45 protein	496	20	7.0E-37	76.7%	2	F:hydrolase activity, hydrolyzing O-glycosyl compounds; P:metabolic process	-	IPR000334 (PFAM); IPR009009 (G3DSA:2.40.40.GENE3D); IPR009009 (SUPERFAMILY)	Glyco_hydro_45; RlpA-like_DPBB; Barwin-like endoglucanases	-	-	-	OG5_152893		LMBR1-like membrane protein	43	26
TR139__c11_g1_i1	---NA---	314	0	-	-		-	-	CYTOPLASMIC_DOMAIN (PHOBIUS); NON_CYTOPLASMIC_DOMAIN (PHOBIUS); TRANSMEMBRANE (PHOBIUS); TMhelix (TMHMM); TMhelix (TMHMM)	Cytoplasmic domain; Non cytoplasmic domain; Transmembrane region; unintegrated	-	-	Y	--	--	--	--	--
TR140__c0_g1_i1	ankyrin repeat protein	1542	20	2.5E-37	50.45%	2	P:protein ubiquitination; F:ubiquitin-protein transferase activity	-	Coil (COILS); IPR002110 (SMART); IPR020683 (G3DSA:1.25.40.GENE3D); IPR020683 (G3DSA:1.25.40.GENE3D); IPR020683 (PFAM); PTHR24198 (PANTHER); IPR002110 (PROSITE_PROFILES); IPR002110 (PROSITE_PROFILES); IPR020683 (PROSITE_PROFILES); IPR002110 (PROSITE_PROFILES); IPR002110 (PROSITE_PROFILES); IPR020683 (SUPERFAMILY)	Coil; ANK; Ankyrin_rpt-contain_dom; Ank_2; ANKYRIN REPEAT AND PROTEIN KINASE DOMAIN-CONTAINING PROTEIN; ANK_REPEAT; ANK_REP_REGION; Ankyrin repeat	-	-	-	OG5_126538	isoform, kinase	POLO box duplicated region, Protein kinase domain	26	24
TR141__c0_g1_i1	beta-glucosidase 12-like	1838	20	0.0E0	60.15%	2	F:beta-glucosidase activity; P:carbohydrate metabolic process	EC:3.2.1.21; EC:3.2.1	IPR001360 (PRINTS); IPR001360 (PFAM); IPR013781 (G3DSA:3.20.20.GENE3D); IPR001360 (PANTHER); IPR018120 (PROSITE_PATTERNS); SIGNAL_PEPTIDE_H_REGION (PHOBIUS); NON_CYTOPLASMIC_DOMAIN (PHOBIUS); SIGNAL_PEPTIDE_N_REGION (PHOBIUS); SIGNAL_PEPTIDE (PHOBIUS); SIGNAL_PEPTIDE_C_REGION (PHOBIUS); SignalP-TM (SIGNALP_GRAM_POSITIVE); SignalP-noTM (SIGNALP_EUK); IPR017853 (SUPERFAMILY)	GLHYDRLASE1; Glyco_hydro_1; Glyco_hydro_catalytic_dom; GLYCOSYL HYDROLASE; GLYCOSYL_HYDROL_F1_2; Signal peptide H-region; Non cytoplasmic domain; Signal peptide N-region; Signal Peptide; Signal peptide C-region; SignalP-TM; SignalP-noTM; (Trans)glycosidases	-	Y	-	OG5_126690	glycyl-tRNA, glycyl-tRNA synthetase, synthetase	tRNA synthetase class II core domain (G, H, P, S and T)	131	96
TR141__c0_g1_i2	beta-glucosidase 1b	959	20	1.3E-154	71.55%	2	F:beta-glucosidase activity; P:carbohydrate metabolic process	EC:3.2.1.21; EC:3.2.1	IPR001360 (PFAM); IPR013781 (G3DSA:3.20.20.GENE3D); IPR001360 (PANTHER); IPR018120 (PROSITE_PATTERNS); SIGNAL_PEPTIDE_N_REGION (PHOBIUS); SIGNAL_PEPTIDE_C_REGION (PHOBIUS); SIGNAL_PEPTIDE_H_REGION (PHOBIUS); NON_CYTOPLASMIC_DOMAIN (PHOBIUS); SIGNAL_PEPTIDE (PHOBIUS); SignalP-noTM (SIGNALP_EUK); SignalP-TM (SIGNALP_GRAM_POSITIVE); IPR017853 (SUPERFAMILY)	Glyco_hydro_1; Glyco_hydro_catalytic_dom; GLYCOSYL HYDROLASE; GLYCOSYL_HYDROL_F1_2; Signal peptide N-region; Signal peptide C-region; Signal peptide H-region; Non cytoplasmic domain; Signal Peptide; SignalP-noTM; SignalP-TM; (Trans)glycosidases	-	Y	-	OG5_126690	glycyl-tRNA, glycyl-tRNA synthetase, synthetase	tRNA synthetase class II core domain (G, H, P, S and T)	131	96
TR141__c0_g1_i3	beta-glucosidase 40	1253	20	0.0E0	64.7%	2	F:beta-glucosidase activity; P:carbohydrate metabolic process	EC:3.2.1.21; EC:3.2.1	IPR013781 (G3DSA:3.20.20.GENE3D); IPR001360 (PFAM); IPR001360 (PANTHER); IPR018120 (PROSITE_PATTERNS); SIGNAL_PEPTIDE_N_REGION (PHOBIUS); SIGNAL_PEPTIDE_C_REGION (PHOBIUS); SIGNAL_PEPTIDE_H_REGION (PHOBIUS); NON_CYTOPLASMIC_DOMAIN (PHOBIUS); SIGNAL_PEPTIDE (PHOBIUS); SignalP-TM (SIGNALP_GRAM_POSITIVE); SignalP-noTM (SIGNALP_EUK); IPR017853 (SUPERFAMILY)	Glyco_hydro_catalytic_dom; Glyco_hydro_1; GLYCOSYL HYDROLASE; GLYCOSYL_HYDROL_F1_2; Signal peptide N-region; Signal peptide C-region; Signal peptide H-region; Non cytoplasmic domain; Signal Peptide; SignalP-TM; SignalP-noTM; (Trans)glycosidases	-	Y	-	OG5_126690	glycyl-tRNA, glycyl-tRNA synthetase, synthetase	tRNA synthetase class II core domain (G, H, P, S and T)	131	96
TR141__c0_g1_i4	beta-glucosidase 12-like	2040	20	0.0E0	59.75%	2	F:beta-glucosidase activity; P:carbohydrate metabolic process	EC:3.2.1.21; EC:3.2.1	IPR001360 (PRINTS); IPR013781 (G3DSA:3.20.20.GENE3D); IPR001360 (PFAM); IPR001360 (PANTHER); IPR018120 (PROSITE_PATTERNS); SIGNAL_PEPTIDE_N_REGION (PHOBIUS); NON_CYTOPLASMIC_DOMAIN (PHOBIUS); SIGNAL_PEPTIDE (PHOBIUS); SIGNAL_PEPTIDE_H_REGION (PHOBIUS); SIGNAL_PEPTIDE_C_REGION (PHOBIUS); SignalP-noTM (SIGNALP_EUK); SignalP-TM (SIGNALP_GRAM_POSITIVE); IPR017853 (SUPERFAMILY)	GLHYDRLASE1; Glyco_hydro_catalytic_dom; Glyco_hydro_1; GLYCOSYL HYDROLASE; GLYCOSYL_HYDROL_F1_2; Signal peptide N-region; Non cytoplasmic domain; Signal Peptide; Signal peptide H-region; Signal peptide C-region; SignalP-noTM; SignalP-TM; (Trans)glycosidases	-	Y	-	OG5_126690	glycyl-tRNA, glycyl-tRNA synthetase, synthetase	tRNA synthetase class II core domain (G, H, P, S and T)	131	96
TR141__c0_g1_i5	hydroxyisourate hydrolase family protein	1505	20	0.0E0	63.95%	2	F:beta-glucosidase activity; P:carbohydrate metabolic process	EC:3.2.1.21; EC:3.2.1	IPR013781 (G3DSA:3.20.20.GENE3D); IPR001360 (PFAM); IPR001360 (PANTHER); IPR018120 (PROSITE_PATTERNS); SIGNAL_PEPTIDE (PHOBIUS); SIGNAL_PEPTIDE_N_REGION (PHOBIUS); NON_CYTOPLASMIC_DOMAIN (PHOBIUS); SIGNAL_PEPTIDE_C_REGION (PHOBIUS); SIGNAL_PEPTIDE_H_REGION (PHOBIUS); SignalP-TM (SIGNALP_GRAM_POSITIVE); SignalP-noTM (SIGNALP_EUK); IPR017853 (SUPERFAMILY)	Glyco_hydro_catalytic_dom; Glyco_hydro_1; GLYCOSYL HYDROLASE; GLYCOSYL_HYDROL_F1_2; Signal Peptide; Signal peptide N-region; Non cytoplasmic domain; Signal peptide C-region; Signal peptide H-region; SignalP-TM; SignalP-noTM; (Trans)glycosidases	-	Y	-	OG5_126690	glycyl-tRNA, glycyl-tRNA synthetase, synthetase	tRNA synthetase class II core domain (G, H, P, S and T)	131	96
TR141__c0_g1_i6	beta-glucosidase 1b	951	20	2.1E-153	71.9%	2	F:beta-glucosidase activity; P:carbohydrate metabolic process	EC:3.2.1.21; EC:3.2.1	IPR013781 (G3DSA:3.20.20.GENE3D); IPR001360 (PFAM); IPR001360 (PANTHER); IPR018120 (PROSITE_PATTERNS); SIGNAL_PEPTIDE (PHOBIUS); SIGNAL_PEPTIDE_N_REGION (PHOBIUS); NON_CYTOPLASMIC_DOMAIN (PHOBIUS); SIGNAL_PEPTIDE_C_REGION (PHOBIUS); SIGNAL_PEPTIDE_H_REGION (PHOBIUS); SignalP-TM (SIGNALP_GRAM_POSITIVE); SignalP-noTM (SIGNALP_EUK); IPR017853 (SUPERFAMILY)	Glyco_hydro_catalytic_dom; Glyco_hydro_1; GLYCOSYL HYDROLASE; GLYCOSYL_HYDROL_F1_2; Signal Peptide; Signal peptide N-region; Non cytoplasmic domain; Signal peptide C-region; Signal peptide H-region; SignalP-TM; SignalP-noTM; (Trans)glycosidases	-	Y	-	OG5_126690	glycyl-tRNA, glycyl-tRNA synthetase, synthetase	tRNA synthetase class II core domain (G, H, P, S and T)	131	96
TR141__c0_g1_i7	isoflavone conjugate-specific beta-glucosidase	614	20	1.4E-128	72.3%	3	C:cell wall; F:beta-glucosidase activity; P:carbohydrate metabolic process	EC:3.2.1.21; EC:3.2.1	IPR001360 (PFAM); IPR013781 (G3DSA:3.20.20.GENE3D); IPR001360 (PANTHER); IPR017853 (SUPERFAMILY)	Glyco_hydro_1; Glyco_hydro_catalytic_dom; GLYCOSYL HYDROLASE; (Trans)glycosidases	-	-	-	OG5_126690	glycyl-tRNA, glycyl-tRNA synthetase, synthetase	tRNA synthetase class II core domain (G, H, P, S and T)	131	96
TR141__c0_g1_i8	beta-glucosidase 12-like	2106	20	0.0E0	59.75%	2	F:beta-glucosidase activity; P:carbohydrate metabolic process	EC:3.2.1.21; EC:3.2.1	IPR001360 (PRINTS); IPR013781 (G3DSA:3.20.20.GENE3D); IPR001360 (PFAM); IPR001360 (PANTHER); IPR018120 (PROSITE_PATTERNS); SIGNAL_PEPTIDE_H_REGION (PHOBIUS); NON_CYTOPLASMIC_DOMAIN (PHOBIUS); SIGNAL_PEPTIDE_N_REGION (PHOBIUS); SIGNAL_PEPTIDE_C_REGION (PHOBIUS); SIGNAL_PEPTIDE (PHOBIUS); SignalP-noTM (SIGNALP_EUK); SignalP-TM (SIGNALP_GRAM_POSITIVE); IPR017853 (SUPERFAMILY)	GLHYDRLASE1; Glyco_hydro_catalytic_dom; Glyco_hydro_1; GLYCOSYL HYDROLASE; GLYCOSYL_HYDROL_F1_2; Signal peptide H-region; Non cytoplasmic domain; Signal peptide N-region; Signal peptide C-region; Signal Peptide; SignalP-noTM; SignalP-TM; (Trans)glycosidases	-	Y	-	OG5_126690	glycyl-tRNA, glycyl-tRNA synthetase, synthetase	tRNA synthetase class II core domain (G, H, P, S and T)	131	96
TR141__c0_g1_i9	beta-glucosidase 1b	884	20	1.1E-138	72.25%	2	F:beta-glucosidase activity; P:carbohydrate metabolic process	EC:3.2.1.21; EC:3.2.1	IPR013781 (G3DSA:3.20.20.GENE3D); IPR001360 (PFAM); IPR001360 (PANTHER); IPR018120 (PROSITE_PATTERNS); SIGNAL_PEPTIDE_N_REGION (PHOBIUS); NON_CYTOPLASMIC_DOMAIN (PHOBIUS); SIGNAL_PEPTIDE_C_REGION (PHOBIUS); SIGNAL_PEPTIDE_H_REGION (PHOBIUS); SIGNAL_PEPTIDE (PHOBIUS); SignalP-noTM (SIGNALP_EUK); SignalP-TM (SIGNALP_GRAM_POSITIVE); IPR017853 (SUPERFAMILY)	Glyco_hydro_catalytic_dom; Glyco_hydro_1; GLYCOSYL HYDROLASE; GLYCOSYL_HYDROL_F1_2; Signal peptide N-region; Non cytoplasmic domain; Signal peptide C-region; Signal peptide H-region; Signal Peptide; SignalP-noTM; SignalP-TM; (Trans)glycosidases	-	Y	-	OG5_126690	glycyl-tRNA, glycyl-tRNA synthetase, synthetase	tRNA synthetase class II core domain (G, H, P, S and T)	131	96
TR141__c0_g1_i10	beta-glucosidase 12-like	2003	20	0.0E0	60.5%	2	F:beta-glucosidase activity; P:carbohydrate metabolic process	EC:3.2.1.21; EC:3.2.1	IPR001360 (PRINTS); IPR001360 (PFAM); IPR013781 (G3DSA:3.20.20.GENE3D); IPR001360 (PANTHER); IPR018120 (PROSITE_PATTERNS); SIGNAL_PEPTIDE_H_REGION (PHOBIUS); SIGNAL_PEPTIDE (PHOBIUS); SIGNAL_PEPTIDE_N_REGION (PHOBIUS); NON_CYTOPLASMIC_DOMAIN (PHOBIUS); SIGNAL_PEPTIDE_C_REGION (PHOBIUS); SignalP-TM (SIGNALP_GRAM_POSITIVE); SignalP-noTM (SIGNALP_EUK); IPR017853 (SUPERFAMILY)	GLHYDRLASE1; Glyco_hydro_1; Glyco_hydro_catalytic_dom; GLYCOSYL HYDROLASE; GLYCOSYL_HYDROL_F1_2; Signal peptide H-region; Signal Peptide; Signal peptide N-region; Non cytoplasmic domain; Signal peptide C-region; SignalP-TM; SignalP-noTM; (Trans)glycosidases	-	Y	-	OG5_126690	glycyl-tRNA, glycyl-tRNA synthetase, synthetase	tRNA synthetase class II core domain (G, H, P, S and T)	131	96
TR141__c0_g2_i1	beta-glucosidase cel1d	262	5	1.6E-19	63.4%	1	F:hydrolase activity, acting on glycosyl bonds	-	IPR013781 (G3DSA:3.20.20.GENE3D); IPR001360 (PFAM); IPR018120 (PROSITE_PATTERNS); IPR017853 (SUPERFAMILY)	Glyco_hydro_catalytic_dom; Glyco_hydro_1; GLYCOSYL_HYDROL_F1_2; (Trans)glycosidases	-	-	-	OG5_126690	glycyl-tRNA, glycyl-tRNA synthetase, synthetase	tRNA synthetase class II core domain (G, H, P, S and T)	131	96
TR141__c0_g3_i1	beta-glucosidase cel1c	366	4	1.2E-9	57.75%	1	F:hydrolase activity	-	IPR001360 (PFAM); IPR013781 (G3DSA:3.20.20.GENE3D); IPR018120 (PROSITE_PATTERNS); SIGNAL_PEPTIDE (PHOBIUS); SIGNAL_PEPTIDE_H_REGION (PHOBIUS); SIGNAL_PEPTIDE_C_REGION (PHOBIUS); SIGNAL_PEPTIDE_N_REGION (PHOBIUS); NON_CYTOPLASMIC_DOMAIN (PHOBIUS); SignalP-noTM (SIGNALP_EUK); SignalP-TM (SIGNALP_GRAM_POSITIVE); IPR017853 (SUPERFAMILY)	Glyco_hydro_1; Glyco_hydro_catalytic_dom; GLYCOSYL_HYDROL_F1_2; Signal Peptide; Signal peptide H-region; Signal peptide C-region; Signal peptide N-region; Non cytoplasmic domain; SignalP-noTM; SignalP-TM; (Trans)glycosidases	-	Y	-	--	--	--	--	--
TR142__c0_g1_i1	---NA---	324	0	-	-		-	-	no IPS match		-	-	-	--	--	--	--	--
TR143__c0_g1_i1	e3 ubiquitin-protein ligase ring1-like	731	20	2.0E-50	60.8%	4	F:metal ion binding; F:zinc ion binding; C:plastid; P:response to chitin	-	IPR001841 (SMART); IPR013083 (G3DSA:3.30.40.GENE3D); IPR001841 (PFAM); PTHR22763 (PANTHER); IPR001841 (PROSITE_PROFILES); SSF57850 (SUPERFAMILY)	RING; Znf_RING/FYVE/PHD; zf-RING_2; RING ZINC FINGER PROTEIN; ZF_RING_2; RING/U-box	-	-	-	OG5_128998			20	2
TR144__c0_g1_i1	mannan endo- -beta-mannosidase	262	20	1.4E-26	67.65%	3	F:mannan endo-1,4-beta-mannosidase activity; F:carbohydrate binding; P:substituted mannan metabolic process	EC:3.2.1.25; EC:3.2.1.78; EC:3.2.1	no IPS match		-	-	-	--	--	--	--	--
TR144__c0_g2_i1	mannan endo- -beta-mannosidase	261	20	1.5E-36	66.7%	3	F:mannan endo-1,4-beta-mannosidase activity; F:carbohydrate binding; P:substituted mannan metabolic process	EC:3.2.1.25; EC:3.2.1.78; EC:3.2.1	PF16990 (PFAM); IPR008979 (G3DSA:2.60.120.GENE3D); IPR008979 (SUPERFAMILY)	CBM_35; Galactose-bd-like; Galactose-binding domain-like	-	-	-	--	--	--	--	--
TR144__c1_g1_i1	mannan endo- -beta-mannosidase	2271	20	0.0E0	60.55%	3	F:mannan endo-1,4-beta-mannosidase activity; F:carbohydrate binding; P:substituted mannan metabolic process	EC:3.2.1.25; EC:3.2.1.78; EC:3.2.1	IPR000805 (PRINTS); PF16990 (PFAM); IPR013781 (G3DSA:3.20.20.GENE3D); IPR022790 (PFAM); IPR009034 (G3DSA:3.90.1220.GENE3D); IPR008979 (G3DSA:2.60.120.GENE3D); IPR002883 (PFAM); TRANSMEMBRANE (PHOBIUS); CYTOPLASMIC_DOMAIN (PHOBIUS); TRANSMEMBRANE (PHOBIUS); NON_CYTOPLASMIC_DOMAIN (PHOBIUS); NON_CYTOPLASMIC_DOMAIN (PHOBIUS); IPR005084 (PROSITE_PROFILES); IPR009034 (SUPERFAMILY); IPR017853 (SUPERFAM…	GLHYDRLASE26; CBM_35; Glyco_hydro_catalytic_dom; Glyco_hydro_26; Dockerin_dom_fun; Galactose-bd-like; CBM_10; Transmembrane region; Cytoplasmic domain; Non cytoplasmic domain; CBM6; Cellulose docking domain, dockering; (Trans)glycosidases; Galactose-binding domain-like; unintegrated	-	-	Y	OG5_210666	dependent, kinase, protein kinase	Protein kinase domain	400	68
TR144__c2_g1_i1	non-catalytic protein 1	1481	20	7.0E-149	71.9%	2	F:hydrolase activity, hydrolyzing O-glycosyl compounds; P:polysaccharide metabolic process	-	G3DSA:2.60.120.360 (GENE3D); IPR008979 (SUPERFAMILY); IPR008979 (SUPERFAMILY)	unintegrated; Galactose-binding domain-like	Y	-	-	--	--	--	--	--
TR144__c2_g2_i1	mannan endo- -beta-mannosidase	1581	20	0.0E0	61.35%	3	F:mannan endo-1,4-beta-mannosidase activity; F:carbohydrate binding; P:substituted mannan metabolic process	EC:3.2.1.25; EC:3.2.1.78; EC:3.2.1	IPR000805 (PRINTS); IPR013781 (G3DSA:3.20.20.GENE3D); PF16990 (PFAM); IPR002883 (PFAM); IPR009034 (G3DSA:3.90.1220.GENE3D); IPR022790 (PFAM); IPR008979 (G3DSA:2.60.120.GENE3D); IPR005084 (PROSITE_PROFILES); IPR009034 (SUPERFAMILY); IPR017853 (SUPERFAMILY); IPR008979 (SUPERFAMILY)	GLHYDRLASE26; Glyco_hydro_catalytic_dom; CBM_35; CBM_10; Dockerin_dom_fun; Glyco_hydro_26; Galactose-bd-like; CBM6; Cellulose docking domain, dockering; (Trans)glycosidases; Galactose-binding domain-like	Y	-	-	--	--	--	--	--
TR144__c2_g2_i2	mannan endo- -beta-mannosidase	1596	20	0.0E0	59.6%	3	F:mannan endo-1,4-beta-mannosidase activity; F:carbohydrate binding; P:substituted mannan metabolic process	EC:3.2.1.25; EC:3.2.1.78; EC:3.2.1	IPR000805 (PRINTS); IPR009034 (G3DSA:3.90.1220.GENE3D); PF16990 (PFAM); IPR008979 (G3DSA:2.60.120.GENE3D); IPR013781 (G3DSA:3.20.20.GENE3D); IPR022790 (PFAM); IPR002883 (PFAM); IPR005084 (PROSITE_PROFILES); IPR009034 (SUPERFAMILY); IPR017853 (SUPERFAMILY); IPR008979 (SUPERFAMILY)	GLHYDRLASE26; Dockerin_dom_fun; CBM_35; Galactose-bd-like; Glyco_hydro_catalytic_dom; Glyco_hydro_26; CBM_10; CBM6; Cellulose docking domain, dockering; (Trans)glycosidases; Galactose-binding domain-like	Y	-	-	--	--	--	--	--
TR145__c1_g1_i1	glycoside hydrolase family partial	737	20	4.2E-114	62.35%	2	F:feruloyl esterase activity; P:metabolic process	EC:3.1.1.73; EC:3.1.1.1	IPR000801 (PFAM); IPR029058 (G3DSA:3.40.50.GENE3D); IPR029058 (SUPERFAMILY)	Esterase; AB_hydrolase; alpha/beta-Hydrolases	-	-	-	--	--	--	--	--
TR145__c1_g1_i2	glycoside hydrolase family partial	756	20	5.6E-77	60.5%	2	F:hydrolase activity; P:metabolic process	-	IPR000801 (PFAM); IPR029058 (G3DSA:3.40.50.GENE3D); SIGNAL_PEPTIDE_C_REGION (PHOBIUS); SIGNAL_PEPTIDE_N_REGION (PHOBIUS); SIGNAL_PEPTIDE_H_REGION (PHOBIUS); NON_CYTOPLASMIC_DOMAIN (PHOBIUS); SIGNAL_PEPTIDE (PHOBIUS); PS51257 (PROSITE_PROFILES); SignalP-noTM (SIGNALP_EUK); IPR029058 (SUPERFAMILY)	Esterase; AB_hydrolase; Signal peptide C-region; Signal peptide N-region; Signal peptide H-region; Non cytoplasmic domain; Signal Peptide; PROKAR_LIPOPROTEIN; SignalP-noTM; alpha/beta-Hydrolases	-	Y	-	OG5_137223		Mre11 DNA-binding presumed domain, Calcineurin-like phosphoesterase	101	70
TR145__c1_g1_i3	enterochelin esterase	1025	20	1.1E-116	62.5%	2	F:feruloyl esterase activity; P:metabolic process	EC:3.1.1.73; EC:3.1.1.1	IPR029058 (G3DSA:3.40.50.GENE3D); IPR029058 (G3DSA:3.40.50.GENE3D); IPR000801 (PFAM); IPR029058 (SUPERFAMILY); IPR029058 (SUPERFAMILY)	AB_hydrolase; Esterase; alpha/beta-Hydrolases	-	-	-	OG5_137223		Mre11 DNA-binding presumed domain, Calcineurin-like phosphoesterase	101	70
TR145__c1_g1_i4	feruloyl esterase est1a	1201	20	6.2E-114	60.8%	1	F:hydrolase activity	-	IPR029058 (G3DSA:3.40.50.GENE3D); IPR000801 (PFAM); SIGNAL_PEPTIDE_N_REGION (PHOBIUS); SIGNAL_PEPTIDE_C_REGION (PHOBIUS); NON_CYTOPLASMIC_DOMAIN (PHOBIUS); SIGNAL_PEPTIDE (PHOBIUS); SIGNAL_PEPTIDE_H_REGION (PHOBIUS); SignalP-noTM (SIGNALP_GRAM_NEGATIVE); SignalP-noTM (SIGNALP_EUK); SignalP-TM (SIGNALP_GRAM_POSITIVE); IPR029058 (SUPERFAMILY)	AB_hydrolase; Esterase; Signal peptide N-region; Signal peptide C-region; Non cytoplasmic domain; Signal Peptide; Signal peptide H-region; SignalP-noTM; SignalP-TM; alpha/beta-Hydrolases	-	Y	-	OG5_137223		Mre11 DNA-binding presumed domain, Calcineurin-like phosphoesterase	101	70
TR145__c1_g1_i5	Fae1A	233	1	1.0E-11	88%	2	F:feruloyl esterase activity; P:metabolic process	EC:3.1.1.73; EC:3.1.1.1	no IPS match		-	-	-	--	--	--	--	--
TR145__c1_g1_i6	enterochelin esterase	1241	20	4.5E-115	62.4%	2	F:feruloyl esterase activity; P:metabolic process	EC:3.1.1.73; EC:3.1.1.1	IPR029058 (G3DSA:3.40.50.GENE3D); IPR000801 (PFAM); IPR029058 (G3DSA:3.40.50.GENE3D); IPR029058 (SUPERFAMILY); IPR029058 (SUPERFAMILY)	AB_hydrolase; Esterase; alpha/beta-Hydrolases	-	-	-	OG5_137223		Mre11 DNA-binding presumed domain, Calcineurin-like phosphoesterase	101	70
TR145__c1_g1_i7	Fae1A	229	1	1.6E-14	89%	2	F:feruloyl esterase activity; P:metabolic process	EC:3.1.1.73; EC:3.1.1.1	IPR029058 (G3DSA:3.40.50.GENE3D)	AB_hydrolase	-	-	-	--	--	--	--	--
TR145__c1_g1_i8	enterochelin esterase	1241	20	3.9E-115	62.4%	2	F:feruloyl esterase activity; P:metabolic process	EC:3.1.1.73; EC:3.1.1.1	IPR029058 (G3DSA:3.40.50.GENE3D); IPR000801 (PFAM); IPR029058 (G3DSA:3.40.50.GENE3D); IPR029058 (SUPERFAMILY); IPR029058 (SUPERFAMILY)	AB_hydrolase; Esterase; alpha/beta-Hydrolases	-	-	-	OG5_137223		Mre11 DNA-binding presumed domain, Calcineurin-like phosphoesterase	101	70
TR145__c1_g1_i9	enterochelin esterase	488	20	2.6E-96	68%	2	F:feruloyl esterase activity; P:metabolic process	EC:3.1.1.73; EC:3.1.1.1	IPR000801 (PFAM); IPR029058 (G3DSA:3.40.50.GENE3D); IPR029058 (SUPERFAMILY)	Esterase; AB_hydrolase; alpha/beta-Hydrolases	-	-	-	--	--	--	--	--
TR145__c1_g1_i10	glycoside hydrolase family 43	242	20	1.2E-39	67.25%	3	F:hydrolase activity, acting on glycosyl bonds; F:feruloyl esterase activity; P:carbohydrate metabolic process	EC:3.1.1.73; EC:3.1.1.1	IPR029058 (G3DSA:3.40.50.GENE3D); IPR029058 (SUPERFAMILY)	AB_hydrolase; alpha/beta-Hydrolases	-	-	-	--	--	--	--	--
TR145__c1_g2_i1	feruloyl esterase est1a	646	20	1.3E-72	64.75%	1	F:hydrolase activity	-	IPR000801 (PFAM); IPR029058 (G3DSA:3.40.50.GENE3D); IPR029058 (SUPERFAMILY)	Esterase; AB_hydrolase; alpha/beta-Hydrolases	-	-	-	OG5_137223		Mre11 DNA-binding presumed domain, Calcineurin-like phosphoesterase	101	70
TR145__c1_g3_i1	cellulosomal serpin precursor	430	20	1.2E-12	65.9%	2	F:hydrolase activity, hydrolyzing O-glycosyl compounds; P:polysaccharide metabolic process	-	IPR002883 (PFAM); IPR009034 (G3DSA:3.90.1220.GENE3D); IPR009034 (SUPERFAMILY)	CBM_10; Dockerin_dom_fun; Cellulose docking domain, dockering	-	-	-	--	--	--	--	--
TR145__c1_g4_i1	endo- beta-mannanase	275	20	1.9E-18	63.45%	2	F:hydrolase activity, hydrolyzing O-glycosyl compounds; P:polysaccharide metabolic process	-	IPR002883 (PFAM); IPR009034 (G3DSA:3.90.1220.GENE3D); IPR009034 (SUPERFAMILY); IPR009034 (SUPERFAMILY)	CBM_10; Dockerin_dom_fun; Cellulose docking domain, dockering	-	-	-	--	--	--	--	--
TR145__c1_g5_i1	feruloyl esterase est1a	670	20	2.9E-74	63.6%	2	F:hydrolase activity; P:metabolic process	-	IPR029058 (G3DSA:3.40.50.GENE3D); IPR000801 (PFAM); IPR029058 (SUPERFAMILY)	AB_hydrolase; Esterase; alpha/beta-Hydrolases	-	-	-	OG5_137223		Mre11 DNA-binding presumed domain, Calcineurin-like phosphoesterase	101	70
TR146__c3_g1_i1	rna-directed dna non ltr retrotransposon	660	3	4.6E-7	44.33%	5	F:nucleotidyltransferase activity; F:transferase activity; P:metabolic process; P:RNA-dependent DNA replication; F:RNA-directed DNA polymerase activity	-	TRANSMEMBRANE (PHOBIUS); CYTOPLASMIC_DOMAIN (PHOBIUS); NON_CYTOPLASMIC_DOMAIN (PHOBIUS); TMhelix (TMHMM)	Transmembrane region; Cytoplasmic domain; Non cytoplasmic domain; unintegrated	-	-	Y	--	--	--	--	--
TR146__c3_g2_i1	rna-directed dna non ltr retrotransposon	661	2	2.1E-5	46%		-	-	CYTOPLASMIC_DOMAIN (PHOBIUS); TRANSMEMBRANE (PHOBIUS); NON_CYTOPLASMIC_DOMAIN (PHOBIUS); TMhelix (TMHMM)	Cytoplasmic domain; Transmembrane region; Non cytoplasmic domain; unintegrated	-	-	Y	--	--	--	--	--
TR146__c5_g1_i1	---NA---	248	0	-	-		-	-	no IPS match		-	-	-	--	--	--	--	--
TR146__c5_g2_i1	PREDICTED: uncharacterized protein LOC105842911	247	1	2.0E-5	50%		-	-	no IPS match		-	-	-	OG5_133543		Cut8	18	14
TR146__c6_g1_i1	---NA---	683	0	-	-		-	-	IPR005135 (G3DSA:3.60.10.GENE3D); IPR005135 (SUPERFAMILY)	Endo/exonuclease/phosphatase; DNase I-like	-	-	-	--	--	--	--	--
TR146__c6_g2_i1	rna-dependent dna polymerase	1983	6	6.6E-5	55.83%	2	F:nucleic acid binding; F:zinc ion binding	-	IPR005135 (PFAM); IPR005135 (G3DSA:3.60.10.GENE3D); IPR005135 (SUPERFAMILY)	Exo_endo_phos; Endo/exonuclease/phosphatase; DNase I-like	-	-	-	--	--	--	--	--
TR146__c6_g3_i1	---NA---	552	0	-	-		-	-	no IPS match		-	-	-	--	--	--	--	--
TR146__c7_g1_i1	---NA---	459	0	-	-		-	-	CYTOPLASMIC_DOMAIN (PHOBIUS); TRANSMEMBRANE (PHOBIUS); NON_CYTOPLASMIC_DOMAIN (PHOBIUS)	Cytoplasmic domain; Transmembrane region; Non cytoplasmic domain	-	-	-	--	--	--	--	--
TR146__c7_g1_i2	---NA---	307	0	-	-		-	-	no IPS match		-	-	-	--	--	--	--	--
TR146__c7_g1_i3	---NA---	281	0	-	-		-	-	no IPS match		-	-	-	--	--	--	--	--
TR146__c7_g2_i1	---NA---	827	0	-	-		-	-	IPR005135 (G3DSA:3.60.10.GENE3D); IPR005135 (SUPERFAMILY)	Endo/exonuclease/phosphatase; DNase I-like	-	-	-	--	--	--	--	--
TR146__c7_g2_i2	---NA---	746	0	-	-		-	-	CYTOPLASMIC_DOMAIN (PHOBIUS); TRANSMEMBRANE (PHOBIUS); NON_CYTOPLASMIC_DOMAIN (PHOBIUS); TMhelix (TMHMM)	Cytoplasmic domain; Transmembrane region; Non cytoplasmic domain; unintegrated	-	-	Y	--	--	--	--	--
TR146__c7_g2_i3	---NA---	754	0	-	-		-	-	IPR005135 (G3DSA:3.60.10.GENE3D); IPR005135 (SUPERFAMILY)	Endo/exonuclease/phosphatase; DNase I-like	-	-	-	--	--	--	--	--
TR146__c7_g2_i4	---NA---	819	0	-	-		-	-	no IPS match		-	-	-	--	--	--	--	--
TR146__c8_g1_i1	endonuclease-reverse transcriptase	5107	20	2.7E-65	49.05%	7	F:nucleotidyltransferase activity; F:transferase activity; P:metabolic process; P:RNA-dependent DNA replication; F:RNA-directed DNA polymerase activity; P:nucleic acid phosphodiester bond hydrolysis; F:endonuclease activity	-	IPR000477 (PFAM); IPR005135 (PFAM); IPR005135 (G3DSA:3.60.10.GENE3D); PTHR19446 (PANTHER); NON_CYTOPLASMIC_DOMAIN (PHOBIUS); NON_CYTOPLASMIC_DOMAIN (PHOBIUS); CYTOPLASMIC_DOMAIN (PHOBIUS); TRANSMEMBRANE (PHOBIUS); TRANSMEMBRANE (PHOBIUS); IPR000477 (PROSITE_PROFILES); IPR005135 (SUPERFAMILY); SSF56672 (SUPERFAMILY)	RVT_1; Exo_endo_phos_2; Endo/exonuclease/phosphatase; REVERSE TRANSCRIPTASES; Non cytoplasmic domain; Cytoplasmic domain; Transmembrane region; RT_POL; DNase I-like; DNA/RNA polymerases	-	-	-	OG5_126614			3	1
TR146__c8_g2_i1	---NA---	279	0	-	-		-	-	no IPS match		-	-	-	--	--	--	--	--
TR146__c8_g3_i1	---NA---	282	0	-	-		-	-	no IPS match		-	-	-	--	--	--	--	--
TR146__c9_g1_i1	endonuclease-reverse transcriptase	838	20	1.3E-53	54.1%	1	F:catalytic activity	-	IPR000477 (PFAM); PTHR19446 (PANTHER); IPR000477 (PROSITE_PROFILES); SSF56672 (SUPERFAMILY)	RVT_1; REVERSE TRANSCRIPTASES; RT_POL; DNA/RNA polymerases	-	-	-	OG5_126627		ATPase family associated with various cellular activities (AAA)	78	58
TR147__c0_g1_i1	dynein beta ciliary-like	1044	20	2.5E-151	66.1%	8	C:cytoplasm; C:dynein complex; C:cell projection; F:microtubule motor activity; F:ATP binding; F:ATPase activity; P:microtubule-based movement; P:metabolic process	EC:3.6.1; EC:3.6.1.3; EC:3.6.1.15	IPR013594 (PFAM); PTHR10676:SF36 (PANTHER); IPR026983 (PANTHER)	DHC_N1; DYNEIN HEAVY CHAIN 9, AXONEMAL; DYNEIN HEAVY CHAIN FAMILY PROTEIN	-	-	-	OG5_126558			543	90
TR147__c1_g1_i1	dynein heavy chain axonemal-like	1342	20	0.0E0	80.4%	9	C:dynein complex; C:motile cilium; F:microtubule motor activity; F:actin binding; F:ATP binding; F:kinase activity; F:ATPase activity; P:microtubule-based movement; P:phosphorylation	EC:3.6.1; EC:3.6.1.3; EC:3.6.1.15	IPR027417 (G3DSA:3.40.50.GENE3D); IPR013602 (PFAM); PF12774 (PFAM); PTHR10676:SF135 (PANTHER); IPR026983 (PANTHER); IPR027417 (SUPERFAMILY)	P-loop_NTPase; DHC_N2; AAA_6; DYNEIN HEAVY CHAIN 10, AXONEMAL; DYNEIN HEAVY CHAIN FAMILY PROTEIN; P-loop containing nucleoside triphosphate hydrolases	-	-	-	OG5_126558			543	90
TR147__c1_g2_i1	dynein heavy chain axonemal- partial	451	20	7.2E-87	91%	6	C:axonemal dynein complex; F:microtubule motor activity; F:ATP binding; F:ATPase activity; P:cilium movement; P:metabolic process	EC:3.6.1; EC:3.6.1.3; EC:3.6.1.15	PF12774 (PFAM); IPR027417 (G3DSA:3.40.50.GENE3D); IPR026983 (PANTHER); IPR026979 (PTHR10676:PANTHER); IPR027417 (SUPERFAMILY)	AAA_6; P-loop_NTPase; DYNEIN HEAVY CHAIN FAMILY PROTEIN; DYNEIN HEAVY CHAIN 7, AXONEMAL; P-loop containing nucleoside triphosphate hydrolases	-	-	-	OG5_126558			543	90
TR147__c2_g1_i1	dynein heavy chain axonemal	1113	20	4.4E-166	78.7%	7	C:axonemal dynein complex; F:microtubule motor activity; F:ATP binding; F:ATPase activity; P:cilium or flagellum-dependent cell motility; P:microtubule-based movement; P:metabolic process	EC:3.6.1; EC:3.6.1.3; EC:3.6.1.15	IPR011704 (PFAM); PF12774 (PFAM); IPR027417 (G3DSA:3.40.50.GENE3D); IPR026983 (PANTHER); IPR026980 (PTHR10676:PANTHER); IPR027417 (SUPERFAMILY)	AAA_5; AAA_6; P-loop_NTPase; DYNEIN HEAVY CHAIN FAMILY PROTEIN; DYNEIN HEAVY CHAIN 6, AXONEMAL; P-loop containing nucleoside triphosphate hydrolases	-	-	-	OG5_126558			543	90
TR147__c2_g2_i1	dynein beta ciliary-like	8111	20	0.0E0	81.05%	10	C:microtubule; C:cytoplasmic membrane-bounded vesicle; C:dynein complex; C:motile cilium; F:microtubule motor activity; F:ATP binding; F:ATPase activity; P:microtubule-based movement; P:metabolic process; P:cell projection organization	EC:3.6.1; EC:3.6.1.3; EC:3.6.1.15	Coil (COILS); Coil (COILS); Coil (COILS); Coil (COILS); PF12775 (PFAM); PF12781 (PFAM); IPR027417 (G3DSA:3.40.50.GENE3D); IPR024743 (PFAM); IPR004273 (PFAM); IPR024317 (PFAM); PTHR10676:SF36 (PANTHER); IPR026983 (PANTHER); IPR027417 (SUPERFAMILY)	Coil; AAA_7; AAA_9; P-loop_NTPase; MT; Dynein_heavy; AAA_8; DYNEIN HEAVY CHAIN 9, AXONEMAL; DYNEIN HEAVY CHAIN FAMILY PROTEIN; P-loop containing nucleoside triphosphate hydrolases	-	-	-	OG5_126558			543	90
TR147__c2_g2_i2	dynein beta ciliary-like	11224	20	0.0E0	81.25%	10	C:microtubule; C:cytoplasmic membrane-bounded vesicle; C:dynein complex; C:motile cilium; F:microtubule motor activity; F:ATP binding; F:ATPase activity; P:microtubule-based movement; P:metabolic process; P:cell projection organization	EC:3.6.1; EC:3.6.1.3; EC:3.6.1.15	Coil (COILS); Coil (COILS); Coil (COILS); Coil (COILS); IPR024317 (PFAM); IPR024743 (PFAM); PF12781 (PFAM); IPR004273 (PFAM); PF12775 (PFAM); IPR027417 (G3DSA:3.40.50.GENE3D); IPR026983 (PANTHER); PTHR10676:SF36 (PANTHER); IPR027417 (SUPERFAMILY)	Coil; AAA_8; MT; AAA_9; Dynein_heavy; AAA_7; P-loop_NTPase; DYNEIN HEAVY CHAIN FAMILY PROTEIN; DYNEIN HEAVY CHAIN 9, AXONEMAL; P-loop containing nucleoside triphosphate hydrolases	-	-	-	OG5_126558			543	90
TR147__c2_g3_i1	dynein heavy chain axonemal	614	20	8.1E-110	87.95%	10	C:sperm flagellum; C:inner dynein arm; F:microtubule motor activity; F:ATP binding; F:ATPase activity; P:epithelial cilium movement; P:metabolic process; P:sperm motility; P:inner dynein arm assembly; P:cilium movement involved in cell motility	EC:3.6.1; EC:3.6.1.3; EC:3.6.1.15	PF12774 (PFAM); IPR027417 (G3DSA:3.40.50.GENE3D); IPR026983 (PANTHER); IPR026975 (PTHR10676:PANTHER); IPR027417 (SUPERFAMILY)	AAA_6; P-loop_NTPase; DYNEIN HEAVY CHAIN FAMILY PROTEIN; DYNEIN HEAVY CHAIN 1, AXONEMAL; P-loop containing nucleoside triphosphate hydrolases	-	-	-	OG5_126558			543	90
TR147__c3_g1_i1	dynein heavy chain axonemal-like	312	20	3.0E-53	88.15%	6	C:axonemal dynein complex; F:microtubule motor activity; F:ATP binding; F:ATPase activity; P:cilium movement; P:metabolic process	EC:3.6.1; EC:3.6.1.3; EC:3.6.1.15	IPR027417 (G3DSA:3.40.50.GENE3D); IPR026983 (PANTHER); IPR026975 (PTHR10676:PANTHER)	P-loop_NTPase; DYNEIN HEAVY CHAIN FAMILY PROTEIN; DYNEIN HEAVY CHAIN 1, AXONEMAL	-	-	-	OG5_126558			543	90
TR147__c4_g1_i1	dynein heavy chain axonemal-like	1395	20	0.0E0	66.2%	6	C:inner dynein arm; F:nucleotide binding; F:microtubule motor activity; F:ion binding; P:cilium movement; P:inner dynein arm assembly	EC:3.6.1; EC:3.6.1.15	Coil (COILS); Coil (COILS); Coil (COILS); IPR013602 (PFAM); IPR026983 (PANTHER); IPR026979 (PTHR10676:PANTHER)	Coil; DHC_N2; DYNEIN HEAVY CHAIN FAMILY PROTEIN; DYNEIN HEAVY CHAIN 7, AXONEMAL	-	-	-	OG5_126558			543	90
TR147__c5_g1_i1	dynein beta ciliary-like	679	20	1.1E-64	60.85%	3	F:nucleotide binding; F:nucleoside-triphosphatase activity; F:ion binding	EC:3.6.1; EC:3.6.1.15	Coil (COILS); IPR013594 (PFAM); IPR026983 (PANTHER); PTHR10676:SF36 (PANTHER)	Coil; DHC_N1; DYNEIN HEAVY CHAIN FAMILY PROTEIN; DYNEIN HEAVY CHAIN 9, AXONEMAL	-	-	-	OG5_126558			543	90
TR147__c6_g1_i1	dynein heavy chain axonemal	312	20	2.4E-41	74.7%	16	C:axonemal dynein complex; C:microtubule; C:plasma membrane; C:intraciliary transport particle B; C:motile cilium; C:ciliary basal body; F:microtubule motor activity; F:ATP binding; F:ATPase activity; F:dynein light chain binding; P:cilium movement; P:multicellular organismal development; P:metabolic process; P:motile cilium assembly; P:cell motility; P:establishment of protein localization to or…	EC:3.6.1; EC:3.6.1.3; EC:3.6.1.15	IPR027417 (G3DSA:3.40.50.GENE3D); IPR026983 (PANTHER); IPR026975 (PTHR10676:PANTHER); IPR027417 (SUPERFAMILY)	P-loop_NTPase; DYNEIN HEAVY CHAIN FAMILY PROTEIN; DYNEIN HEAVY CHAIN 1, AXONEMAL; P-loop containing nucleoside triphosphate hydrolases	-	-	-	OG5_126558			543	90
TR147__c7_g1_i1	dynein heavy chain axonemal-like	1523	20	0.0E0	83.1%	7	C:axonemal dynein complex; F:microtubule motor activity; F:calcium ion binding; F:ATP binding; F:ATPase activity; P:cilium movement; P:metabolic process	EC:3.6.1; EC:3.6.1.3; EC:3.6.1.15	PF12774 (PFAM); IPR027417 (G3DSA:3.40.50.GENE3D); IPR013602 (PFAM); IPR026979 (PTHR10676:PANTHER); IPR026983 (PANTHER); IPR027417 (SUPERFAMILY)	AAA_6; P-loop_NTPase; DHC_N2; DYNEIN HEAVY CHAIN 7, AXONEMAL; DYNEIN HEAVY CHAIN FAMILY PROTEIN; P-loop containing nucleoside triphosphate hydrolases	-	-	-	OG5_126558			543	90
TR147__c8_g1_i1	dynein heavy chain-1 domain-containing protein	432	6	1.1E-7	63.33%	7	C:dynein complex; F:ATPase activity; F:ATP binding; P:metabolic process; F:nucleotide binding; F:microtubule motor activity; P:microtubule-based movement	-	no IPS match		-	-	-	--	--	--	--	--
TR147__c9_g1_i1	dynein beta ciliary-like	661	20	6.5E-59	60.6%	2	C:cytoskeleton; F:nucleoside-triphosphatase activity	EC:3.6.1; EC:3.6.1.15	IPR013594 (PFAM); IPR026983 (PANTHER); PTHR10676:SF36 (PANTHER)	DHC_N1; DYNEIN HEAVY CHAIN FAMILY PROTEIN; DYNEIN HEAVY CHAIN 9, AXONEMAL	-	-	-	OG5_126558			543	90
TR148__c0_g1_i1	---NA---	334	0	-	-		-	-	no IPS match		-	-	-	--	--	--	--	--
TR148__c4_g1_i1	endo- beta-mannanase	381	20	8.6E-16	62.45%	2	F:hydrolase activity, hydrolyzing O-glycosyl compounds; P:polysaccharide metabolic process	-	IPR002883 (PFAM); IPR009034 (G3DSA:3.90.1220.GENE3D); IPR009034 (SUPERFAMILY); IPR009034 (SUPERFAMILY); IPR009034 (SUPERFAMILY)	CBM_10; Dockerin_dom_fun; Cellulose docking domain, dockering	Y	-	-	--	--	--	--	--
TR148__c5_g1_i1	endo- -beta-xylanase	559	20	5.8E-43	66.2%	3	F:hydrolase activity, hydrolyzing O-glycosyl compounds; P:polysaccharide catabolic process; P:cellular macromolecule metabolic process	-	CYTOPLASMIC_DOMAIN (PHOBIUS); CYTOPLASMIC_DOMAIN (PHOBIUS); NON_CYTOPLASMIC_DOMAIN (PHOBIUS); NON_CYTOPLASMIC_DOMAIN (PHOBIUS); TRANSMEMBRANE (PHOBIUS); TRANSMEMBRANE (PHOBIUS); TRANSMEMBRANE (PHOBIUS); TMhelix (TMHMM); TMhelix (TMHMM); TMhelix (TMHMM)	Cytoplasmic domain; Non cytoplasmic domain; Transmembrane region; unintegrated	Y	-	Y	--	--	--	--	--
TR148__c5_g1_i2	endo- -beta-xylanase	400	20	2.1E-25	68.3%	2	F:cellulase activity; P:cellulose catabolic process	EC:3.2.1.4	IPR002883 (PFAM); IPR009034 (G3DSA:3.90.1220.GENE3D); IPR009034 (SUPERFAMILY); IPR009034 (SUPERFAMILY)	CBM_10; Dockerin_dom_fun; Cellulose docking domain, dockering	Y	-	-	--	--	--	--	--
TR148__c5_g2_i1	endo- -beta-xylanase	314	19	1.4E-14	68.47%	2	F:cellulase activity; P:cellulose catabolic process	EC:3.2.1.4	TRANSMEMBRANE (PHOBIUS); NON_CYTOPLASMIC_DOMAIN (PHOBIUS); CYTOPLASMIC_DOMAIN (PHOBIUS); TMhelix (TMHMM); TMhelix (TMHMM)	Transmembrane region; Non cytoplasmic domain; Cytoplasmic domain; unintegrated	Y	-	Y	--	--	--	--	--
TR148__c5_g2_i2	endo- -beta-xylanase	455	20	3.3E-19	62.75%	3	F:hydrolase activity, hydrolyzing O-glycosyl compounds; P:polysaccharide catabolic process; P:cellular macromolecule metabolic process	-	IPR002883 (PFAM); IPR009034 (G3DSA:3.90.1220.GENE3D); IPR009034 (SUPERFAMILY); IPR009034 (SUPERFAMILY)	CBM_10; Dockerin_dom_fun; Cellulose docking domain, dockering	Y	-	-	--	--	--	--	--
TR148__c5_g2_i3	endo- -beta-xylanase	332	20	3.7E-24	68.2%	2	F:cellulase activity; P:cellulose catabolic process	EC:3.2.1.4	NON_CYTOPLASMIC_DOMAIN (PHOBIUS); SIGNAL_PEPTIDE_H_REGION (PHOBIUS); SIGNAL_PEPTIDE_C_REGION (PHOBIUS); SIGNAL_PEPTIDE (PHOBIUS); SIGNAL_PEPTIDE_N_REGION (PHOBIUS)	Non cytoplasmic domain; Signal peptide H-region; Signal peptide C-region; Signal Peptide; Signal peptide N-region	Y	-	-	--	--	--	--	--
TR148__c5_g3_i1	cellulase	651	20	4.0E-72	63.1%	2	F:hydrolase activity, hydrolyzing O-glycosyl compounds; P:polysaccharide catabolic process	-	IPR002883 (PFAM); IPR009034 (G3DSA:3.90.1220.GENE3D); IPR016288 (G3DSA:3.20.20.GENE3D); SIGNAL_PEPTIDE_H_REGION (PHOBIUS); NON_CYTOPLASMIC_DOMAIN (PHOBIUS); SIGNAL_PEPTIDE (PHOBIUS); SIGNAL_PEPTIDE_C_REGION (PHOBIUS); SIGNAL_PEPTIDE_N_REGION (PHOBIUS); SignalP-noTM (SIGNALP_EUK); SignalP-TM (SIGNALP_GRAM_POSITIVE); SignalP-noTM (SIGNALP_GRAM_NEGATIVE); IPR009034 (SUPERFAMILY); IPR016288 (SUPERFAM…	CBM_10; Dockerin_dom_fun; Beta_cellobiohydrolase; Signal peptide H-region; Non cytoplasmic domain; Signal Peptide; Signal peptide C-region; Signal peptide N-region; SignalP-noTM; SignalP-TM; Cellulose docking domain, dockering; Glycosyl hydrolases family 6, cellulases	Y	Y	-	--	--	--	--	--
TR148__c8_g1_i1	cellulosomal serpin precursor	247	20	2.2E-12	75.55%	7	C:extracellular region; F:cellulase activity; F:feruloyl esterase activity; P:cell wall macromolecule catabolic process; P:cellulose catabolic process; P:pectin catabolic process; P:xylan catabolic process	EC:3.1.1.73; EC:3.1.1.1; EC:3.2.1.4	IPR002883 (PFAM); IPR009034 (G3DSA:3.90.1220.GENE3D); SIGNAL_PEPTIDE (PHOBIUS); SIGNAL_PEPTIDE_C_REGION (PHOBIUS); SIGNAL_PEPTIDE_N_REGION (PHOBIUS); SIGNAL_PEPTIDE_H_REGION (PHOBIUS); NON_CYTOPLASMIC_DOMAIN (PHOBIUS); PS51257 (PROSITE_PROFILES); SignalP-TM (SIGNALP_GRAM_POSITIVE); SignalP-noTM (SIGNALP_EUK); SignalP-noTM (SIGNALP_GRAM_NEGATIVE); IPR009034 (SUPERFAMILY)	CBM_10; Dockerin_dom_fun; Signal Peptide; Signal peptide C-region; Signal peptide N-region; Signal peptide H-region; Non cytoplasmic domain; PROKAR_LIPOPROTEIN; SignalP-TM; SignalP-noTM; Cellulose docking domain, dockering	Y	Y	-	--	--	--	--	--
TR148__c8_g2_i1	glycoside hydrolase family 45 protein	559	20	2.1E-78	73.6%	2	F:hydrolase activity, hydrolyzing O-glycosyl compounds; P:metabolic process	-	IPR000334 (PFAM); IPR009009 (G3DSA:2.40.40.GENE3D); IPR009009 (SUPERFAMILY)	Glyco_hydro_45; RlpA-like_DPBB; Barwin-like endoglucanases	Y	-	-	--	--	--	--	--
TR148__c8_g2_i2	glycoside hydrolase family 45 protein	1210	20	3.3E-105	68.9%	2	F:hydrolase activity, hydrolyzing O-glycosyl compounds; P:metabolic process	-	IPR002883 (PFAM); IPR009009 (G3DSA:2.40.40.GENE3D); IPR009034 (G3DSA:3.90.1220.GENE3D); IPR000334 (PFAM); IPR000334 (PROSITE_PATTERNS); NON_CYTOPLASMIC_DOMAIN (PHOBIUS); SIGNAL_PEPTIDE_C_REGION (PHOBIUS); SIGNAL_PEPTIDE_N_REGION (PHOBIUS); SIGNAL_PEPTIDE (PHOBIUS); SIGNAL_PEPTIDE_H_REGION (PHOBIUS); SignalP-noTM (SIGNALP_GRAM_NEGATIVE); SignalP-noTM (SIGNALP_EUK); SignalP-TM (SIGNALP_GRAM_POSITIV…	CBM_10; RlpA-like_DPBB; Dockerin_dom_fun; Glyco_hydro_45; GLYCOSYL_HYDROL_F45; Non cytoplasmic domain; Signal peptide C-region; Signal peptide N-region; Signal Peptide; Signal peptide H-region; SignalP-noTM; SignalP-TM; Cellulose docking domain, dockering; Barwin-like endoglucanases	Y	Y	-	--	--	--	--	--
TR148__c9_g1_i1	glycoside hydrolase family 48	1137	20	0.0E0	66.8%	2	F:cellulase activity; P:cellulose catabolic process	EC:3.2.1.4	IPR027390 (G3DSA:4.10.870.GENE3D); IPR012341 (G3DSA:1.50.10.GENE3D); IPR000556 (PFAM); IPR008928 (SUPERFAMILY)	Endoglucanase_F_dom3; 6hp_glycosidase; Glyco_hydro_48; Six-hairpin glycosidases	Y	-	-	--	--	--	--	--
TR148__c9_g1_i2	cellulose -beta-cellobiosidase	1570	20	0.0E0	69.55%	3	F:cellulase activity; F:carbohydrate binding; P:cellulose catabolic process	EC:3.2.1.4	IPR000556 (PRINTS); IPR000556 (PFAM); IPR023309 (G3DSA:2.170.160.GENE3D); IPR012341 (G3DSA:1.50.10.GENE3D); IPR027390 (G3DSA:4.10.870.GENE3D); IPR008928 (SUPERFAMILY)	GLHYDRLASE48; Glyco_hydro_48; Endo-1-4-beta-glucanase_dom2; 6hp_glycosidase; Endoglucanase_F_dom3; Six-hairpin glycosidases	Y	-	-	--	--	--	--	--
TR148__c9_g1_i3	cellulose -beta-cellobiosidase	2015	20	0.0E0	69.35%	2	F:cellulase activity; P:cellulose catabolic process	EC:3.2.1.4	IPR000556 (PRINTS); IPR027390 (G3DSA:4.10.870.GENE3D); IPR000556 (PFAM); IPR012341 (G3DSA:1.50.10.GENE3D); IPR008928 (SUPERFAMILY)	GLHYDRLASE48; Endoglucanase_F_dom3; Glyco_hydro_48; 6hp_glycosidase; Six-hairpin glycosidases	Y	-	-	--	--	--	--	--
TR148__c9_g2_i1	cellulose -beta-cellobiosidase	272	20	8.6E-46	73.2%	3	F:cellulase activity; F:carbohydrate binding; P:cellulose catabolic process	EC:3.2.1.4	TRANSMEMBRANE (PHOBIUS); NON_CYTOPLASMIC_DOMAIN (PHOBIUS); NON_CYTOPLASMIC_DOMAIN (PHOBIUS); TRANSMEMBRANE (PHOBIUS); CYTOPLASMIC_DOMAIN (PHOBIUS)	Transmembrane region; Non cytoplasmic domain; Cytoplasmic domain	Y	-	-	--	--	--	--	--
TR148__c9_g3_i1	glycosyl hydrolase family 48 partial	319	20	1.4E-59	82.1%	2	F:cellulase activity; P:cellulose catabolic process	EC:3.2.1.4	IPR012341 (G3DSA:1.50.10.GENE3D); IPR000556 (PFAM); IPR008928 (SUPERFAMILY)	6hp_glycosidase; Glyco_hydro_48; Six-hairpin glycosidases	Y	-	-	--	--	--	--	--
TR148__c9_g1_i4	cellulose -beta-cellobiosidase	1635	20	0.0E0	70%	3	F:cellulase activity; F:carbohydrate binding; P:cellulose catabolic process	EC:3.2.1.4	IPR000556 (PRINTS); IPR000556 (PFAM); IPR027390 (G3DSA:4.10.870.GENE3D); IPR012341 (G3DSA:1.50.10.GENE3D); IPR008928 (SUPERFAMILY)	GLHYDRLASE48; Glyco_hydro_48; Endoglucanase_F_dom3; 6hp_glycosidase; Six-hairpin glycosidases	Y	-	-	--	--	--	--	--
TR148__c9_g1_i5	cellulose -beta-cellobiosidase	1555	20	0.0E0	69.95%	3	F:cellulase activity; F:carbohydrate binding; P:cellulose catabolic process	EC:3.2.1.4	IPR000556 (PRINTS); IPR012341 (G3DSA:1.50.10.GENE3D); IPR023309 (G3DSA:2.170.160.GENE3D); IPR027390 (G3DSA:4.10.870.GENE3D); IPR000556 (PFAM); IPR008928 (SUPERFAMILY)	GLHYDRLASE48; 6hp_glycosidase; Endo-1-4-beta-glucanase_dom2; Endoglucanase_F_dom3; Glyco_hydro_48; Six-hairpin glycosidases	Y	-	-	--	--	--	--	--
TR148__c9_g1_i6	cellulose -beta-cellobiosidase	1570	20	0.0E0	70.6%	3	F:cellulase activity; F:carbohydrate binding; P:cellulose catabolic process	EC:3.2.1.4	IPR000556 (PRINTS); IPR012341 (G3DSA:1.50.10.GENE3D); IPR023309 (G3DSA:2.170.160.GENE3D); IPR027390 (G3DSA:4.10.870.GENE3D); IPR000556 (PFAM); IPR008928 (SUPERFAMILY)	GLHYDRLASE48; 6hp_glycosidase; Endo-1-4-beta-glucanase_dom2; Endoglucanase_F_dom3; Glyco_hydro_48; Six-hairpin glycosidases	Y	-	-	--	--	--	--	--
TR148__c9_g1_i7	cellulose -beta-cellobiosidase	2193	20	0.0E0	69.45%	2	F:cellulase activity; P:cellulose catabolic process	EC:3.2.1.4	IPR000556 (PRINTS); IPR012341 (G3DSA:1.50.10.GENE3D); IPR000556 (PFAM); IPR027390 (G3DSA:4.10.870.GENE3D); SIGNAL_PEPTIDE_H_REGION (PHOBIUS); NON_CYTOPLASMIC_DOMAIN (PHOBIUS); SIGNAL_PEPTIDE_C_REGION (PHOBIUS); SIGNAL_PEPTIDE_N_REGION (PHOBIUS); SIGNAL_PEPTIDE (PHOBIUS); SignalP-noTM (SIGNALP_GRAM_NEGATIVE); SignalP-noTM (SIGNALP_EUK); SignalP-TM (SIGNALP_GRAM_POSITIVE); IPR008928 (SUPERFAMILY)	GLHYDRLASE48; 6hp_glycosidase; Glyco_hydro_48; Endoglucanase_F_dom3; Signal peptide H-region; Non cytoplasmic domain; Signal peptide C-region; Signal peptide N-region; Signal Peptide; SignalP-noTM; SignalP-TM; Six-hairpin glycosidases	Y	Y	-	--	--	--	--	--
TR148__c9_g1_i8	cellulose -beta-cellobiosidase	2208	20	0.0E0	70.15%	2	F:cellulase activity; P:cellulose catabolic process	EC:3.2.1.4	IPR000556 (PRINTS); IPR012341 (G3DSA:1.50.10.GENE3D); IPR000556 (PFAM); IPR027390 (G3DSA:4.10.870.GENE3D); SIGNAL_PEPTIDE_N_REGION (PHOBIUS); SIGNAL_PEPTIDE_H_REGION (PHOBIUS); SIGNAL_PEPTIDE_C_REGION (PHOBIUS); NON_CYTOPLASMIC_DOMAIN (PHOBIUS); SIGNAL_PEPTIDE (PHOBIUS); SignalP-noTM (SIGNALP_EUK); SignalP-TM (SIGNALP_GRAM_POSITIVE); SignalP-noTM (SIGNALP_GRAM_NEGATIVE); IPR008928 (SUPERFAMILY)	GLHYDRLASE48; 6hp_glycosidase; Glyco_hydro_48; Endoglucanase_F_dom3; Signal peptide N-region; Signal peptide H-region; Signal peptide C-region; Non cytoplasmic domain; Signal Peptide; SignalP-noTM; SignalP-TM; Six-hairpin glycosidases	Y	Y	-	--	--	--	--	--
TR148__c9_g1_i9	cellulose -beta-cellobiosidase	2120	20	0.0E0	69%	2	F:cellulase activity; P:cellulose catabolic process	EC:3.2.1.4	IPR000556 (PRINTS); IPR000556 (PFAM); IPR027390 (G3DSA:4.10.870.GENE3D); IPR012341 (G3DSA:1.50.10.GENE3D); SIGNAL_PEPTIDE (PHOBIUS); SIGNAL_PEPTIDE_H_REGION (PHOBIUS); NON_CYTOPLASMIC_DOMAIN (PHOBIUS); SIGNAL_PEPTIDE_N_REGION (PHOBIUS); SIGNAL_PEPTIDE_C_REGION (PHOBIUS); SignalP-TM (SIGNALP_GRAM_POSITIVE); SignalP-noTM (SIGNALP_GRAM_NEGATIVE); SignalP-noTM (SIGNALP_EUK); IPR008928 (SUPERFAMILY)	GLHYDRLASE48; Glyco_hydro_48; Endoglucanase_F_dom3; 6hp_glycosidase; Signal Peptide; Signal peptide H-region; Non cytoplasmic domain; Signal peptide N-region; Signal peptide C-region; SignalP-TM; SignalP-noTM; Six-hairpin glycosidases	Y	Y	-	--	--	--	--	--
TR148__c10_g1_i1	aconitate hydratase	2694	20	0.0E0	86.15%	8	C:cytosol; C:mitochondrial nucleoid; F:double-stranded DNA binding; F:single-stranded DNA binding; F:aconitate hydratase activity; F:4 iron, 4 sulfur cluster binding; P:mitochondrial genome maintenance; P:tricarboxylic acid cycle	EC:4.2.1.3	no IPS match		-	-	-	OG5_126691		PAS fold	10	3
TR148__c11_g1_i1	glycoside hydrolase family 45 protein	227	20	3.8E-29	77.7%	4	C:extracellular region; F:cellulase activity; F:cellulose binding; P:carbohydrate metabolic process	EC:3.2.1.4	IPR000334 (PFAM); IPR009009 (G3DSA:2.40.40.GENE3D); IPR009009 (SUPERFAMILY)	Glyco_hydro_45; RlpA-like_DPBB; Barwin-like endoglucanases	-	-	-	OG5_152893		LMBR1-like membrane protein	43	26
TR148__c12_g1_i1	carbohydrate-binding protein	1731	20	4.5E-117	58.05%		-	-	IPR002883 (PFAM); IPR009034 (G3DSA:3.90.1220.GENE3D); SIGNAL_PEPTIDE_N_REGION (PHOBIUS); SIGNAL_PEPTIDE_H_REGION (PHOBIUS); SIGNAL_PEPTIDE_C_REGION (PHOBIUS); NON_CYTOPLASMIC_DOMAIN (PHOBIUS); SIGNAL_PEPTIDE (PHOBIUS); SignalP-noTM (SIGNALP_EUK); IPR009034 (SUPERFAMILY)	CBM_10; Dockerin_dom_fun; Signal peptide N-region; Signal peptide H-region; Signal peptide C-region; Non cytoplasmic domain; Signal Peptide; SignalP-noTM; Cellulose docking domain, dockering	-	Y	-	--	--	--	--	--
TR148__c13_g1_i1	cellulose -beta-cellobiosidase	450	20	9.2E-44	71.3%	3	F:cellulase activity; F:carbohydrate binding; P:cellulose catabolic process	EC:3.2.1.4	IPR000556 (PRINTS); IPR000556 (PFAM); IPR012341 (G3DSA:1.50.10.GENE3D); SIGNAL_PEPTIDE_H_REGION (PHOBIUS); SIGNAL_PEPTIDE (PHOBIUS); SIGNAL_PEPTIDE_C_REGION (PHOBIUS); NON_CYTOPLASMIC_DOMAIN (PHOBIUS); SIGNAL_PEPTIDE_N_REGION (PHOBIUS); SignalP-noTM (SIGNALP_GRAM_NEGATIVE); SignalP-TM (SIGNALP_GRAM_POSITIVE); SignalP-noTM (SIGNALP_EUK); IPR008928 (SUPERFAMILY)	GLHYDRLASE48; Glyco_hydro_48; 6hp_glycosidase; Signal peptide H-region; Signal Peptide; Signal peptide C-region; Non cytoplasmic domain; Signal peptide N-region; SignalP-noTM; SignalP-TM; Six-hairpin glycosidases	-	Y	-	--	--	--	--	--
TR148__c14_g1_i1	cellulose -beta-cellobiosidase	265	20	2.3E-33	78.9%	4	F:cellulase activity; F:cellulose 1,4-beta-cellobiosidase activity; F:polysaccharide binding; P:cellulose catabolic process	EC:3.2.1.91; EC:3.2.1.4	IPR000556 (PFAM); IPR012341 (G3DSA:1.50.10.GENE3D); IPR008928 (SUPERFAMILY)	Glyco_hydro_48; 6hp_glycosidase; Six-hairpin glycosidases	-	-	-	--	--	--	--	--
TR148__c15_g1_i1	af449412_1cellulase cel48a precursor	525	2	1.8E-8	84%	2	F:cellulase activity; P:cellulose catabolic process	EC:3.2.1.4	SIGNAL_PEPTIDE_H_REGION (PHOBIUS); NON_CYTOPLASMIC_DOMAIN (PHOBIUS); SIGNAL_PEPTIDE_N_REGION (PHOBIUS); SIGNAL_PEPTIDE_C_REGION (PHOBIUS); SIGNAL_PEPTIDE (PHOBIUS); SignalP-noTM (SIGNALP_EUK)	Signal peptide H-region; Non cytoplasmic domain; Signal peptide N-region; Signal peptide C-region; Signal Peptide; SignalP-noTM	-	Y	-	--	--	--	--	--
TR148__c16_g1_i1	---NA---	229	0	-	-		-	-	no IPS match		-	-	-	--	--	--	--	--
TR149__c0_g1_i1	---NA---	475	0	-	-		-	-	no IPS match		-	-	-	--	--	--	--	--
TR149__c0_g1_i2	---NA---	351	0	-	-		-	-	TRANSMEMBRANE (PHOBIUS); NON_CYTOPLASMIC_DOMAIN (PHOBIUS); CYTOPLASMIC_DOMAIN (PHOBIUS)	Transmembrane region; Non cytoplasmic domain; Cytoplasmic domain	-	-	-	--	--	--	--	--
TR149__c0_g1_i3	---NA---	475	0	-	-		-	-	no IPS match		-	-	-	--	--	--	--	--
TR149__c0_g2_i1	---NA---	233	0	-	-		-	-	no IPS match		-	-	-	--	--	--	--	--
TR149__c1_g1_i1	---NA---	687	0	-	-		-	-	CYTOPLASMIC_DOMAIN (PHOBIUS); NON_CYTOPLASMIC_DOMAIN (PHOBIUS); TRANSMEMBRANE (PHOBIUS); TMhelix (TMHMM)	Cytoplasmic domain; Non cytoplasmic domain; Transmembrane region; unintegrated	-	-	Y	--	--	--	--	--
TR149__c1_g1_i2	---NA---	241	0	-	-		-	-	TRANSMEMBRANE (PHOBIUS); NON_CYTOPLASMIC_DOMAIN (PHOBIUS); CYTOPLASMIC_DOMAIN (PHOBIUS); TMhelix (TMHMM)	Transmembrane region; Non cytoplasmic domain; Cytoplasmic domain; unintegrated	-	-	Y	--	--	--	--	--
TR149__c1_g1_i3	---NA---	730	0	-	-		-	-	NON_CYTOPLASMIC_DOMAIN (PHOBIUS); CYTOPLASMIC_DOMAIN (PHOBIUS); TRANSMEMBRANE (PHOBIUS); TMhelix (TMHMM)	Non cytoplasmic domain; Cytoplasmic domain; Transmembrane region; unintegrated	-	-	Y	--	--	--	--	--
TR149__c1_g1_i4	---NA---	617	0	-	-		-	-	TRANSMEMBRANE (PHOBIUS); CYTOPLASMIC_DOMAIN (PHOBIUS); NON_CYTOPLASMIC_DOMAIN (PHOBIUS); TMhelix (TMHMM)	Transmembrane region; Cytoplasmic domain; Non cytoplasmic domain; unintegrated	-	-	Y	--	--	--	--	--
TR149__c2_g1_i1	---NA---	347	0	-	-		-	-	TRANSMEMBRANE (PHOBIUS); CYTOPLASMIC_DOMAIN (PHOBIUS); NON_CYTOPLASMIC_DOMAIN (PHOBIUS); TMhelix (TMHMM)	Transmembrane region; Cytoplasmic domain; Non cytoplasmic domain; unintegrated	-	-	Y	--	--	--	--	--
TR149__c2_g1_i2	---NA---	421	0	-	-		-	-	NON_CYTOPLASMIC_DOMAIN (PHOBIUS); TRANSMEMBRANE (PHOBIUS); CYTOPLASMIC_DOMAIN (PHOBIUS); TMhelix (TMHMM)	Non cytoplasmic domain; Transmembrane region; Cytoplasmic domain; unintegrated	-	-	Y	--	--	--	--	--
TR149__c2_g1_i3	---NA---	321	0	-	-		-	-	CYTOPLASMIC_DOMAIN (PHOBIUS); TRANSMEMBRANE (PHOBIUS); NON_CYTOPLASMIC_DOMAIN (PHOBIUS); TMhelix (TMHMM)	Cytoplasmic domain; Transmembrane region; Non cytoplasmic domain; unintegrated	-	-	Y	--	--	--	--	--
TR149__c2_g1_i4	---NA---	226	0	-	-		-	-	NON_CYTOPLASMIC_DOMAIN (PHOBIUS); CYTOPLASMIC_DOMAIN (PHOBIUS); TRANSMEMBRANE (PHOBIUS); TMhelix (TMHMM)	Non cytoplasmic domain; Cytoplasmic domain; Transmembrane region; unintegrated	-	-	Y	--	--	--	--	--
TR149__c2_g1_i5	---NA---	309	0	-	-		-	-	TRANSMEMBRANE (PHOBIUS); TRANSMEMBRANE (PHOBIUS); CYTOPLASMIC_DOMAIN (PHOBIUS); NON_CYTOPLASMIC_DOMAIN (PHOBIUS); NON_CYTOPLASMIC_DOMAIN (PHOBIUS); TMhelix (TMHMM); TMhelix (TMHMM)	Transmembrane region; Cytoplasmic domain; Non cytoplasmic domain; unintegrated	-	-	Y	--	--	--	--	--
TR149__c2_g1_i6	---NA---	231	0	-	-		-	-	no IPS match		-	-	-	--	--	--	--	--
TR149__c2_g1_i7	---NA---	346	0	-	-		-	-	TRANSMEMBRANE (PHOBIUS); NON_CYTOPLASMIC_DOMAIN (PHOBIUS); CYTOPLASMIC_DOMAIN (PHOBIUS); TMhelix (TMHMM)	Transmembrane region; Non cytoplasmic domain; Cytoplasmic domain; unintegrated	-	-	Y	--	--	--	--	--
TR149__c2_g1_i8	---NA---	245	0	-	-		-	-	CYTOPLASMIC_DOMAIN (PHOBIUS); TRANSMEMBRANE (PHOBIUS); NON_CYTOPLASMIC_DOMAIN (PHOBIUS); TMhelix (TMHMM)	Cytoplasmic domain; Transmembrane region; Non cytoplasmic domain; unintegrated	-	-	Y	--	--	--	--	--
TR149__c2_g2_i1	---NA---	288	0	-	-		-	-	no IPS match		-	-	-	--	--	--	--	--
TR149__c3_g1_i1	---NA---	362	0	-	-		-	-	no IPS match		-	-	-	--	--	--	--	--
TR150__c0_g1_i1	small g-protein ras2	1079	20	2.7E-99	85.9%	23	C:barrier septum; C:nucleus; C:cytosol; C:plasma membrane; C:cell division site; F:UTP binding; F:CTP binding; F:GTPase activity; F:GTP binding; F:GDP binding; P:mitotic cell cycle arrest in response to pheromone; P:intracellular protein transport; P:nucleocytoplasmic transport; P:positive regulation of transcription from RNA polymerase II promoter by pheromones; P:fungal-type cell wall biogenesi…	EC:3.6.1; EC:3.6.1.15	PR00449 (PRINTS); IPR020849 (SMART); IPR002041 (SMART); IPR003579 (SMART); IPR003578 (SMART); IPR027417 (G3DSA:3.40.50.GENE3D); IPR001806 (PFAM); IPR005225 (TIGRFAM); IPR020849 (PANTHER); IPR020849 (PROSITE_PROFILES); IPR027417 (SUPERFAMILY)	RASTRNSFRMNG; RAS; RAN; RAB; RHO; P-loop_NTPase; Ras; TIGR00231; FAMILY NOT NAMED; P-loop containing nucleoside triphosphate hydrolases	-	-	-	OG5_138609	finger	Zinc finger, C3HC4 type (RING finger)	78	42
TR151__c0_g1_i1	nucleoporin nic96	2266	20	1.5E-132	52.7%	1	P:nucleocytoplasmic transport	-	IPR007231 (PFAM); IPR007231 (PANTHER)	Nic96; NUCLEAR PORE COMPLEX PROTEIN NUP93 (NUCLEOPORIN NUP93) (DEAD EYE PROTEIN)	-	-	-	OG5_129616			16	11
TR152__c0_g1_i1	endo- -beta-xylanase	1047	20	2.2E-120	67.75%	3	F:endo-1,4-beta-xylanase activity; P:cellulose catabolic process; P:xylan catabolic process	EC:3.2.1.8	IPR001137 (PRINTS); IPR013319 (G3DSA:2.60.120.GENE3D); IPR001137 (PFAM); IPR009034 (G3DSA:3.90.1220.GENE3D); PTHR10587 (PANTHER); PTHR10587:SF66 (PANTHER); IPR018208 (PROSITE_PATTERNS); IPR018208 (PROSITE_PATTERNS); SignalP-noTM (SIGNALP_EUK); IPR013320 (SUPERFAMILY); TMhelix (TMHMM)	GLHYDRLASE11; Glyco_hydro_11/12; Glyco_hydro_11; Dockerin_dom_fun; GLYCOSYL TRANSFERASE-RELATED; SUBFAMILY NOT NAMED; GLYCOSYL_HYDROL_F11_2; GLYCOSYL_HYDROL_F11_1; SignalP-noTM; Concanavalin A-like lectins/glucanases; unintegrated	Y	Y	Y	--	--	--	--	--
TR153__c0_g1_i1	60s ribosomal protein l23a	704	20	1.2E-53	83.35%	20	C:nucleolus; C:cytosolic large ribosomal subunit; C:TORC2 complex; C:extracellular exosome; F:nucleotide binding; F:structural constituent of ribosome; F:protein binding; F:rRNA binding; F:poly(A) RNA binding; P:ribosomal large subunit assembly; P:nuclear-transcribed mRNA catabolic process, nonsense-mediated decay; P:cytoplasmic translation; P:translational initiation; P:translational elongation;…	-	IPR005633 (PFAM); IPR012677 (G3DSA:3.30.70.GENE3D); IPR013025 (PFAM); PTHR11620 (PANTHER); IPR001014 (PROSITE_PATTERNS); IPR013025 (HAMAP); IPR012678 (SUPERFAMILY)	Ribosomal_L23eN; Nucleotide-bd_a/b_plait; Ribosomal_L23; 60S RIBOSOMAL PROTEIN L23A; RIBOSOMAL_L23; Ribosomal_L23_A; Ribosomal proteins S24e, L23 and L15e	-	-	-	OG5_126659		Ras family	17	10
TR154__c0_g1_i1	hypothetical protein, unknown function	3289	2	6.8E-10	48%	3	P:metabolic process; C:myosin complex; F:motor activity	-	Coil (COILS); Coil (COILS); Coil (COILS); Coil (COILS); Coil (COILS); Coil (COILS); Coil (COILS); Coil (COILS); Coil (COILS); Coil (COILS); Coil (COILS); Coil (COILS); Coil (COILS); Coil (COILS); Coil (COILS)	Coil	-	-	-	OG5_126560			501	95
TR154__c0_g2_i1	---NA---	593	0	-	-		-	-	Coil (COILS)	Coil	-	-	-	OG5_141754		RNA recognition motif. (a.k.a. RRM, RBD, or RNP domain)	8	6
TR154__c1_g1_i1	---NA---	485	0	-	-		-	-	Coil (COILS); Coil (COILS); Coil (COILS)	Coil; unintegrated	-	-	-	--	--	--	--	--
TR154__c1_g1_i2	---NA---	259	0	-	-		-	-	Coil (COILS)	Coil	-	-	-	--	--	--	--	--
TR154__c1_g1_i3	---NA---	241	0	-	-		-	-	Coil (COILS); Coil (COILS)	Coil	-	-	-	--	--	--	--	--
TR154__c1_g1_i4	---NA---	317	0	-	-		-	-	Coil (COILS); Coil (COILS)	Coil	-	-	-	--	--	--	--	--
TR154__c1_g1_i5	---NA---	545	0	-	-		-	-	Coil (COILS); Coil (COILS); Coil (COILS); Coil (COILS)	Coil	-	-	-	--	--	--	--	--
TR154__c1_g1_i6	---NA---	297	0	-	-		-	-	Coil (COILS); Coil (COILS)	Coil	-	-	-	--	--	--	--	--
TR154__c1_g1_i7	---NA---	248	0	-	-		-	-	Coil (COILS)	Coil	-	-	-	--	--	--	--	--
TR154__c1_g1_i8	---NA---	317	0	-	-		-	-	Coil (COILS); Coil (COILS)	Coil	-	-	-	--	--	--	--	--
TR154__c1_g1_i9	---NA---	302	0	-	-		-	-	Coil (COILS); Coil (COILS)	Coil	-	-	-	--	--	--	--	--
TR154__c1_g1_i10	---NA---	228	0	-	-		-	-	Coil (COILS); G3DSA:1.20.58.160 (GENE3D)	Coil; unintegrated	-	-	-	--	--	--	--	--
TR154__c1_g2_i1	---NA---	1426	0	-	-		-	-	Coil (COILS); Coil (COILS); Coil (COILS); Coil (COILS); Coil (COILS)	Coil	-	-	-	OG5_126876		Uncharacterized protein family UPF0057	2	1
TR154__c1_g1_i11	---NA---	549	0	-	-		-	-	Coil (COILS); Coil (COILS); Coil (COILS)	Coil	-	-	-	--	--	--	--	--
TR154__c1_g1_i12	---NA---	386	0	-	-		-	-	Coil (COILS); Coil (COILS); Coil (COILS)	Coil	-	-	-	--	--	--	--	--
TR154__c1_g1_i13	---NA---	336	0	-	-		-	-	Coil (COILS); Coil (COILS)	Coil	-	-	-	--	--	--	--	--
TR154__c1_g1_i14	---NA---	390	0	-	-		-	-	Coil (COILS); Coil (COILS); Coil (COILS)	Coil	-	-	-	--	--	--	--	--
TR154__c1_g1_i15	---NA---	297	0	-	-		-	-	Coil (COILS); Coil (COILS)	Coil	-	-	-	--	--	--	--	--
TR154__c1_g1_i16	---NA---	608	0	-	-		-	-	Coil (COILS); Coil (COILS); Coil (COILS); Coil (COILS)	Coil	-	-	-	OG5_126876		Uncharacterized protein family UPF0057	2	1
TR154__c1_g1_i17	---NA---	330	0	-	-		-	-	Coil (COILS); Coil (COILS)	Coil	-	-	-	--	--	--	--	--
TR154__c1_g1_i18	---NA---	332	0	-	-		-	-	Coil (COILS); Coil (COILS)	Coil	-	-	-	--	--	--	--	--
TR154__c1_g1_i19	---NA---	310	0	-	-		-	-	Coil (COILS); Coil (COILS)	Coil	-	-	-	--	--	--	--	--
TR154__c1_g1_i20	---NA---	739	0	-	-		-	-	Coil (COILS); Coil (COILS); Coil (COILS); Coil (COILS); Coil (COILS)	Coil	-	-	-	OG5_126876		Uncharacterized protein family UPF0057	2	1
TR154__c1_g1_i21	---NA---	295	0	-	-		-	-	Coil (COILS); Coil (COILS)	Coil	-	-	-	--	--	--	--	--
TR155__c1_g1_i1	---NA---	235	0	-	-		-	-	no IPS match		-	-	-	--	--	--	--	--
TR155__c2_g1_i1	---NA---	296	0	-	-		-	-	no IPS match		-	-	-	--	--	--	--	--
TR155__c2_g1_i2	---NA---	308	0	-	-		-	-	no IPS match		-	-	-	--	--	--	--	--
TR155__c3_g1_i1	retrotransposon unclassified	646	20	1.7E-8	54.4%	1	F:transferase activity	-	no IPS match	RVT_1; REVERSE TRANSCRIPTASES; RT_POL	-	-	-	NO_GROUP	--	--	--	--
TR155__c3_g1_i2	endonuclease-reverse transcriptase	2830	20	1.6E-39	47.25%	7	F:nucleotidyltransferase activity; F:transferase activity; P:metabolic process; P:RNA-dependent DNA replication; F:RNA-directed DNA polymerase activity; P:nucleic acid phosphodiester bond hydrolysis; F:endonuclease activity	-	IPR000477 (PFAM); PTHR19446 (PANTHER); SignalP-TM (SIGNALP_GRAM_POSITIVE)	RVT_1; REVERSE TRANSCRIPTASES; SignalP-TM	-	Y	-	OG5_126614			3	1
TR155__c3_g1_i3	endonuclease-reverse transcriptase	2831	20	8.5E-40	47.4%	7	P:RNA-dependent DNA replication; P:nucleic acid phosphodiester bond hydrolysis; F:endonuclease activity; F:RNA-directed DNA polymerase activity; F:nucleotidyltransferase activity; F:transferase activity; P:metabolic process	-	IPR000477 (PFAM); PTHR19446 (PANTHER)	RVT_1; REVERSE TRANSCRIPTASES	-	-	-	OG5_126614			3	1
TR155__c3_g1_i4	endonuclease-reverse transcriptase	2904	20	8.7E-40	47.4%	7	P:RNA-dependent DNA replication; P:nucleic acid phosphodiester bond hydrolysis; F:endonuclease activity; F:RNA-directed DNA polymerase activity; F:nucleotidyltransferase activity; F:transferase activity; P:metabolic process	-	IPR000477 (PFAM); PTHR19446 (PANTHER)	RVT_1; REVERSE TRANSCRIPTASES	-	-	-	OG5_126614			3	1
TR155__c3_g1_i5	retrotransposon unclassified	774	20	2.2E-8	46.55%	10	F:nucleotidyltransferase activity; F:transferase activity; P:metabolic process; P:RNA-dependent DNA replication; F:RNA-directed DNA polymerase activity; F:RNA binding; P:nucleic acid phosphodiester bond hydrolysis; F:endonuclease activity; F:nucleic acid binding; F:zinc ion binding	-	no IPS match		-	-	-	OG5_126614			3	1
TR155__c3_g1_i6	endonuclease-reverse transcriptase	2903	20	1.7E-39	47.25%	7	F:nucleotidyltransferase activity; F:transferase activity; P:metabolic process; P:RNA-dependent DNA replication; F:RNA-directed DNA polymerase activity; P:nucleic acid phosphodiester bond hydrolysis; F:endonuclease activity	-	IPR000477 (PFAM); PTHR19446 (PANTHER); SignalP-TM (SIGNALP_GRAM_POSITIVE)	RVT_1; REVERSE TRANSCRIPTASES; SignalP-TM	-	Y	-	OG5_126614			3	1
TR155__c3_g1_i7	---NA---	311	0	-	-		-	-	no IPS match		-	-	-	--	--	--	--	--
TR155__c3_g1_i8	---NA---	624	0	-	-		-	-	no IPS match		-	-	-	--	--	--	--	--
TR155__c3_g1_i9	retrotransposon unclassified	1025	20	3.1E-8	59.9%	1	F:transferase activity	-	SignalP-TM (SIGNALP_GRAM_POSITIVE)	SignalP-TM	-	Y	-	--	--	--	--	--
TR155__c3_g1_i10	retrotransposon unclassified	766	20	1.1E-6	54.35%	10	F:RNA binding; P:RNA-dependent DNA replication; F:RNA-directed DNA polymerase activity; F:nucleotidyltransferase activity; F:transferase activity; P:metabolic process; F:nucleic acid binding; F:zinc ion binding; P:nucleic acid phosphodiester bond hydrolysis; F:endonuclease activity	-	no IPS match		-	-	-	--	--	--	--	--
TR155__c3_g1_i11	---NA---	596	0	-	-		-	-	no IPS match		-	-	-	--	--	--	--	--
TR155__c3_g1_i12	endonuclease-reverse transcriptase	1215	20	5.7E-15	59.25%	1	F:catalytic activity	-	IPR000477 (PFAM); PTHR19446 (PANTHER)	RVT_1; REVERSE TRANSCRIPTASES	-	-	-	OG5_126614			3	1
TR155__c3_g1_i13	endonuclease-reverse transcriptase	2891	20	8.7E-40	47.4%	7	P:RNA-dependent DNA replication; P:nucleic acid phosphodiester bond hydrolysis; F:endonuclease activity; F:RNA-directed DNA polymerase activity; F:nucleotidyltransferase activity; F:transferase activity; P:metabolic process	-	IPR000477 (PFAM); PTHR19446 (PANTHER)	RVT_1; REVERSE TRANSCRIPTASES	-	-	-	OG5_126614			3	1
TR155__c3_g1_i14	endonuclease-reverse transcriptase	1242	20	6.9E-34	46.35%	7	F:nucleotidyltransferase activity; F:transferase activity; P:metabolic process; P:RNA-dependent DNA replication; F:RNA-directed DNA polymerase activity; P:nucleic acid phosphodiester bond hydrolysis; F:endonuclease activity	-	IPR000477 (PFAM); PTHR19446 (PANTHER); IPR000477 (PROSITE_PROFILES)	RVT_1; REVERSE TRANSCRIPTASES; RT_POL	-	-	-	OG5_126614			3	1
TR155__c3_g1_i15	retrotransposon unclassified	737	20	3.8E-6	54.6%	10	F:RNA binding; P:RNA-dependent DNA replication; F:RNA-directed DNA polymerase activity; F:nucleotidyltransferase activity; F:transferase activity; P:metabolic process; F:nucleic acid binding; F:zinc ion binding; P:nucleic acid phosphodiester bond hydrolysis; F:endonuclease activity	-	no IPS match		-	-	-	--	--	--	--	--
TR156__c0_g1_i1	e3 ubiquitin-protein ligase pub1	281	20	4.1E-25	73.45%	25	C:nucleus; C:endomembrane system; C:membrane; C:cytoplasmic part; C:intracellular organelle part; F:ubiquitin-protein transferase activity; F:binding; P:ubiquitin-dependent protein catabolic process; P:organelle organization; P:regulation of gene expression; P:regulation of cellular ketone metabolic process; P:positive regulation of macromolecule metabolic process; P:cytoplasmic transport; P:prot…	-	IPR000569 (PFAM); PTHR11254 (PANTHER); IPR000569 (PROSITE_PROFILES); IPR000569 (SUPERFAMILY)	HECT; HECT DOMAIN UBIQUITIN-PROTEIN LIGASE; Hect, E3 ligase catalytic domain	-	-	-	OG5_127296		Tetratricopeptide repeat	57	36
TR156__c2_g1_i1	e3 ubiquitin-protein ligase	598	20	2.1E-46	69.25%	4	F:ligase activity; P:protein ubiquitination; F:ubiquitin-protein transferase activity; P:metabolic process	-	IPR000569 (SMART); G3DSA:3.30.2160.10 (GENE3D); IPR000569 (PFAM); PTHR11254 (PANTHER); TRANSMEMBRANE (PHOBIUS); NON_CYTOPLASMIC_DOMAIN (PHOBIUS); CYTOPLASMIC_DOMAIN (PHOBIUS); IPR000569 (PROSITE_PROFILES); IPR000569 (SUPERFAMILY)	HECTc; unintegrated; HECT; HECT DOMAIN UBIQUITIN-PROTEIN LIGASE; Transmembrane region; Non cytoplasmic domain; Cytoplasmic domain; Hect, E3 ligase catalytic domain	-	-	-	OG5_127296		Tetratricopeptide repeat	57	36
TR156__c3_g1_i1	ankyrin repeat protein	237	20	3.3E-5	60.75%		-	-	IPR002110 (SMART); IPR020683 (PFAM); IPR020683 (G3DSA:1.25.40.GENE3D); IPR020683 (PROSITE_PROFILES); IPR020683 (SUPERFAMILY)	ANK; Ank_2; Ankyrin_rpt-contain_dom; ANK_REP_REGION; Ankyrin repeat	-	-	-	OG5_126538	isoform, kinase	POLO box duplicated region, Protein kinase domain	26	24
TR156__c4_g1_i1	rsp5p	440	20	3.5E-7	64.4%	51	F:ligase activity; P:protein ubiquitination; F:ubiquitin-protein transferase activity; P:metabolic process; P:ubiquitin-dependent endocytosis; C:cytoskeleton; C:plasma membrane; P:regulation of nitrogen utilization; P:positive regulation of fatty acid biosynthetic process; P:regulation of protein localization; P:positive regulation of proteasomal ubiquitin-dependent protein catabolic process; P:p…	-	G3DSA:2.30.30.40 (GENE3D); IPR001452 (PFAM); IPR001452 (PROSITE_PROFILES); IPR001452 (SUPERFAMILY)	unintegrated; SH3_1; SH3; SH3-domain	-	-	-	--	--	--	--	--
TR156__c5_g1_i1	---NA---	233	0	-	-		-	-	G3DSA:2.30.30.40 (GENE3D); IPR001452 (SUPERFAMILY)	unintegrated; SH3-domain	-	-	-	--	--	--	--	--
TR156__c6_g1_i1	e3 ubiquitin-protein ligase pub1	476	20	8.1E-47	70.7%	19	C:cytoplasm; C:endomembrane system; C:intracellular membrane-bounded organelle; F:ubiquitin-protein transferase activity; P:ubiquitin-dependent protein catabolic process; P:transport; P:regulation of gene expression; P:cellular component organization; P:protein ubiquitination; P:positive regulation of cellular metabolic process; P:regulation of cellular biosynthetic process; P:regulation of cellu…	-	IPR000569 (SMART); IPR000569 (PFAM); G3DSA:3.30.2160.10 (GENE3D); PTHR11254 (PANTHER); IPR000569 (PROSITE_PROFILES); IPR000569 (SUPERFAMILY)	HECTc; HECT; unintegrated; HECT DOMAIN UBIQUITIN-PROTEIN LIGASE; Hect, E3 ligase catalytic domain	-	-	-	OG5_127296		Tetratricopeptide repeat	57	36
TR156__c8_g1_i1	e3 ubiquitin-protein ligase smurf2 isoform x1	950	20	1.9E-6	60%	4	F:ligase activity; P:metabolic process; P:protein ubiquitination; F:ubiquitin-protein transferase activity	-	Coil (COILS); Coil (COILS); IPR001452 (PFAM); G3DSA:2.30.30.40 (GENE3D); IPR000569 (PROSITE_PROFILES); IPR001452 (PROSITE_PROFILES); IPR001452 (SUPERFAMILY); IPR000569 (SUPERFAMILY)	Coil; SH3_1; unintegrated; HECT; SH3; SH3-domain; Hect, E3 ligase catalytic domain	-	-	-	--	--	--	--	--
TR156__c8_g2_i1	e3 ubiquitin-protein ligase pub1	1878	20	5.9E-99	65.6%	19	C:cytoplasm; C:endomembrane system; C:intracellular membrane-bounded organelle; F:ubiquitin-protein transferase activity; P:ubiquitin-dependent protein catabolic process; P:transport; P:regulation of gene expression; P:cellular component organization; P:protein ubiquitination; P:positive regulation of cellular metabolic process; P:regulation of cellular biosynthetic process; P:regulation of cellu…	-	Coil (COILS); IPR000569 (SMART); IPR001452 (PFAM); IPR000569 (PFAM); G3DSA:3.30.2160.10 (GENE3D); G3DSA:2.30.30.40 (GENE3D); PTHR11254 (PANTHER); IPR001452 (PROSITE_PROFILES); IPR000569 (PROSITE_PROFILES); IPR001452 (SUPERFAMILY); IPR000569 (SUPERFAMILY)	Coil; HECTc; SH3_9; HECT; unintegrated; HECT DOMAIN UBIQUITIN-PROTEIN LIGASE; SH3; SH3-domain; Hect, E3 ligase catalytic domain	-	-	-	OG5_127296		Tetratricopeptide repeat	57	36
TR156__c8_g3_i1	e3 ubiquitin-protein ligase nedd4 isoform x1	243	20	1.5E-10	66.95%	31	C:nucleus; C:cytosol; C:plasma membrane; C:extracellular exosome; F:myosin binding; F:protein domain specific binding; F:ribonucleoprotein complex binding; F:CXCR chemokine receptor binding; F:ubiquitin protein ligase activity; P:regulation of cell growth; P:positive regulation of receptor internalization; P:inflammatory response; P:Notch signaling pathway; P:neuromuscular junction development; P…	-	IPR000569 (PFAM); PTHR11254 (PANTHER); PTHR11254:SF312 (PANTHER); IPR000569 (PROSITE_PROFILES); IPR000569 (SUPERFAMILY)	HECT; HECT DOMAIN UBIQUITIN-PROTEIN LIGASE; E3 UBIQUITIN-PROTEIN LIGASE NEDD-4; Hect, E3 ligase catalytic domain	-	-	-	OG5_127296		Tetratricopeptide repeat	57	36
TR156__c9_g1_i1	e3 ubiquitin-protein ligase smurf1 isoform x1	408	20	6.1E-40	70.15%	4	F:ligase activity; P:metabolic process; P:protein ubiquitination; F:ubiquitin-protein transferase activity	-	IPR000569 (PFAM); G3DSA:3.30.2160.10 (GENE3D); PTHR11254 (PANTHER); IPR000569 (PROSITE_PROFILES); IPR000569 (SUPERFAMILY)	HECT; unintegrated; HECT DOMAIN UBIQUITIN-PROTEIN LIGASE; Hect, E3 ligase catalytic domain	-	-	-	OG5_131424	guanine nucleotide exchange factor, rho/RAC guanine nucleotide exchange factor	FYVE zinc finger	3	1
TR156__c9_g2_i1	hect-type ubiquitin-protein ligase pub3	447	20	1.3E-37	71.2%	2	F:catalytic activity; P:cellular protein modification process	-	IPR000569 (SMART); IPR000569 (PFAM); G3DSA:3.30.2160.10 (GENE3D); PTHR11254 (PANTHER); IPR000569 (PROSITE_PROFILES); IPR000569 (SUPERFAMILY)	HECTc; HECT; unintegrated; HECT DOMAIN UBIQUITIN-PROTEIN LIGASE; Hect, E3 ligase catalytic domain	-	-	-	OG5_127296		Tetratricopeptide repeat	57	36
TR156__c9_g3_i1	e3 ubiquitin-protein ligase	449	20	4.6E-42	72.2%	7	C:cytoplasm; F:ubiquitin-protein transferase activity; P:ubiquitin-dependent protein catabolic process; P:protein ubiquitination; P:single-organism cellular process; P:regulation of cellular process; P:cellular response to chemical stimulus	-	IPR000569 (SMART); G3DSA:3.30.2160.10 (GENE3D); IPR000569 (PFAM); PTHR11254 (PANTHER); IPR000569 (PROSITE_PROFILES); IPR000569 (SUPERFAMILY)	HECTc; unintegrated; HECT; HECT DOMAIN UBIQUITIN-PROTEIN LIGASE; Hect, E3 ligase catalytic domain	-	-	-	OG5_131424	guanine nucleotide exchange factor, rho/RAC guanine nucleotide exchange factor	FYVE zinc finger	3	1
TR156__c9_g4_i1	hect-type ubiquitin-protein ligase e3 pub1	447	20	4.7E-37	70.55%	4	C:cell part; F:ubiquitin-protein transferase activity; P:cellular protein metabolic process; P:regulation of biological process	-	IPR000569 (SMART); G3DSA:3.30.2160.10 (GENE3D); IPR000569 (PFAM); PTHR11254 (PANTHER); IPR000569 (PROSITE_PROFILES); IPR000569 (SUPERFAMILY)	HECTc; unintegrated; HECT; HECT DOMAIN UBIQUITIN-PROTEIN LIGASE; Hect, E3 ligase catalytic domain	-	-	-	OG5_127296		Tetratricopeptide repeat	57	36
TR156__c9_g5_i1	ubiquitin-protein ligase	456	20	1.2E-41	70.25%	2	F:catalytic activity; P:metabolic process	-	IPR000569 (SMART); G3DSA:3.30.2160.10 (GENE3D); IPR000569 (PFAM); PTHR11254 (PANTHER); IPR000569 (PROSITE_PROFILES); IPR000569 (SUPERFAMILY)	HECTc; unintegrated; HECT; HECT DOMAIN UBIQUITIN-PROTEIN LIGASE; Hect, E3 ligase catalytic domain	-	-	-	OG5_127296		Tetratricopeptide repeat	57	36
TR156__c10_g1_i1	rsp5p	726	20	5.3E-15	65.5%	17	C:cytoplasm; C:intracellular membrane-bounded organelle; F:catalytic activity; P:ubiquitin-dependent protein catabolic process; P:regulation of gene expression; P:cellular component organization; P:protein ubiquitination; P:positive regulation of cellular metabolic process; P:regulation of cellular biosynthetic process; P:regulation of cellular component biogenesis; P:single-organism process; P:r…	-	IPR001452 (SMART); G3DSA:2.30.30.40 (GENE3D); IPR001452 (PFAM); PTHR11254 (PANTHER); IPR001452 (PROSITE_PROFILES); IPR000569 (PROSITE_PROFILES); IPR001452 (SUPERFAMILY); IPR000569 (SUPERFAMILY)	SH3; unintegrated; SH3_9; HECT DOMAIN UBIQUITIN-PROTEIN LIGASE; HECT; SH3-domain; Hect, E3 ligase catalytic domain	-	-	-	OG5_131424	guanine nucleotide exchange factor, rho/RAC guanine nucleotide exchange factor	FYVE zinc finger	3	1
TR156__c10_g1_i2	hect-domain-containing protein	726	20	5.8E-13	69.45%	6	F:ligase activity; P:protein ubiquitination; F:ubiquitin-protein transferase activity; F:nucleic acid binding; P:metabolic process; F:nucleotide binding	-	IPR001452 (SMART); IPR001452 (PFAM); G3DSA:2.30.30.40 (GENE3D); PTHR11254 (PANTHER); IPR000569 (PROSITE_PROFILES); IPR001452 (PROSITE_PROFILES); IPR001452 (SUPERFAMILY); IPR000569 (SUPERFAMILY)	SH3; SH3_9; unintegrated; HECT DOMAIN UBIQUITIN-PROTEIN LIGASE; HECT; SH3-domain; Hect, E3 ligase catalytic domain	-	-	-	OG5_127551	DNA, DNA topoisomerase, ii, topoisomerase	DNA gyrase B	144	85
TR156__c11_g1_i1	---NA---	342	0	-	-		-	-	IPR001452 (SMART); G3DSA:2.30.30.40 (GENE3D); IPR001452 (PFAM); IPR001452 (PROSITE_PROFILES); IPR001452 (SUPERFAMILY)	SH3; unintegrated; SH3_1; SH3-domain	-	-	-	--	--	--	--	--
TR156__c11_g2_i1	nedd4-like e3 ubiquitin-protein ligase partial	662	20	4.8E-14	59.7%	3	F:ligase activity, forming aminoacyl-tRNA and related compounds; P:translation; P:tRNA aminoacylation	-	IPR001452 (SMART); G3DSA:2.30.30.40 (GENE3D); IPR001452 (PFAM); PTHR11254 (PANTHER); IPR000569 (PROSITE_PROFILES); IPR001452 (PROSITE_PROFILES); IPR000569 (SUPERFAMILY); IPR001452 (SUPERFAMILY)	SH3; unintegrated; SH3_9; HECT DOMAIN UBIQUITIN-PROTEIN LIGASE; HECT; Hect, E3 ligase catalytic domain; SH3-domain	-	-	-	OG5_127296		Tetratricopeptide repeat	57	36
TR156__c12_g1_i1	e3 ubiquitin-protein ligase pub1	919	20	1.5E-85	67.65%	19	C:cytoplasm; C:endomembrane system; C:intracellular membrane-bounded organelle; F:catalytic activity; P:ubiquitin-dependent protein catabolic process; P:transport; P:regulation of gene expression; P:cellular component organization; P:protein ubiquitination; P:positive regulation of cellular metabolic process; P:regulation of cellular biosynthetic process; P:regulation of cellular component biogen…	-	IPR000569 (SMART); IPR000569 (PFAM); G3DSA:3.30.2160.10 (GENE3D); PTHR11254 (PANTHER); IPR000569 (PROSITE_PROFILES); IPR000569 (SUPERFAMILY)	HECTc; HECT; unintegrated; HECT DOMAIN UBIQUITIN-PROTEIN LIGASE; Hect, E3 ligase catalytic domain	-	-	-	OG5_127296		Tetratricopeptide repeat	57	36
TR156__c12_g2_i1	e3 ubiquitin-protein ligase rsp5	322	20	6.1E-29	71.15%	17	C:cytoplasm; C:intracellular membrane-bounded organelle; F:ubiquitin-protein transferase activity; P:ubiquitin-dependent protein catabolic process; P:regulation of gene expression; P:cellular component organization; P:protein ubiquitination; P:positive regulation of cellular metabolic process; P:regulation of cellular biosynthetic process; P:regulation of cellular component biogenesis; P:single-o…	-	IPR000569 (PFAM); PTHR11254 (PANTHER); IPR000569 (PROSITE_PROFILES); IPR000569 (SUPERFAMILY)	HECT; HECT DOMAIN UBIQUITIN-PROTEIN LIGASE; Hect, E3 ligase catalytic domain	-	-	-	OG5_127296		Tetratricopeptide repeat	57	36
TR156__c12_g3_i1	hect-domain-containing protein	597	20	4.7E-12	65.65%	18	C:cytoplasm; C:intracellular membrane-bounded organelle; F:catalytic activity; F:binding; P:ubiquitin-dependent protein catabolic process; P:regulation of gene expression; P:cellular component organization; P:protein ubiquitination; P:positive regulation of cellular metabolic process; P:regulation of cellular biosynthetic process; P:regulation of cellular component biogenesis; P:single-organism p…	-	IPR001452 (SMART); G3DSA:2.30.30.40 (GENE3D); IPR001452 (PFAM); PTHR11254 (PANTHER); IPR000569 (PROSITE_PROFILES); IPR001452 (PROSITE_PROFILES); IPR000569 (SUPERFAMILY); IPR001452 (SUPERFAMILY)	SH3; unintegrated; SH3_9; HECT DOMAIN UBIQUITIN-PROTEIN LIGASE; HECT; Hect, E3 ligase catalytic domain; SH3-domain	-	-	-	OG5_127296		Tetratricopeptide repeat	57	36
TR156__c12_g3_i2	rsp5p	412	20	1.0E-12	67.15%	41	C:ubiquitin ligase complex; C:nucleus; C:mitochondrion; C:Golgi apparatus; C:cellular bud tip; C:endosome membrane; C:extrinsic component of cytoplasmic side of plasma membrane; F:ubiquitin-protein transferase activity; F:phosphatidylinositol binding; F:ubiquitin binding; P:protein polyubiquitination; P:chromatin assembly or disassembly; P:protein monoubiquitination; P:regulation of nitrogen util…	-	PTHR11254 (PANTHER); IPR000569 (PROSITE_PROFILES); IPR000569 (SUPERFAMILY)	HECT DOMAIN UBIQUITIN-PROTEIN LIGASE; HECT; Hect, E3 ligase catalytic domain	-	-	-	OG5_127296		Tetratricopeptide repeat	57	36
TR156__c12_g3_i3	e3 ubiquitin-protein ligase rsp5	404	20	6.5E-11	68.85%	18	C:cytoplasm; C:intracellular membrane-bounded organelle; F:catalytic activity; F:binding; P:ubiquitin-dependent protein catabolic process; P:regulation of gene expression; P:cellular component organization; P:protein ubiquitination; P:positive regulation of cellular metabolic process; P:regulation of cellular biosynthetic process; P:regulation of cellular component biogenesis; P:single-organism p…	-	PTHR11254 (PANTHER); IPR000569 (PROSITE_PROFILES); IPR000569 (SUPERFAMILY)	HECT DOMAIN UBIQUITIN-PROTEIN LIGASE; HECT; Hect, E3 ligase catalytic domain	-	-	-	OG5_127296		Tetratricopeptide repeat	57	36
TR156__c13_g1_i1	ankyrin repeat protein	1011	20	3.0E-58	58.8%	1	F:catalytic activity	-	IPR002110 (PRINTS); IPR002110 (SMART); IPR002110 (PFAM); PF13637 (PFAM); IPR020683 (G3DSA:1.25.40.GENE3D); IPR020683 (PFAM); IPR020683 (G3DSA:1.25.40.GENE3D); PTHR24133:SF17 (PANTHER); PTHR24133 (PANTHER); IPR002110 (PROSITE_PROFILES); IPR002110 (PROSITE_PROFILES); IPR002110 (PROSITE_PROFILES); IPR002110 (PROSITE_PROFILES); IPR002110 (PROSITE_PROFILES); IPR002110 (PROSITE_PROFILES); IPR020683 (PR…	ANKYRIN; ANK; Ank; Ank_4; Ankyrin_rpt-contain_dom; Ank_2; PROTEIN M60.7; FAMILY NOT NAMED; ANK_REPEAT; ANK_REP_REGION; Ankyrin repeat	-	-	-	OG5_126566	hypothetical protein	IQ calmodulin-binding motif	47	30
TR156__c14_g1_i1	rsp5p	644	20	2.1E-6	58.15%	51	F:ligase activity; P:protein ubiquitination; F:ubiquitin-protein transferase activity; P:metabolic process; P:ubiquitin-dependent endocytosis; P:regulation of nitrogen utilization; P:positive regulation of fatty acid biosynthetic process; P:regulation of protein localization; P:positive regulation of proteasomal ubiquitin-dependent protein catabolic process; P:protein monoubiquitination; P:regula…	-	G3DSA:2.30.30.40 (GENE3D); PTHR11254 (PANTHER); IPR000569 (PROSITE_PROFILES); IPR001452 (PROSITE_PROFILES); IPR001452 (SUPERFAMILY); IPR000569 (SUPERFAMILY)	unintegrated; HECT DOMAIN UBIQUITIN-PROTEIN LIGASE; HECT; SH3; SH3-domain; Hect, E3 ligase catalytic domain	-	-	-	OG5_127551	DNA, DNA topoisomerase, ii, topoisomerase	DNA gyrase B	144	85
TR156__c15_g1_i1	rsp5p	326	20	1.7E-11	70%	41	C:ubiquitin ligase complex; C:nucleus; C:mitochondrion; C:Golgi apparatus; C:cellular bud tip; C:endosome membrane; C:extrinsic component of cytoplasmic side of plasma membrane; F:ubiquitin-protein transferase activity; F:phosphatidylinositol binding; F:ubiquitin binding; P:protein polyubiquitination; P:chromatin assembly or disassembly; P:protein monoubiquitination; P:regulation of nitrogen util…	-	PTHR11254 (PANTHER); IPR000569 (PROSITE_PROFILES); IPR000569 (SUPERFAMILY)	HECT DOMAIN UBIQUITIN-PROTEIN LIGASE; HECT; Hect, E3 ligase catalytic domain	-	-	-	OG5_127296		Tetratricopeptide repeat	57	36
TR156__c16_g1_i1	hect-domain-containing protein	362	20	4.1E-36	72.7%	23	C:endomembrane system; C:membrane; C:intracellular membrane-bounded organelle; C:cytoplasmic part; F:ubiquitin-protein transferase activity; F:binding; P:ubiquitin-dependent protein catabolic process; P:organelle organization; P:regulation of gene expression; P:regulation of cellular ketone metabolic process; P:positive regulation of macromolecule metabolic process; P:protein ubiquitination; P:po…	-	IPR000569 (PFAM); PTHR11254 (PANTHER); IPR000569 (PROSITE_PROFILES); IPR000569 (SUPERFAMILY)	HECT; HECT DOMAIN UBIQUITIN-PROTEIN LIGASE; Hect, E3 ligase catalytic domain	-	-	-	OG5_127296		Tetratricopeptide repeat	57	36
TR156__c17_g1_i1	rsp5p	357	20	4.5E-15	70%	41	C:ubiquitin ligase complex; C:nucleus; C:mitochondrion; C:Golgi apparatus; C:cellular bud tip; C:endosome membrane; C:extrinsic component of cytoplasmic side of plasma membrane; F:ubiquitin-protein transferase activity; F:phosphatidylinositol binding; F:ubiquitin binding; P:protein polyubiquitination; P:chromatin assembly or disassembly; P:protein monoubiquitination; P:regulation of nitrogen util…	-	PTHR11254 (PANTHER); IPR000569 (PROSITE_PROFILES); IPR000569 (SUPERFAMILY)	HECT DOMAIN UBIQUITIN-PROTEIN LIGASE; HECT; Hect, E3 ligase catalytic domain	-	-	-	OG5_127296		Tetratricopeptide repeat	57	36
TR156__c18_g1_i1	cysteine proteinase	465	18	6.6E-7	57%	14	P:proteolysis; F:hydrolase activity; F:cysteine-type peptidase activity; F:peptidase activity; F:ubiquitinyl hydrolase activity; P:ubiquitin-dependent protein catabolic process; C:cell division site; P:protein deubiquitination; P:endocytosis; C:transport vesicle; C:nucleus; C:cytoplasm; F:ubiquitin-specific protease activity; C:cytosol	-	IPR008974 (G3DSA:2.60.210.GENE3D); IPR002083 (PROSITE_PROFILES); IPR008974 (SUPERFAMILY)	TRAF-like; MATH; TRAF domain-like	-	-	-	OG5_127773	complex	Small nuclear RNA activating complex (SNAPc), subunit SNAP43	27	25
TR157__c0_g1_i1	lin1-like protein	1185	20	5.4E-19	55.6%		-	-	NON_CYTOPLASMIC_DOMAIN (PHOBIUS); CYTOPLASMIC_DOMAIN (PHOBIUS); CYTOPLASMIC_DOMAIN (PHOBIUS); TRANSMEMBRANE (PHOBIUS); TRANSMEMBRANE (PHOBIUS); TMhelix (TMHMM); TMhelix (TMHMM)	Non cytoplasmic domain; Cytoplasmic domain; Transmembrane region; unintegrated	-	-	Y	OG5_129490	ribosomal, ribosomal protein	Ribosomal protein L23, N-terminal domain, Ribosomal protein L23	239	117
TR158__c0_g1_i1	---NA---	280	0	-	-		-	-	no IPS match		-	-	-	--	--	--	--	--
TR158__c1_g1_i1	---NA---	317	0	-	-		-	-	no IPS match		-	-	-	--	--	--	--	--
TR158__c1_g2_i1	rna-directed dna non ltr retrotransposon	2103	20	4.7E-59	48.9%	1	F:catalytic activity	-	IPR000477 (PFAM); PTHR19446 (PANTHER); IPR000477 (PROSITE_PROFILES); SSF56672 (SUPERFAMILY)	RVT_1; REVERSE TRANSCRIPTASES; RT_POL; DNA/RNA polymerases	-	-	-	OG5_126614			3	1
TR158__c1_g2_i2	retroelement	350	20	2.0E-12	65.1%	2	F:transferase activity; P:metabolic process	-	IPR000477 (PFAM); NON_CYTOPLASMIC_DOMAIN (PHOBIUS); TRANSMEMBRANE (PHOBIUS); CYTOPLASMIC_DOMAIN (PHOBIUS); TMhelix (TMHMM)	RVT_1; Non cytoplasmic domain; Transmembrane region; Cytoplasmic domain; unintegrated	-	-	Y	OG5_126627		ATPase family associated with various cellular activities (AAA)	78	58
TR158__c1_g2_i3	---NA---	247	0	-	-		-	-	NON_CYTOPLASMIC_DOMAIN (PHOBIUS); CYTOPLASMIC_DOMAIN (PHOBIUS); TRANSMEMBRANE (PHOBIUS); TMhelix (TMHMM)	Non cytoplasmic domain; Cytoplasmic domain; Transmembrane region; unintegrated	-	-	Y	--	--	--	--	--
TR158__c1_g2_i4	---NA---	303	0	-	-		-	-	CYTOPLASMIC_DOMAIN (PHOBIUS); TRANSMEMBRANE (PHOBIUS); NON_CYTOPLASMIC_DOMAIN (PHOBIUS); TMhelix (TMHMM)	Cytoplasmic domain; Transmembrane region; Non cytoplasmic domain; unintegrated	-	-	Y	--	--	--	--	--
TR159__c0_g1_i1	atp-binding cassette sub-family a member 5-like	1681	20	8.7E-58	56.7%	11	C:lysosome; C:endosome; C:integral component of membrane; F:ATP binding; F:ATPase activity; P:regulation of transcription from RNA polymerase II promoter; P:transport; P:regulation of intracellular cholesterol transport; P:cholesterol homeostasis; P:single-organism process; P:response to steroid hormone	EC:3.6.1; EC:3.6.1.3; EC:3.6.1.15	IPR003593 (SMART); IPR003439 (PFAM); IPR027417 (G3DSA:3.40.50.GENE3D); IPR026082 (PANTHER); PTHR19229:SF36 (PANTHER); NON_CYTOPLASMIC_DOMAIN (PHOBIUS); TRANSMEMBRANE (PHOBIUS); NON_CYTOPLASMIC_DOMAIN (PHOBIUS); TRANSMEMBRANE (PHOBIUS); CYTOPLASMIC_DOMAIN (PHOBIUS); IPR003439 (PROSITE_PROFILES); IPR027417 (SUPERFAMILY); TMhelix (TMHMM); TMhelix (TMHMM)	AAA; ABC_tran; P-loop_NTPase; ATP-BINDING CASSETTE TRANSPORTER SUBFAMILY A (ABCA); PROTEIN ABT-4; Non cytoplasmic domain; Transmembrane region; Cytoplasmic domain; ABC_TRANSPORTER_2; P-loop containing nucleoside triphosphate hydrolases; unintegrated	-	-	Y	OG5_126568		pfkB family carbohydrate kinase	36	20
TR159__c0_g1_i2	atp-binding cassette sub-family a member 5-like	671	20	7.2E-42	61.85%	7	F:ATPase activity; F:ATP binding; C:integral component of membrane; P:metabolic process; P:transport; F:transporter activity; F:nucleotide binding	-	IPR027417 (G3DSA:3.40.50.GENE3D); IPR003439 (PFAM); PTHR19229:SF36 (PANTHER); IPR026082 (PANTHER); IPR027417 (SUPERFAMILY)	P-loop_NTPase; ABC_tran; PROTEIN ABT-4; ATP-BINDING CASSETTE TRANSPORTER SUBFAMILY A (ABCA); P-loop containing nucleoside triphosphate hydrolases	-	-	-	OG5_126568		pfkB family carbohydrate kinase	36	20
TR159__c0_g1_i3	atp-binding cassette sub-family a member 5-like	497	20	2.3E-38	63.1%	7	F:ATPase activity; F:ATP binding; C:integral component of membrane; P:metabolic process; P:transport; F:transporter activity; F:nucleotide binding	-	IPR003959 (PFAM); IPR027417 (G3DSA:3.40.50.GENE3D); IPR026082 (PANTHER); PTHR19229:SF36 (PANTHER); IPR027417 (SUPERFAMILY)	AAA_21; P-loop_NTPase; ATP-BINDING CASSETTE TRANSPORTER SUBFAMILY A (ABCA); PROTEIN ABT-4; P-loop containing nucleoside triphosphate hydrolases	-	-	-	OG5_126568		pfkB family carbohydrate kinase	36	20
TR159__c0_g1_i4	atp-binding cassette sub-family a member 5-like isoform x2	1768	20	2.5E-57	55.6%	8	C:lysosome; C:endosome; C:integral component of membrane; F:nucleotide binding; F:ATPase activity; P:response to chemical; P:single-organism process; P:regulation of cellular process	EC:3.6.1; EC:3.6.1.3; EC:3.6.1.15	Coil (COILS); IPR003593 (SMART); IPR027417 (G3DSA:3.40.50.GENE3D); IPR003439 (PFAM); IPR026082 (PANTHER); PTHR19229:SF36 (PANTHER); PTHR19229:SF36 (PANTHER); CYTOPLASMIC_DOMAIN (PHOBIUS); TRANSMEMBRANE (PHOBIUS); NON_CYTOPLASMIC_DOMAIN (PHOBIUS); TRANSMEMBRANE (PHOBIUS); NON_CYTOPLASMIC_DOMAIN (PHOBIUS); IPR003439 (PROSITE_PROFILES); IPR027417 (SUPERFAMILY); TMhelix (TMHMM); TMhelix (TMHMM)	Coil; AAA; P-loop_NTPase; ABC_tran; ATP-BINDING CASSETTE TRANSPORTER SUBFAMILY A (ABCA); PROTEIN ABT-4; Cytoplasmic domain; Transmembrane region; Non cytoplasmic domain; ABC_TRANSPORTER_2; P-loop containing nucleoside triphosphate hydrolases; unintegrated	-	-	Y	OG5_126568		pfkB family carbohydrate kinase	36	20
TR159__c0_g1_i5	abc transporter family protein	350	20	3.1E-18	66.55%	4	F:nucleotide binding; F:transporter activity; F:ATPase activity; P:single-organism transport	EC:3.6.1; EC:3.6.1.3; EC:3.6.1.15	IPR027417 (G3DSA:3.40.50.GENE3D); IPR026082 (PANTHER); PTHR19229:SF36 (PANTHER); IPR027417 (SUPERFAMILY)	P-loop_NTPase; ATP-BINDING CASSETTE TRANSPORTER SUBFAMILY A (ABCA); PROTEIN ABT-4; P-loop containing nucleoside triphosphate hydrolases	-	-	-	OG5_126568		pfkB family carbohydrate kinase	36	20
TR160__c0_g1_i1	prokaryotic phospholipase a2 family protein	1087	10	7.1E-7	46.4%		-	-	IPR016090 (G3DSA:1.20.90.GENE3D); SIGNAL_PEPTIDE_H_REGION (PHOBIUS); SIGNAL_PEPTIDE_N_REGION (PHOBIUS); SIGNAL_PEPTIDE_C_REGION (PHOBIUS); NON_CYTOPLASMIC_DOMAIN (PHOBIUS); SIGNAL_PEPTIDE (PHOBIUS); SignalP-TM (SIGNALP_GRAM_POSITIVE); SignalP-noTM (SIGNALP_GRAM_NEGATIVE); SignalP-noTM (SIGNALP_EUK); IPR016090 (SUPERFAMILY)	PLipase_A2_dom; Signal peptide H-region; Signal peptide N-region; Signal peptide C-region; Non cytoplasmic domain; Signal Peptide; SignalP-TM; SignalP-noTM; Phospholipase A2, PLA2	-	Y	-	OG5_184520		Ydr279p protein family (RNase H2 complex component)	38	36
TR161__c0_g1_i1	---NA---	423	0	-	-		-	-	CYTOPLASMIC_DOMAIN (PHOBIUS); TRANSMEMBRANE (PHOBIUS); CYTOPLASMIC_DOMAIN (PHOBIUS); TRANSMEMBRANE (PHOBIUS); TRANSMEMBRANE (PHOBIUS); NON_CYTOPLASMIC_DOMAIN (PHOBIUS); NON_CYTOPLASMIC_DOMAIN (PHOBIUS); TMhelix (TMHMM); TMhelix (TMHMM)	Cytoplasmic domain; Transmembrane region; Non cytoplasmic domain; unintegrated	-	-	Y	OG5_149852		GYF domain	68	55
TR161__c0_g2_i1	---NA---	620	0	-	-		-	-	SIGNAL_PEPTIDE_C_REGION (PHOBIUS); SIGNAL_PEPTIDE_N_REGION (PHOBIUS); NON_CYTOPLASMIC_DOMAIN (PHOBIUS); SIGNAL_PEPTIDE (PHOBIUS); SIGNAL_PEPTIDE_H_REGION (PHOBIUS); SignalP-noTM (SIGNALP_EUK)	Signal peptide C-region; Signal peptide N-region; Non cytoplasmic domain; Signal Peptide; Signal peptide H-region; SignalP-noTM	-	Y	-	OG5_155419	striatin	Striatin family, WD domain, G-beta repeat	79	42
TR161__c0_g3_i1	xynb_neopa ame: full=endo- -beta-xylanase b short=xylanase b ame: full= -beta-d-xylan xylanohydrolase b flags: precursor	824	5	1.2E-6	50.6%	10	F:hydrolase activity; P:polysaccharide catabolic process; P:xylan catabolic process; F:endo-1,4-beta-xylanase activity; P:carbohydrate metabolic process; C:extracellular region; F:hydrolase activity, hydrolyzing O-glycosyl compounds; P:metabolic process; F:hydrolase activity, acting on glycosyl bonds; F:cellulose binding	-	SIGNAL_PEPTIDE_C_REGION (PHOBIUS); SIGNAL_PEPTIDE (PHOBIUS); NON_CYTOPLASMIC_DOMAIN (PHOBIUS); SIGNAL_PEPTIDE_H_REGION (PHOBIUS); SIGNAL_PEPTIDE_N_REGION (PHOBIUS); SignalP-noTM (SIGNALP_EUK)	Signal peptide C-region; Signal Peptide; Non cytoplasmic domain; Signal peptide H-region; Signal peptide N-region; SignalP-noTM	-	Y	-	OG5_163066		GRIP domain	24	23
TR161__c0_g4_i1	xynb_neopa ame: full=endo- -beta-xylanase b short=xylanase b ame: full= -beta-d-xylan xylanohydrolase b flags: precursor	623	1	9.6E-4	48%	10	F:hydrolase activity; P:polysaccharide catabolic process; P:xylan catabolic process; F:endo-1,4-beta-xylanase activity; P:carbohydrate metabolic process; C:extracellular region; F:hydrolase activity, hydrolyzing O-glycosyl compounds; P:metabolic process; F:hydrolase activity, acting on glycosyl bonds; F:cellulose binding	-	SIGNAL_PEPTIDE_N_REGION (PHOBIUS); SIGNAL_PEPTIDE_C_REGION (PHOBIUS); SIGNAL_PEPTIDE_H_REGION (PHOBIUS); NON_CYTOPLASMIC_DOMAIN (PHOBIUS); SIGNAL_PEPTIDE (PHOBIUS); SignalP-noTM (SIGNALP_EUK)	Signal peptide N-region; Signal peptide C-region; Signal peptide H-region; Non cytoplasmic domain; Signal Peptide; SignalP-noTM	-	Y	-	OG5_155419	striatin	Striatin family, WD domain, G-beta repeat	79	42
TR161__c1_g1_i1	---NA---	904	0	-	-		-	-	TRANSMEMBRANE (PHOBIUS); TRANSMEMBRANE (PHOBIUS); NON_CYTOPLASMIC_DOMAIN (PHOBIUS); TRANSMEMBRANE (PHOBIUS); CYTOPLASMIC_DOMAIN (PHOBIUS); CYTOPLASMIC_DOMAIN (PHOBIUS); NON_CYTOPLASMIC_DOMAIN (PHOBIUS); TMhelix (TMHMM); TMhelix (TMHMM); TMhelix (TMHMM)	Transmembrane region; Non cytoplasmic domain; Cytoplasmic domain; unintegrated	-	-	Y	--	--	--	--	--
TR161__c1_g1_i2	---NA---	1510	0	-	-		-	-	Coil (COILS); CYTOPLASMIC_DOMAIN (PHOBIUS); TRANSMEMBRANE (PHOBIUS); TRANSMEMBRANE (PHOBIUS); CYTOPLASMIC_DOMAIN (PHOBIUS); CYTOPLASMIC_DOMAIN (PHOBIUS); TRANSMEMBRANE (PHOBIUS); NON_CYTOPLASMIC_DOMAIN (PHOBIUS); CYTOPLASMIC_DOMAIN (PHOBIUS); NON_CYTOPLASMIC_DOMAIN (PHOBIUS); TRANSMEMBRANE (PHOBIUS); TRANSMEMBRANE (PHOBIUS); NON_CYTOPLASMIC_DOMAIN (PHOBIUS); TRANSMEMBRANE (PHOBIUS); TMhelix (TMHM…	Coil; Cytoplasmic domain; Transmembrane region; Non cytoplasmic domain; unintegrated	-	-	Y	--	--	--	--	--
TR161__c1_g1_i3	---NA---	943	0	-	-		-	-	TRANSMEMBRANE (PHOBIUS); NON_CYTOPLASMIC_DOMAIN (PHOBIUS); CYTOPLASMIC_DOMAIN (PHOBIUS); TRANSMEMBRANE (PHOBIUS); CYTOPLASMIC_DOMAIN (PHOBIUS); TRANSMEMBRANE (PHOBIUS); NON_CYTOPLASMIC_DOMAIN (PHOBIUS); TMhelix (TMHMM); TMhelix (TMHMM); TMhelix (TMHMM)	Transmembrane region; Non cytoplasmic domain; Cytoplasmic domain; unintegrated	-	-	Y	--	--	--	--	--
TR161__c1_g1_i4	ubiquitin-activating enzyme e1	1233	12	4.0E-16	50.83%	2	P:lipid metabolic process; F:hydrolase activity	-	Coil (COILS); IPR029058 (G3DSA:3.40.50.GENE3D); TRANSMEMBRANE (PHOBIUS); NON_CYTOPLASMIC_DOMAIN (PHOBIUS); TRANSMEMBRANE (PHOBIUS); NON_CYTOPLASMIC_DOMAIN (PHOBIUS); CYTOPLASMIC_DOMAIN (PHOBIUS); TRANSMEMBRANE (PHOBIUS); CYTOPLASMIC_DOMAIN (PHOBIUS); CYTOPLASMIC_DOMAIN (PHOBIUS); TRANSMEMBRANE (PHOBIUS); IPR029058 (SUPERFAMILY); TMhelix (TMHMM); TMhelix (TMHMM); TMhelix (TMHMM); TMhelix (TMHMM)	Coil; AB_hydrolase; Transmembrane region; Non cytoplasmic domain; Cytoplasmic domain; alpha/beta-Hydrolases; unintegrated	-	-	Y	--	--	--	--	--
TR161__c1_g1_i5	hypothetical protein SPPG_08654	1317	1	8.2E-4	50%		-	-	TRANSMEMBRANE (PHOBIUS); CYTOPLASMIC_DOMAIN (PHOBIUS); TRANSMEMBRANE (PHOBIUS); NON_CYTOPLASMIC_DOMAIN (PHOBIUS); NON_CYTOPLASMIC_DOMAIN (PHOBIUS); TRANSMEMBRANE (PHOBIUS); CYTOPLASMIC_DOMAIN (PHOBIUS); NON_CYTOPLASMIC_DOMAIN (PHOBIUS); CYTOPLASMIC_DOMAIN (PHOBIUS); TRANSMEMBRANE (PHOBIUS); TRANSMEMBRANE (PHOBIUS); TRANSMEMBRANE (PHOBIUS); CYTOPLASMIC_DOMAIN (PHOBIUS); TMhelix (TMHMM); TMhelix (T…	Transmembrane region; Cytoplasmic domain; Non cytoplasmic domain; unintegrated	-	-	Y	--	--	--	--	--
TR161__c1_g1_i6	hypothetical protein AMAG_10367	3597	20	6.8E-45	52.65%	2	P:lipid metabolic process; F:hydrolase activity	-	Coil (COILS); Coil (COILS); IPR029058 (G3DSA:3.40.50.GENE3D); IPR002921 (PFAM); TRANSMEMBRANE (PHOBIUS); CYTOPLASMIC_DOMAIN (PHOBIUS); NON_CYTOPLASMIC_DOMAIN (PHOBIUS); NON_CYTOPLASMIC_DOMAIN (PHOBIUS); TRANSMEMBRANE (PHOBIUS); NON_CYTOPLASMIC_DOMAIN (PHOBIUS); TRANSMEMBRANE (PHOBIUS); TRANSMEMBRANE (PHOBIUS); CYTOPLASMIC_DOMAIN (PHOBIUS); CYTOPLASMIC_DOMAIN (PHOBIUS); NON_CYTOPLASMIC_DOMAIN (PHO…	Coil; AB_hydrolase; Lipase_3; Transmembrane region; Cytoplasmic domain; Non cytoplasmic domain; alpha/beta-Hydrolases; unintegrated	-	-	Y	OG5_166394	hypothetical protein		8	7
TR161__c1_g1_i7	class 3	3637	20	2.7E-44	51.35%	2	P:lipid metabolic process; F:hydrolase activity	-	Coil (COILS); Coil (COILS); Coil (COILS); IPR002921 (PFAM); IPR029058 (G3DSA:3.40.50.GENE3D); TRANSMEMBRANE (PHOBIUS); TRANSMEMBRANE (PHOBIUS); TRANSMEMBRANE (PHOBIUS); TRANSMEMBRANE (PHOBIUS); CYTOPLASMIC_DOMAIN (PHOBIUS); TRANSMEMBRANE (PHOBIUS); NON_CYTOPLASMIC_DOMAIN (PHOBIUS); TRANSMEMBRANE (PHOBIUS); CYTOPLASMIC_DOMAIN (PHOBIUS); CYTOPLASMIC_DOMAIN (PHOBIUS); CYTOPLASMIC_DOMAIN (PHOBIUS); T…	Coil; Lipase_3; AB_hydrolase; Transmembrane region; Cytoplasmic domain; Non cytoplasmic domain; alpha/beta-Hydrolases; unintegrated	-	-	Y	OG5_200039	hypothetical protein	Lipase (class 3)	6	3
TR161__c1_g1_i8	hypothetical protein AMAG_01514	3676	20	4.8E-46	51.4%	2	P:lipid metabolic process; F:hydrolase activity	-	Coil (COILS); Coil (COILS); IPR002921 (PFAM); IPR029058 (G3DSA:3.40.50.GENE3D); TRANSMEMBRANE (PHOBIUS); NON_CYTOPLASMIC_DOMAIN (PHOBIUS); NON_CYTOPLASMIC_DOMAIN (PHOBIUS); NON_CYTOPLASMIC_DOMAIN (PHOBIUS); CYTOPLASMIC_DOMAIN (PHOBIUS); TRANSMEMBRANE (PHOBIUS); CYTOPLASMIC_DOMAIN (PHOBIUS); CYTOPLASMIC_DOMAIN (PHOBIUS); TRANSMEMBRANE (PHOBIUS); NON_CYTOPLASMIC_DOMAIN (PHOBIUS); TRANSMEMBRANE (PHO…	Coil; Lipase_3; AB_hydrolase; Transmembrane region; Non cytoplasmic domain; Cytoplasmic domain; alpha/beta-Hydrolases; unintegrated	-	-	Y	OG5_200039	hypothetical protein	Lipase (class 3)	6	3
TR161__c2_g1_i1	---NA---	244	0	-	-		-	-	SignalP-TM (SIGNALP_GRAM_POSITIVE)	SignalP-TM	-	Y	-	--	--	--	--	--
TR162__c0_g1_i1	spectrin beta non-erythrocytic 1- partial	2637	20	4.1E-29	62.25%	12	C:nucleus; C:axolemma; C:M band; C:cuticular plate; C:neuronal postsynaptic density; F:protein binding; P:common-partner SMAD protein phosphorylation; P:SMAD protein import into nucleus; P:regulation of protein localization; P:regulation of cellular component organization; P:regulation of cellular localization; P:protein targeting to plasma membrane	-	Coil (COILS); Coil (COILS); IPR001715 (SMART); IPR001715 (G3DSA:1.10.418.GENE3D); IPR001715 (G3DSA:1.10.418.GENE3D); IPR001715 (PFAM); PTHR11915 (PANTHER); IPR001589 (PROSITE_PATTERNS); IPR001589 (PROSITE_PATTERNS); IPR001715 (PROSITE_PROFILES); IPR001715 (PROSITE_PROFILES); IPR001715 (SUPERFAMILY)	Coil; CH; CH-domain; SPECTRIN/FILAMIN RELATED CYTOSKELETAL PROTEIN; ACTININ_2; ACTININ_1; Calponin-homology domain, CH-domain	-	-	-	OG5_127704	hypothetical protein	Lipase (class 3)	3	1
TR162__c0_g2_i1	hypothetical protein SPPG_08355	7930	20	6.7E-32	64.9%	1	P:cell cycle process	-	Coil (COILS); Coil (COILS); Coil (COILS); Coil (COILS); Coil (COILS); Coil (COILS); Coil (COILS); Coil (COILS); Coil (COILS); Coil (COILS); Coil (COILS); Coil (COILS); Coil (COILS); IPR003108 (SMART); IPR003108 (PFAM); IPR003108 (G3DSA:3.30.920.GENE3D); IPR003108 (PROSITE_PROFILES); IPR003108 (SUPERFAMILY)	Coil; GAS2; GAS2_dom; GAR; GAS2 domain-like	-	-	-	--	--	--	--	--
TR162__c0_g2_i2	hypothetical protein SPPG_08355	7894	20	6.7E-32	64.9%	1	P:cell cycle process	-	Coil (COILS); Coil (COILS); Coil (COILS); Coil (COILS); Coil (COILS); Coil (COILS); Coil (COILS); Coil (COILS); Coil (COILS); Coil (COILS); Coil (COILS); Coil (COILS); Coil (COILS); IPR003108 (SMART); IPR003108 (G3DSA:3.30.920.GENE3D); IPR003108 (PFAM); IPR003108 (PROSITE_PROFILES); IPR003108 (SUPERFAMILY)	Coil; GAS2; GAS2_dom; GAR; GAS2 domain-like	-	-	-	--	--	--	--	--
TR163__c0_g1_i1	---NA---	736	0	-	-		-	-	Coil (COILS); IPR001452 (SMART); G3DSA:2.30.30.40 (GENE3D); IPR001452 (PFAM); IPR001452 (PROSITE_PROFILES); IPR001452 (SUPERFAMILY)	Coil; SH3; unintegrated; SH3_9; SH3-domain	-	-	-	--	--	--	--	--
TR164__c0_g1_i1	actin-related protein 2 3 complex subunit 1a	1462	20	7.7E-122	65.55%	4	C:actin cytoskeleton; C:cytoskeletal part; F:protein binding; P:actin nucleation	-	IPR001680 (SMART); IPR017383 (PIRSF); IPR015943 (G3DSA:2.130.10.GENE3D); IPR001680 (PFAM); IPR017383 (PANTHER); IPR017986 (PROSITE_PROFILES); IPR001680 (PROSITE_PROFILES); IPR017986 (SUPERFAMILY)	WD40; ARPC1; WD40/YVTN_repeat-like_dom; ACTIN-RELATED PROTEIN 2/3 COMPLEX SUBUNIT 1; WD_REPEATS_REGION; WD_REPEATS_2; WD40 repeat-like	-	-	-	OG5_127992		Plectin repeat	109	28
TR164__c0_g2_i1	actin-related protein 2 3 complex subunit 1a	1490	20	1.0E-121	65.55%	4	C:actin cytoskeleton; C:cytoskeletal part; F:protein binding; P:actin nucleation	-	IPR001680 (SMART); IPR017383 (PIRSF); IPR015943 (G3DSA:2.130.10.GENE3D); IPR001680 (PFAM); IPR017383 (PANTHER); IPR001680 (PROSITE_PROFILES); IPR017986 (PROSITE_PROFILES); IPR017986 (SUPERFAMILY)	WD40; ARPC1; WD40/YVTN_repeat-like_dom; ACTIN-RELATED PROTEIN 2/3 COMPLEX SUBUNIT 1; WD_REPEATS_2; WD_REPEATS_REGION; WD40 repeat-like	-	-	-	OG5_127992		Plectin repeat	109	28
TR164__c0_g3_i1	actin-related protein 2 3 complex subunit 1a	1481	20	9.4E-122	65.55%	4	C:actin cytoskeleton; C:cytoskeletal part; F:protein binding; P:actin nucleation	-	IPR001680 (SMART); IPR017383 (PIRSF); IPR001680 (PFAM); IPR015943 (G3DSA:2.130.10.GENE3D); IPR017383 (PANTHER); IPR017986 (PROSITE_PROFILES); IPR001680 (PROSITE_PROFILES); IPR017986 (SUPERFAMILY)	WD40; ARPC1; WD40/YVTN_repeat-like_dom; ACTIN-RELATED PROTEIN 2/3 COMPLEX SUBUNIT 1; WD_REPEATS_REGION; WD_REPEATS_2; WD40 repeat-like	-	-	-	OG5_127992		Plectin repeat	109	28
[truncated: 35,642 more rows]
