# Supplementary material for: Transcriptomic characterization of Caecomyces churrovis: a novel, non-rhizoid-forming lignocellulolytic anaerobic fungus
Source: Biotechnol Biofuels. 2017 Dec 20;10:305. doi: 10.1186/s13068-017-0997-4 (PMC5737911; doi:10.1186/s13068-017-0997-4)
Supplement: Supplementary file 1 — Additional file 1: Table S1. Alignment results for transcriptomes of A. robustus, N. californiae, and P. finnis [5]. Shown are # of transcripts (% of transcriptome) in the transcriptome of the fungus listed on the left side successfully aligned to the transcriptome of the fungus listed across the top row using blastn analysis. Table S2. Alignment of scaffoldin amino acid sequences from P. finnis [13] to the transcriptome of C. churrovis by tblastn identifies scaffoldin transcripts. Only results with an alignment E value of 0 are shown. Figure S1. ITS1 Phylogeny of Caecomyces strains shows C. churrovis is significantly different compared to other strains. ITS1 phylogeny of only Caecomyces fungal strains identified a clear separation of C. churrovis from other isolated strains. Figure S2. Full ITS Phylogeny confirms observations about C. churrovis. Phylogeny of ITS1-5.8S-ITS2 regions confirmed the observations that C. churrovis represents a new species in the Caecomyces genus. Figure S3. Catabolic pathways for biomass derived sugars were reconstructed using transcriptome annotations. Enzyme commission numbers and BLAST alignments were used to identify complete sugar pathways present in the transcriptome of C. churrovis. This analysis revealed catabolic routes for glucose, xylose, and fructose, but not mannose, sucrose, and arabinose. Catabolism of α-d-galactose was identified using BLAST annotations, but not EC numbers. Figure S4. The secretomes of anaerobic gut fungi display free enzymes and multi enzymes complexes (cellulosomes). The same amount of secreted proteins (determined by BCA assay) of P. finnis (F), N. californiae (G1), A. robustus (S4) and C. churrovis (C) were loaded on Native (A) and SDS (B) PAGE. While the Native PAGE (stained by silver staining) shows strong bands indicative of cellulosomes around 1200 kDa, the SDS PAGE (stained by SYPRO Ruby) shows many bands in dissociated cellulosome complexes. [file 13068_2017_997_MOESM1_ESM.zip › supplementary data/DataS3-ITS1_Sequences_for_Phylogeny.fasta]

>Anaeromyces_sp._BF1 |Acc no. AY429666.1
TAATAAATTTCCAACAAATGTGTGTTGGATAATAATAATCATCCTACCCTTTGTGAATTT
GTTTGTTTGAAATAATTTTTTTTTAAAAAATTATTTGAATGTCTTTCCCTGAAATTGTGA
GGAGCTTGTAATGGTGACTTGCAATTCCAGGGGATAGATTTTCTAGTAATTTTTTAGGAA
AGACCTTTTTTTAAAATAAAACTTTTTGTATTCATTTGTCTAAAAAAATTTTTAAATAAA
TAATTTAAAAACAACTTTTG
>Anaeromyces_sp._K9_1 |Acc no. AY429670.1
TAATAAATTTTCCAACGATCCTGTTGGAATAATAATAATCATCCTACCCTTTGTGAATTT
GTTTGTTTGAAATAATTTTTTTTTTAAAAAATTATTTGAATGTCTTTCCCTGAAATTGTG
AGGAGCTGTAATGGTAACTTGCAATTCAGGGGATAGATTTTCTAGTAATTTTTTAGGAAA
GACCTTTTTTTAAAATAAAACTTTATGTATTCATTTGTCTAAAAAAAATTTTTAAATAAT
AATTTAAAAACAACTTTTG
>Anaeromyces_sp._JB-1999_AUC2 |Acc no. AF170188.1
AATAAATTTTCCAACAAATGTGTTGGATAATAATAATCATCCTACCCTTTGTGAATTTGT
TTGTTTGAAATAATTTTTTTTTAAAAAATTATTTAGAATGTCTTTCCCTGAAATTGTGAG
GAGCTTGTAATGGTGAATTGCAATTCAGGGGATAGATTTTCTAGTAATTTTTTAGGAAAG
ACCTTTTTTAAAATAAAACTTTATGTATTCATTTGTCTAAAAAAAATTTTTAAATAATAA
TTTAAAAACAACTTTTG
>Anaeromyces_sp._JB-1999_AUC1 |Acc no. AF170187.1
TAATAAATTTTCCAACAAATGTGTTGGATAATAATAATCATCCTACCCTTTGTGAATTTG
TTTGTTTGAAATAATTTTTTTTTAAAAAATTATTTAGAATGTCTTTCCCTGAAATTGTGA
GGAGCTTGTAATGGTGAATTGCAATTCAGGGGATAGATTTTCTAGTAATTTTTTAGGAAA
GACCTTTTTTTAAAATAAAACTTTATGTATTCATTTGTCTAAAAAAATTTTTAAATAAAT
AATTTAAAAACAACTTTTG
>Anaeromyces_sp._K5_1 |Acc no. AY429669.1
TAATAAATTTTCCAACGAATTGGTGTTGGAATAATAATAATCATCCTACCCTTTGTGAAT
TTGTTTGTTTGAAATAATTTTTTTTTTAAAAAATTATTTAGAATGTCTTTCCCTGAAATT
GTGAGGAGCTGTAATGGTAACTTGCAATTCAGGGGATAGATTTTCGAGTAATTTTTTAGG
AAAGACCTTTTTTTAAAATAAAACTTTTCGTATTCATTTGTCTAAAAAAATTTTTAAATA
AATAATTTAAAAACAACTTTTG
>Anaeromyces_mucronatus_JF1 |Acc no. NR_111156.1
AAGGATCATTAATAAATTTCCAACAAATGTGTTGGATAATAATAATCATCCTACCCTTTG
TGAATTTGTTTGTTTGAAATAATTTTTTTTTTAAAAAATTATTTAGAATGTCTTTCCCTG
AAATTGTGAGGAAACTGTAATGGTGAATTGCAATTCAGGGGATAGATTTTCTAGTAATTT
TTTAGGAAAGACCTTTTTTTAAAATAAAACTTTATGTATTCATTTGTCTAAAAAAAATTT
TTAAATAAATAATTTAAAAA
>Anaeromyces_cf._mucronatus_ZU2 |Acc no. JN943019.1
CATTAATAAATTTTCCAACAAATGGTGTTGGAATAATAATAATCATCCTACCCTTTGTGA
ATTTGTTTGTTTGAAATAATTTTTTTTTTAAAAAATTATTTAGAATGTCTTTCCCTGAAA
TTGTGAGGAGCTGTAATGGTGAATTGCAATTCCAGGGGATAGATTTTCTGGTAATTTTTT
AGGAAAGACCTTTTTTTAAAATAAAACTTTTTGTATTCATTTGTCTAAAAAAATTTTTAA
ATAAATAATTTAAAAAC
>Oontomyces_anksri |Acc no. NR_132022.1
TGCGGAAGGATCATTAATAAATTTTTTTCCATAAAAAAAAGGAAAAAAAACAATAATCAT
CCTACCCTTTGTGAATTTGTTTGTTTGAAATAATTTTTTTTTAAAAAATTATTTATAAAA
TGTCTTTCCCTTGGTTATTATTGATTTTGAGAGTTTTTGCTTTTGAAAGAAATAAGCCAA
GGGGATAGATTTTATAAGTAATTTTTTAGGAAAGACCTTTTTTTAAAATTTAACATTTTG
TATTCATTTGTCTAAAATAATTTTTAAAATAATTTAAAAA
>Caecomyces_sp._CYR |Acc no. JQ782555.1
AAAAATTGGACTCCATTGGTGAGTTCATTAATAATCCTACCCTTTGTGAATTTGTTTGTT
TGAAATAATTTTTTTTCCAAAAAAAATTATTGAATGTCTTTCCCTGTTTGGTGGAGCTTG
TAAAGTGAAACCGGCAGGGGAATGGCAAACAATAATTATTTTTGAAAAAAGACCTTTTTT
AAAATTAAACTTTTTGTATTCATTTGTCTAAAATTATTTTTATAATATAAAAA
>Neocallimastix_sp._YAK205 |Acc no. HQ832488.1
TAAAAAATATCACTCGATTGAGAGTGATTTAATAATCATCCTACCCTTTGTGAATTTGTT
TGTTTGAAATAATTTTTTTTGATTTTAAAAAAAAATTATTTAGGGTTTTGCCTATCCCTA
AAATTGGTTGGTTGGTTGAAAAAAAAAATTGAACCAATTTTAGGGAAAAGGCTTCCTTAA
TTAATTTTTTTTTAAAGCCTTAAAAACCTTTTTTTAAAATAAACTTTTTGGATTCCTTTT
TCCAAAAATTTTTTTAAAAAAATTTAAAAACACTTTTTC
>Piromyces_sp._PGL25 |Acc no. HQ585904.1
TAATAAATGGTCTACGTTTTAAGTAGACACTTAATAATCCTACCCTTTGTGAATTTGTTT
GTTTGAAATAATTTTTTTTAAAATTATTGATTGTCTTTCCCTGTTGAATAGAGTGTTTTC
GAACATGAAATTCGCAGGGGAGTGTCAGTAATTTTTAAAAAGACCTTTTTTAAAATTAAA
CTTTTTGTATTCATTTGTCTAAAATTATTTTTATAATATAAAAACAACTTTTGA
>Neocallimastix_frontalis_NUC1 |Acc no. AF170202.1
TAAAAAATATCACTCGATTGAGAGTGATTTAATAATCATCCTACCCTTTGTGAATTTGTT
TGTTTGAAATAATTTTTTTTTGATTTTAAAAAAAATTATTTATGTTGTTGTCTATCCCTA
AATTGGTTTGTGTTTGTTGTAAACACAAGGTATCATTTAGGAATAGGCTTTCATAAATAA
GTTTTTTTTAAAGTCTTAAAAGACCTTTTTTAAAATTAAACTTTTGTATTCATTGTCTAA
TTATTTTTTAAATAATTTAAAAACAACTTTTG
>Neocallimastix_hurleyensis |Acc no. AF170193.1
TAAAAAATATCACTTGATTGAGAGTGATTTAATAATCATCCTACCCTTTGTGAATTTGTT
TGTTTGAAATAATTTTTTTTTGATTTTAAAAAAAAATTATTTATGGTTTTGTTATCCCAA
AAATTGGTTTGTTTGTTGCAAAAGACAAGTGAATCATTAGGGAATAGGCTTTCATAAATA
AGTTTTTTTTAAAGTCTTAAAGAAACTTTTGTATTCATTTGTCTAAATTATTTTTAAAAT
AATTTAAAAACAACTTTTTG
>Neocallimastix_frontalis_MCH-3 |Acc no. AF170192.1
TAAAAAATATCACTCGATTGAGAGTGATTTAATAATCATCCTACCCTTTGTGAATTTGTT
TGTTTGAAATAATTTTTTTTTTGATTTTAAAAAAAAATTATTTATGGTTTTATCTATATC
CCTAAATTGTTTGTTTGGTTGAAAGACAAGTGATCAATTTAGGAATAGGCTTTCATAAAT
AAGTTTTTTTTAAAGTCTTAAAAGACCTTTTTTTTAAAATTAAACTTTTGTATTCATTTG
TCTAAATTTTTTTTAAAATAATTTAAAAACAACTTTG
>Piromyces_cryptodigmaticus_329 |Acc no. GQ850368.1
ATAAATGGCTCCTGATTTTAAGGAGCACTTAATAATCCTACCCTTTGTGAATTTGTTGTA
TGAAATAATTTTTTTTAAAAAATTATTGATGTCTTTCCCTGTTGAATTTGGTTGTCGTTA
AGACAGTTGAATTCACAGGGGATAGTCAGTAATTTTTTTAAAAAGACCTTTTTTTAAAAT
TAAACTTTTTGTATTCATTTGTCTAAAATTATTTTTATAATATAAAAA
>Piromyces_cryptodigmaticus_276 |Acc no. GQ850355.1
ATAAATGGCTCCTGATTTTAAGGAGCACTTAATAATCCTACCCTTTGTGAATTTGTTGTA
TGAAATAATTTTTTTTAAAAAATTATTGATGTCTTTCCCTGTTGAATTCGGTTGTCGTTA
AGACAGTTGAATTCACAGGGGATAGTCAGTAATTTTTTTAAAAAGACCTTTTTTTAAAAT
TAAACTTTTTGTATTCATTTGTCTAAAATTATTTTTATAATATAAAAA
>Piromyces_sp._PrI_1 |Acc no. AY429665.1
TAATAAATGGCTCGATTTTTAGAGCATTAATAATCATCCTACCCTTTGTGAATTTGTTGT
TTGAAATAATTTTTTTTTAAAATTATTGATGTCTTTCCCTGTTGAATTGGTTGGTCGTAA
GACTAAGTGATTCTCAGGTGATAGTCAATAATTTTTAAAAAGACCTTTTTTTAAATTAAA
CTTTTTGTATTCATTTGTCTAAAATTATTTTTATAATATAAAAACAACTTTTG
>Piromyces_cryptodigmaticus_99 |Acc no. GQ850318.1
ATAAATGGCTCCTGATTTTAAGGAGCACTTAATAATCCTACCCTTTGTGAATTTGTTGTA
TGAAATAATTTTTTTTAAAAAATTATTGATGTCTTTCCCTGTTGAATTTGGTTGTCGTTA
AGACAGTTGAATTCACAGGGAATAGTCAGTAATTTTTTTAAAAAGACCTTTTTTTAAAAT
TAAACTTTTTGTATTCATTTGTCTAAAATTATTTTTATAATATAAAAA
>Neocallimastix_sp._CF_17 |Acc no. GU055516.1
AATAAATGGCTCCGGTTTTTTTAAAATGGAGCACTTAATAATCCCTACCCTTTGTGAATT
TGTTGTTTGAAATAATTTTTTTTAAAAAAAAATTATTGAATTGTCTTTCCCTGTTTAATT
GGAATCCTTTTCGGACGTGAAAATTCCCAAGGGGATAAGGCAATTCAATAAATTTTTTTA
AAAAAGACCTTTTTTTTAAATTAAACTTTTTGTATTCATTTTGTCTAAAATTTATTTTAT
AATATAAAAACAACTTTTGA
>Anaeromyces_sp._FFEX4 |Acc no. FJ483846.1
ATAAATTTCCAACCGATGTAGTTGGAAAATAATAATCATCCTACCCTTTGTGAATTTGTT
GTTTGAATAATTTTTTTTTTGAAAAATTATTTCTGTCTTTCCCTGGATGTAAAAGTTTGT
AAAAGAACTTTTACTTCAGGGGATAGTAATAATTTTTTAAAAAGACCTTTTTTTAAATAA
AACTTTTTGTATTCATTTGTCTAAAAATTTTTTTAAAATAATTTAAAAA
>Neocallimastix_patriciarum_NMW1 |Acc no. AF170197.1
TAAAAAATATCACTCGATTGAGAGTGATTTAATAATCATCCTACCTTTGTGAATTTGTTT
GTAATGTTATTTATGTTGTCTATCCCTTGGAAAGTTTGTTCATTTAAACCCAGGGAATAG
GCTTTCATAAATAAGTTTTTTTTAAAGTCTTAAAAGACCTTTTAAAATTAAACTTTTGTA
TTCTTTGTCTAAAATTTTTTTTTTAAATAATTTAAAAACAACTTTTG
>Orpinomyces_sp._OYF |Acc no. JQ782551.1
AAAAATAATCACAGTTTTTTGTGATTTTAATAATCATCCTACCCTTTGTGAATCTGTTTT
ATAAAAGAAATTTTATGTTGTCTATCCCTTGGAATTTAATTTGGAAAAAGTTGAAGAACT
TTTTTCCATTTTTTATAACCAAGGGAATAGGCTTTCATAGACCTTTTTTTTAAATTAAAC
TTTTTGTATTCATTTGTCTAAAATTTATTTTTAAATAATTTAAAAA
>Orpinomyces_sp._OYR1 |Acc no. JQ782552.1
AAAAATAATCACAGTTTTTGTGATTTTAATAATCATCCTACCCTTTGTGAATTTGTTTTG
TAAAGAAAATTTATGTTGTCTATCCCTGGTGGTTTTTTGGAAAAGTTGAAAAACTTTTTC
AAATCCTCAGGGACTAGGCTTTCATAGACCTTTTTTTTAAATTAAACTTTTTGTATTCAT
TTGTCTAAAATTTATTTTTAAATAATTTAAAAA
>Orpinomyces_sp._C1A |Acc no. JN943056.1
TCCGTAGGTGAACCTGCGGAAGGATCATTAAAAAATATCACATTTTGTATGTGATTTAAT
AATCATCCTACCCTTTGTGAATTTGTTTTTGTTTGAAATTTATGTTGTCTATCCCTGGAT
ATGAAAGAAAAGTCGTTAAGATTTTTTCTTCATTCTAGGGAATAGGCTTTCATAGACATT
TTTTTAAATTAAACTTTTTGTATTCATTTGTCTAAAATTTATTTTTAAATAATTTAAAAA
C
>Orpinomyces_sp._C1B |Acc no. JN943055.1
TCCGTAGGTGAACCTGCGGAAGGATCATTAAAAAATATCACATTTTGTATGTGATTTAAT
AATCATCCTACCCTTTGTGAATTTGTTTTTGTTTTGAAATTTATGTTGTCTATCCCTAGA
TTTTGGAAAAAGTGTTTTGTAAAAAAGGCTTTTTTCATTCTAGGGAATAGGCTTTCATAG
ACATTTTTTTAAATTAAACTTTTTGTATTCATTTGTCTAAAATTTATTTTTAAATAATTT
AAAAAC
>Orpinomyces_sp._LT-7 |Acc no. JF747596.1
AAAAATAATCACAGTTTTGTGATTTTAATAATCATCCTACCCTTTGTGAATTTGTTTTGT
AAAGAAAATTTATGTTGTCTATCCCTGGTGGTTTTTTGGAAAAGTTGAAAAACTTTTTCG
AATCCTCAGGGACTAGGCTTTCATAGACCTTTTTTTTAAATTAAACTTTTTGTATTCATT
TGTCTAAAATTTATTTTTAATAATTTAAAAACAAC
>Orpinomyces_sp._NIANP58 |Acc no. EU150192.1
AAAATAATCACAGTTTTGTGATTTTAATAATCATCCTACCCTTTGTGAATTTGTTTTGTA
AAGAAAATTTATGTTGTCTATCCCTTGGATTTATTTGGAAAAGTTGAAAGACTTTTTCAT
TTAACCAAGGGAATAGGCTTTCATAGACATTTTTTTAAATTAAACTTTTTGTATTCATTT
GTCTAAAATTTATTTTTAATAATTTAAAAA
>Orpinomyces_sp._KF1 |Acc no. AY429671.1
TAAAAAATAATCACAGTTTTGTGATTTTAATAATCATCCTACCCTTTGTGAATTTGTTTT
GTTTGAAAATTTATGTTGTCTATCCCTGGTGGTTTTGGAAAAGTTGAAAAACTTTTTCGA
ATCCCCAGGGACTAGGCTTTCATAGACCTTTTTTTAAATTAAACTTTTTGTATTCATTTG
TCTAAAATTTATTTTTAATAATTTAAAAACAACTTTTG
>Orpinomyces_sp._JB-1999_OUS1 |Acc no. AF170191.1
TAAAAAATAATCACAGTTTTGTGATTTTAATAATCATCCTACCCTTTGTGAATTTGTTTT
GTAAAGAAAATTTATGTTGTCTATCCCTGGTGGTTTTTTGGAAAAGTTGAAAAACTTTTT
CGAATCCTCAGGGACTAGGCTTTCATAGACCTTTTTTTTAAATTAAACTTTTTGTATTCA
TTTGTCTAAAATTTATTTTTAATAATTTAAAAACAACTTTTG
>Orpinomyces_sp._NIANP57 |Acc no. EU150191.1
AAAAAATAATCACTGTATTGTGATTTTAATAATCATCCTACCCTTTGTGAATTTGTTTTG
TTTGAAAATTTATGTTGTCTATCCCTGGTGGTTTTGGAAAAGTTGAAAAACTTTTTCGAA
TCCCAGGGACTAGGCTTTCATAGACCTTTTTTTAAATTAAACTTTTTGTATTCATTTGTC
TAAAATTTATTTTTAATAATTTAAAAA
>Orpinomyces_sp._KF3_1 |Acc no. AY429673.1
TAAAAAATAATCACTGTATTGTGATTTTAATAATCATCCTACCCTTTGTGAATTTGTTTT
GTTTGAAAATTTATGTTGTCTATCCCTGGTGGTTTTGGAAAAGTTGAAAAACTTTTTCGA
ATCCCAGGGACTAGGCTTTCATAGACCTTTTTTTAAATTAAACTTTTTGTATTCATTTGT
CTAAAATTTATTTTTAATAATTTAAAAACAACTTTTG
>Orpinomyces_sp._JB-1999_OUC1 |Acc no. AF170189.1
TAAAAAATAATCACAGTTTTGTGATTTTAATAATCATCCTACCCTTTGTGAATTTGTTTT
GTTTGAAAATTTATGTTGTCTATCCCTGGTGGTTTTGGAAAAGTTGAAAAACTTTTTCGA
ATCCCAGGGACTAGGCTTTCATAGACCTTTTTTTAAATTAAACTTTTTGTATTCATTTGT
CTAAAATTTATTTTTAATAATTTAAAAACAACTTTTG
>Orpinomyces_sp._ZU1 |Acc no. JN943062.1
TAATCATCCTACCCTTTGTGAATTTGTTTTGTAAAGAAAATTAATGTTGTCTATCCCTGG
TGGTTTTTTGGAAAAGTTGAAAAACTTTTTCGAATCCCCAGGGACTAGGCTTTCATAGAC
CTTTTTTTAAAATTAAACTTTTTGTATTCATTTGTCTAAAATTTATTTTTAATAATTAAA
AAAC
>Orpinomyces_sp._NIANP59 |Acc no. EU150190.1
AAAAAATATCACACGTTTTTTTTGTGTGATTTAATAATCATCCTACCCTTTGTGAATTTG
TTTTGTATTGAAAATTTATGTGGTCTATCCCTGATGGTTTTTGGAAAAGTTGAAAAACTT
TTTCGAATCCTCAGGGACTAGGCTTTCATAGACCTTTTTTTAAATTCAACTTTTTGTATT
CATTTGTCTAAAATTTATTTTTAATAATTTAAAAA
>Orpinomyces_sp._KF2_1 |Acc no. AY429672.1
TAAAAAATAATCACAGTTTTGTGATTTTAATAATCATCCTACCCTTTGTGAATTTGTTTT
GTAAAGAAAATTTATGTTGTCTATCCCTGGTGGTTTTTTGGAAAAGTTGAAAAACTTTTT
CGAATCCCTAGGGACTAGGCTTTCATAGACCTTTTTTTAAATTAAACTTTTTGTATTCAT
TTGTCTAAAATTTATTTTTAATAATTTAAAAACAACTTTTG
>Neocallimastix_sp._JB-1999_NMW4 |Acc no. AF170200.1
TAAAAAATATCACTCGATTGAGAGTGATTTAATAATCATCCTACCCTTTGTGAATTTGTT
TGTAATGTTATTTATGTTGTCTATCCCTAAATTGGTTTCATTTAAACCCAAGTGAATCAT
TTAGGGAATAGGCTTTCCTAAATAATTGATTTTTTTTCCAATGTCTTAAAAGACCTTTTT
TAAAATTAAACTTTTGTATTCATTTGTCTAAAATTTATTTTTAAAATAATTTAAAAACAA
CTTTTG
>Orpinomyces_sp._JB-1999_OUC1_2 |Acc no. AF170190.1
AAAAAATAATCACAGTTTTGTGATTTTAATAATCATCCTACCCTGTGTGAATTTGTTTTG
TAAAGAAAATTTATGTTGTCTATCCCTGGTGGTTTTTGGAAAAGTTGAAAAACTTTTTCG
AATCCTCAGGGACTAGGCTTTCATAGACCTTTTTTTAAATTAAACTTTTTGTATTCATTT
GTCTAAAATTTATTTTTAATAATTTAAAAACAACTTTTG
>Orpinomyces_sp._NIANP99 |Acc no. EU150189.1
AAAAAATATCACACGTTTTTTTTGTGTGATTTAATAATCATCCTACCCTTTGTGAATTTG
TTTTGTATTGAAAATTTATGTGGTCTATCCCTGATGGTTTTTGGAAAAGTTGAAAAACTT
TTTCGAATCCTCAGGGACCAGGCTTTCATAGACCTTTTTTTAAATTCAACTTTTTGTATT
CATTTGTCTAAAATTTATTTTTAATAATTTAAAAA
>Orpinomyces_sp._LT-3 |Acc no. JF747595.1
AAAAAATAATCACAGTTTTGTGATTTTAATAATCATCCTACCCTTTGTGAATTTGTTTTG
TTTGAAAATTTATGTTGTCTATCCCTGGTGGTTTTGGAAAAGTTGAAAAACTTTTTCGAA
TCCCAGGGACTAGGCTTTCATAGACCTTTTTTTAAATTAAACTTTTTGTATTCATTTGTC
TAAATTTATTTTTAATAATTTAAAAA
>Neocallimastix_frontalis_NMW2 |Acc no. AF170198.1
TAAAAAATATTCACTCGATTGAGAGTGATTTAATAATCATCCTACCCTTTGTGAATTTGT
TTGAAATATTATTTATGTTGTCTATCCCTAAAGTTGTTCGTTTGTTGTAAAAGACAAGTG
AATCAATTTAGGGAATAGGCTTTCACAAAAAGTTTTTTTTAAAGTCTTAAAGACCTTTTA
AAATTAAACTTTTGTATTCATTTGTCTAAAATTTATTTTTTAAATAATTTAAAAACAACT
TTTG
>Neocallimastix_sp._JB-1999_NMW3 |Acc no. AF170199.1
TAAAAAATATCACTCGATTGAGAGTGATTTAATAATCATCCTACCCTTTGTGAATTTGTT
TGTAATGTTATTTATGGTTTTGTCTATCCCTAAAATTGGTTTGTTTGTTGTAAAAGACAA
GTGAATCATTTAGGGAATAGGCTTTCCTAAATAATTGATTTTTTTTCCAATGTCTTAAAA
GCCTTTTTTTTAAAATTAAACATTTTGTATTCATTTGTCTAAAATTTTTAAAATAATTTA
AAAACAACTTTTG
>Orpinomyces_sp._OYR2 |Acc no. JQ782553.1
AAAAATAATCACAGTTTTGTGATTTTAATAATCATCCTACCCTTTGTGAATTTGTTTTGT
AAAGAAAATTTATGTTGTCTATCCCTTGGATTTAATTTGGAAAAAGTTGAAAGACTTTTT
TCATTTAACCAAGGGAATAGGCTTTCATAGACCTTTTTTCAAATTAAACATTTGTATTCA
TTTGTCTAAATTTATTTTTAATAATTTAAAAA
>Orpinomyces_sp._NIANP60 |Acc no. EU150188.1
AAAAAATAATCACAGTTTTGTGATTTTAATAATCATCCTACCCTTTGTGAATTTGTTTTG
TAAAGAAATTTATGTTGTCTATCCCTTGGATTATTTGGAAAAGTTGAAAGACTTTTTCAT
TTACCAAGGGAATAGGCTTTCATAGACATTTTTTTAAATTAAACATTTGTATTCATTTGT
CTAAATTTATTTTTAATAATTTAAAAA
>Neocallimastix_frontalis_NMG2 |Acc no. AF170196.1
TAAAAAATATCACTCGATTGAGAGTGATTTAATAATCATCCTACCCTTTGTGAATTTGTT
TGTAAATAATTTTTTTTTGATTTTAAAAAAAATTATTTATGGTTTTCGTATCCCCTAAAT
TGGTTTTGTTTGTTGTAAAAAGACAATGATCATTTAGGAATAGGCTTTCATAATAAGTTT
TTTTTAAGTCTTAAAAGGACTTTTTTTAAAATTAAACTTTGTATTCATTTCTCTAAATTT
TTTTTTAAATAATTAAAAACAACTTTTG
>Neocallimastix_sp._YAK204 |Acc no. HQ832487.1
TAAAAAATATCACTCGATTGAGAGTGATTTAATAATCATCCTACCCTTTGTGAATTTGTT
TGTTTGAAAAAATTTTTTTGGATTTTAAAAAAAAATTATTTAGGGTTTTGCCTTTCCCTA
AACTCGCTTGGTTTGTTTCAACACAAAATTGAATCATTTTTAGGAATAAGCTTTCTTTTT
TTAGTTTTTTTTAAGGCCTTTAAAACATTTTTTTATTTTGCAATTTTTCTCTTAATTTTT
CTAAAATTTTTTTAAAAAAATTTTAAAAAATTTTTC
>Orpinomyces_sp._YAK209 |Acc no. HQ832492.1
TAAAAAATAATCACAGTTTTTGTGATTTTAATAATCATCCTACCCTTTGTGAATTTGTTT
GTAAAAAAAATTTTATGTTGTCTATCCCTTGGATTTATTTGGAAAAATTTAAAAAAATTT
TTTTCTTTTCACCGAAGGAAGATGCCTTAAAACACCTTTTTTTAAAAAAAACTGTTTTCA
TCTGTTTACAAAATATTTTTTATAAATAAAAAAAAACATTTTG
>Neocallimastix_sp._JB-1999_NCS2 |Acc no. AF170195.1
TAAAAAATATCACTCGATTGAGAGTGATTTAATAATCATCCTACCCTTTGTGAATTTGTT
TGAATAATTTTTTTTTTGACGTTCCCTTGGAAAGTTTGGTTTTGTTGTGTTGTAAAAGAC
AAGTGAATCATTTAGGAATAGGCTTTCCTAAATAATTGATTTTTTTTCAAGTCTTAAAAG
ACCTTTTTTTTAAAATTAAACTTTTGTATTCATTGTCTAAAATAATTTTTAAAATAATTT
AAAAACAACTTTTG
>Neocallimastix_sp._NYR4 |Acc no. JQ782549.1
AAAAATATCACTCGATTGAGAGTGATTTAATAATCATCCTACCCTTTGTGAATTTGTTGT
TTGTAATAATTTTTTTTGATTTTAAAAAAAAATTATTTATGGTTTTGTCTATCCCTAAAA
TTGGTTTGTTGTGAAATGAATCAAATTTAGGGAATAGGCTTTCATAAATAAGTTTTTTTA
AAGTCTTAAAGACCTTTTTTAAAATTAAACTTTTGTATTCATTTGTCTAAATTTTTTTTT
AAATAATTTAAAAA
>Neocallimastix_sp._NYR3 |Acc no. JQ782548.1
AAAAATATCGCTCGATTGAGAGTGATTTAATAATCATCCTACCCTTTGTGAATTTGTTGT
TTGAAATAATTTTTTTTTGACGTGGAATAAAAAAAAAATTATTTATGGTTTTGTCTATCC
CTAAATTGGTTTGTTTGTTGTAAAAGACAAGTGAATCATTTAGGGAATAGGCTTTCCTAA
ATAGTTGATTTTTTTTCCAATGTCTTAAAAGACCTTTTTTTAAAATTAAACTTTTGTATT
CATTTGTCTAAAATAATTTTTAAAATAATTTAAAAA
>Neocallimastix_sp._NYR2 |Acc no. JQ782547.1
AAAAATATCGCTCGATTGAGAGTGATTTAATAATCATCCTACCCTTTGTGAATTTGTTGT
TTGAAATAATTTTTTTTTGACGTGGAATAAAAAAAAAATTATTTATGGTTTTGTCTATCC
CTAAATTGGTTTGTTTGTTGTAAAAGACAAGTGAATCATTTAGGGAATAGGCTTTCCTAA
ATAATTGATTTTTTTTCCTATGTCTTAAAAGACCTTTTTTTAAAATTAAACTTTTGTATT
TATTTGTCTAAAATAATTTTTAAAATAATTTAAAAA
>Buwchfawromyces_eastonii_A2 |Acc no. NR_131999.1
ATAAATAAGTCAACATTGATGTTGGCATTTAATAATCATCCTACCCTTTGTGAATTGTGT
TGAAATGTTTATTTATTAAGTGTCTTTCCCTAATGGAAAAAAAAAAGTAGTTTTTGGAAG
TTAGGGGATAGACTTTAATAGACTTTTTTTTAAATAAAACTTTATGTATTCATTTGCCTA
AAATTATTTTTATAATATAAAAA
>Buwchfawromyces_eastonii_A9 |Acc no. NR_132002.1
ATAAATAGTCAACTTTGTAGTTGGCATTAATAATCATCCTACCCTTTGTGAACTGATATA
GTTGTATATTTATTAAGTGTCTTTCCCTAATGGAAAAAAAAGTAGTTTTTGGAAGTTAGG
GGATAGACTTTAATAGACTTTTTTTTAAATAAAACTTTATGTATTCATTTGTCTAAAATT
ATTTTTATAATATAAAAA
>Buwchfawromyces_eastonii_A3 |Acc no. NR_132000.1
ATAAATAGTCAACTTTGTAGTTGGCATTAATAATCATCCTACCCTTTGTGAACTGATATA
GTTGTATATTTATTAAGTGTCTTTCCCTAATGGAAAAAAAAGTAGTTTTTGGAAGTTAGG
GGATAGACTTTAATAGACTTTTTTTTAAATAAAACTTTATGTATTCATTTGTCTAAAAAT
TATTTTTATAATATAAAAA
>Buwchfawromyces_eastonii_A1 |Acc no. NR_131998.1
ATAAATAGTGTCAACGTTTGATGTTGACATTAATAATCATCCTTACCCTTTGTGAACTGA
TATAGTTGTATATTTATTAAGTGTCTTTCCCTAATGGAAAAAAAGGTAATGTTTTTGGAA
GTTAGGGGATAGACTTTAATAGACTTTTTTTTTAAAATAAAACTTTTTGTATTCATTTGT
CTAAAATTTATTTTTATAATATAAAAA
>Cyllamyces_aberensis_AFTOL-ID_846 |Acc no. NR_119538.1
AAAAATGAGACCTGATTTCAAGGTCTATTAATAATCCTACCCTTTGTGAATTTGTTTGTT
TTATTATGTGTCTTTCCCTGTTTGGTTTGAAGCTTTGTTTAAAAGTTTCGAACCTTCAGG
GGAATGGCAAAACATTTTTTTAAATTAAACTTTTTGTATTCATTTGTCTAAAATTATTTT
TATAATATAAAAA
>Cyllamyces_sp._CB3B1 |Acc no. EU043229.1
AAAAATGAAGGCCCGATGAGAGGGTCTTATTAATAATCCCTACCCTTTGTGAATTTGTTT
GTTTTTATAAACTGTGTCTTTCCCTGCTTTTTGATGGAGCTTGTTAAAAAAGCAAAATCA
AATTCAGGGGAATGGCAAAACCTTTTTTTAAAATTAAACTTTTTGTATTCATTTGTCTAA
AAATTATTTTTATAATATAAAAA
>Caecomyces_sp._CYF |Acc no. JQ782554.1
AAAAATTGGACTCCATTGGTGAGCTCATTAATAATCCCTACCCTTTGTGAATTTGTTTGT
TTGAAATAATTTTTTTTCCAAAAAAAAATTATTGAATGTCTTTCCCTGTTTTGGTGGAGC
TTGTAAAGTGAAACCAGGCAGGGGAATGGCAAACAATAATTATTTTTGAAAAAAAGACCT
TTTTTTAAAATTAAACTTTTTGTATTCATTTGTCTAAAATTATTTTTATAATATAAAAA
>Piromyces_finnis
ATAAATGGTACTCGTTTTTTTTGAGTGCATTAAAATAATCCTACCCTTTGTGAATTTTGT
TTGTTTGAATAATTTTTTTTTTTAAAAAATTATTGGAGTCTTTCCCTTTAGAGTTTGCTT
TTGAGTTTGTAAAAGAATTCGAAAACATCTAAAGGGGATGGTCAATAATTTTTTTTGAAA
AAAGACATTTTTTAAAATTAAACTTTTTGTATTCATTTGTCTAAAAATTATTTTTATAAT
ATAAAAA
>Neocallimastix_californiae
AAAATATCAGCTCGATTGAGAGTGATTTAATAATCATCCTACCCTTTGTGAATTTGTTTG
TAATGTTAAATTTATGTTGTCTATCCCTTGGAAAGTTTGTTCATTTAAACCCCAAGGGAA
TAGGCTTTCATAGACCTTTTTTTTAAAATTAAACATTTTGTATTCATTTGTCTAAAATTT
ATTTTTAAAATAATTTAAAAA
>Anaeromyces_robustus
ATAAATTTTTCCAACGTGATTTGGAAAAAAACAATAATCATCCTACCCTTTGTGAATTTG
TTTGTTTGAAATAATTTTTTTTAAAAAATTATTTGAATGTCTTTCCCTGATATTGTTGAG
GAGCTTGTAATGAGTGACTTTTACAATTCAGGGGATAGATTTTTCGAATAATTTTTTTAA
AGAAAGACCTTTTTTTTAAAATAAAACTTTTTGTATTCATTTGTCTAAAATTAATTTTTG
AAATAATTTTAAAAAA
>Caecomyces_sp._A
TTTCCGTAGGTGAACCTGCGGAAGGATCATTAAAAAATGAGACCTCTTGAAGGTCTATTA
ATAATCCTACCCTTTGTGAATTTGTTGTTTGAAATAATTTTTTTCCAAAAAAATTATTGA
ATGTCTTTCCCTGTTTGGTGGAGCTTGTAAAAGTGAAGCCATCAGGGGAATGGCAAACAA
TAATTATTTTGAAAAAGACCTTTTTTAAAATTAAACTTTGTATTCATTTGTCTAAAATTA
TTTTTATAATATAAAAACAACTTTTGACAATGGATCTCTTGGTTCT
>CaDo13a0903K1.M13-24F
TCCTACCCTTTGTGAATTTGTTGTTTGAAATAATTTTTTTTCAAAAAAATTATTGAATGT
CTTTCCCTGTTTGGTGGAGCTTGTAAAAGTGAAACCATCAGGGGAATGGCAAACAATAAT
TATTTTGAAAAAAGACCTTTTTTTAAAATTAAACTTTTATGTATTCATTTGTCTAAAATT
ATTTTTATAATATAAAAACAACTTTTGACAAC-
>CaDo13a0903K2.M13-24F
TCCTACCCTTTGTGAATTTGTTGTTTGAAATAATTTTTTTTCAAAAAAATTATTGAATGT
CTTTCCCTGTTTGGTGGAGCTTGTAAAAGTGAAACCATCAGGGGAATGGCAAACAATAAG
TATTTTGAAAAAAGACCTTTTTTTAAAATTAAACTTTTATGTATTCATTTGTCTAAAATT
ATTTTTATAATATAAAAACAACTTTTGACAAT-
>CaDo13a0903K3.M13-24F
TCCTACCCTTTGTGAATTTGTTGTTTGAAATAATTTTTTTTCAAAAAAATTATTGAATGT
CTTTCCCTGTTTGGTGGAGCTTGTAAAAGTGAAACCATCAGGGGAATGGCAAACAATAAT
TATTTTGAAAAAAGACCTTTTTTTAAAATTAAACTTTTATGTATTCATTTGTCTAAAATT
ATTTTTATAATATAAAAACAACTTTTGACAAT-
>CaDo13a0903K4.M13-24F
TCCTACCCTTTGTGAATTTGTTGTTTGAAATAATTTTTTTTCAAAAAAATTATTGAATGT
CTTTCCCTGTTTGGTGGAGCTTGTAAAAGTGAAACCATCAGGGGAATGGCAAACAATAAT
TATTTTGAGAAAAGACCTTTTTTTAAAATTAAACTTTTATGTATTCATTTGTCTAAAATT
ATTTTTATAATATAAAAACAACTTTTGACAAT-
>CaDo13a0903K5.M13-24F
TCCTACCCTTTGTGAATTTGTTGTTTGAAATAATTTTTTTTCAAAAAAATTATTGAATGT
CTTTCCCTGTTTGGTGGAGCTTGTAAAAGTGAAACCATCAGGGGAATGGCAAACAATAAT
TATTTTGAAAAAAAGACCTTTTTTTAAAATTAAACTTTTATGTATTCATTTGTCTAAAAT
TATTTTTATAATATAAAAACAACTTTTGACAAT
>CaDo13a0803K6.M13-24F
TCCTACCCTTTGTGAATTTGTTGTTTGAAATAATTTTTTTTCAAAAAATTATTGAATGTC
TTTCCCTGTTTGGTGGAGCTTGTAAAAGTGAAACCATCAGGGGAATGGCAAACAATAATT
ATTTTGAAAAAAGACCTTTTTTTAAAATTAAACTTTTATGTATTCATTTGTCTAAAATTA
TTTTTATAATATAAAAACAACTTTTGACAAT--
>CaDo13a0903K7.M13-24F
TCCTACCCTTTGTGAATTTGTTGTTTGAAATAATTTTTTTTCAAAAAAATTATTGAATGT
CTTTCCCTGTTTGGTGGAGCTTGTAAAAGTGAAACCATCAGGGGAATGGCAAACAATAAT
TATTTTGAAAAAAGACCTTTTTCTAAAATTAAACTTTTATGTATTCATTTGTCTAAAATT
ATTTTTATAATATAAAAACAACTTTTGACAAT-
>CaDo13a0903K8.M13-24F
TCCTACCCTTTGTGAATTTGTTGTTTGAAATAATTTTTTTTCAAAAAAATTATTGAATGT
CTTTCCCTGTTTGGTGGAGCTTGTAAAGGTGAAACCATCAGGGGAATGGCAAACAATAAT
TATTTTGAAAAAAGACCTTTTTTTAAAATTAAACTTTTATGTATTCATTTGTCTAAAATT
ATTTTTATAATATAAAAACAACTTTTGACAAT-
>CaDo13a0903K9.M13-24F
TCCTACCCTTTGTGAATTTGTTGTTTGAAATAATTTTTTTTCAAAAAAATTATTGAATGT
CTTTCCCTGTTTGGTGGAGCTTGTAAAAGTGAAACCATCAGGGGAATGGCAAACAATAAT
TATTTTGAAAAAAGACCTTTTTTTAAAATTAAACTTTTATGTATTCATTTGTCTAAAATT
ATTTTTATAATATAAAAACAACTTTTGACAAT-
>CaDo13a0903K10.M13-24F
TCCTACCCTTTGTGAATTTGTTGTTTGAAATAATTTTTTTTCAAAAAAATTATTGAATGT
CTTTCCCTGTTTGGTGGAGCTTGTAAAAGTGAAACCATCAGGGGAATGGCAAACAATAAT
TATTTTGAAAAAAGACCTTTTTTTAAAATTAAACTTTTATGTATTCATTTGTCTAAAATT
ATTTTTATAATATAGAAACAACTTTTGACAAT-
>CaDo13a0803K11.M13-24F
TCCTACCCTTTGTGAATTTGTTGTTTGAAATAATTTTTTTCCAAAAAAATTATTGAATGT
CTTTCCCTGTTTGGTGGAGCTTGTAAAAGTGAAACCATCAGGGGAATGGCAAACAATAAT
TATTTTGAAAAAAGACCTTTTTTTAAAATTAAACTTTTATGTATTCATTTGTCTAAAATT
ATTTTTATAATATAAAAACAACTTTTGACAAT-
